# Supplementary material for: Lipid Annotator: Towards Accurate Annotation in Non-Targeted Liquid Chromatography High-Resolution Tandem Mass Spectrometry (LC-HRMS/MS) Lipidomics Using a Rapid and User-Friendly Software
Source: Metabolites. 2020 Mar 12;10(3):101. doi: 10.3390/metabo10030101 (PMC7142889; doi:10.3390/metabo10030101)
Supplement: Supplementary file 1 [file metabolites-10-00101-s001.zip]

Archive with 3 entries (3 files):
- Lipid_Standards_info.xlsx
- LipidAnnotator_Figures&Tables_Supplemental.pptx
- Software_Outputs.xlsx
