# Supplementary material for: Lipid Annotator: Towards Accurate Annotation in Non-Targeted Liquid Chromatography High-Resolution Tandem Mass Spectrometry (LC-HRMS/MS) Lipidomics Using a Rapid and User-Friendly Software
Source: Metabolites. 2020 Mar 12;10(3):101. doi: 10.3390/metabo10030101 (PMC7142889; doi:10.3390/metabo10030101)
Supplement: Supplementary file 1 [file metabolites-10-00101-s001.zip › Lipid_Standards_info.xlsx]

## Sheet: Summary
		Standard not annotated by Lipid Annotator
		Concise			Expanded										Concise			Expanded
		Lipid Class			Lipid Class	Lipid Class	Lipid								Lipid Class			Lipid Class	Lipid Class	Lipid
	27	BMP			BMP	BMP	BMP 18:1_18:1	86						27	BMP	21		BMP	BMP	BMP 18:1_18:1	86	63
		CL			CL	CL	CL 14:1								CL			CL	CL	CL 14:1
		CE				CL	CL 14:0								CE				CL	CL 14:0
		Ceramide			CE	CE	CE 19:0								Ceramide			CE	CE	CE 19:0
		Ceramide Phosphate				CE	CE 18:1								Ceramide Phosphate				CE	CE 18:1
		Cholesterol				CE	CE 20:3								Cholesterol				CE	CE 20:3
		DG				CE	18:1(d7) Chol Ester								DG				CE	18:1(d7) Chol Ester
		Glyco-Ceramide			Ceramide	Ceramide	12:0 Ceramide								Glyco-Ceramide			Ceramide	Ceramide	12:0 Ceramide
		LPC				Ceramide	25:0 Ceramide								LPC				Ceramide	25:0 Ceramide
		LPE				Ceramide	Cer (d18:1/18:1)								LPE				Ceramide	Cer (d18:1/18:1)
		LPG				Ceramide	Cer (d18:1/14:0)								LPG				Ceramide	Cer (d18:1/14:0)
		LPI				Ceramide	Cer (d18:1/16:0)								LPI				Ceramide	Cer (d18:1/16:0)
		LPS				Ceramide	Cer (d18:1/17:0)								LPS				Ceramide	Cer (d18:1/17:0)
		MG			Ceramide Phosphate	Ceramide Phosphate	12:0 Ceramide-1-P								MG			Ceramide Phosphate	Ceramide Phosphate	12:0 Ceramide-1-P
		PA			Cholesterol	Cholesterol	Cholesterol								PA			Cholesterol	Cholesterol	Cholesterol
		PAHSA				Cholesterol	Cholesterol (d7)								PAHSA				Cholesterol	Cholesterol (d7)
		PC			DG	DG	DG (14:1/14:1)								PC			DG	DG	DG (14:1/14:1)
		PE				DG	DG (15:0/15:0)								PE				DG	DG (15:0/15:0)
		PG				DG	DG (17:0/17:0)								PG				DG	DG (17:0/17:0)
		PI				DG	DG (19:0/19:0)								PI				DG	DG (19:0/19:0)
		Plasm LPC				DG	15:0-18:1(d7) DG								Plasm LPC				DG	15:0-18:1(d7) DG
		Plasm PC			Glyco-Ceramide	Glyco-Ceramide	Lactosyl(B) C12 Ceramide								Plasm PC			Glyco-Ceramide	Glyco-Ceramide	Lactosyl(B) C12 Ceramide
		Plasm PE				Glyco-Ceramide	Glucosyl(B) C12 Ceramide								Plasm PE				Glyco-Ceramide	Glucosyl(B) C12 Ceramide
		PS				Glyco-Ceramide	LacCer (d18:1/17:0)								PS				Glyco-Ceramide	LacCer (d18:1/17:0)
		Sphingomyelin			LPC	LPC	LPC 18:1								Sphingomyelin			LPC	LPC	LPC 18:1
		Sphingosine Bases				LPC	LPC 17:0								Sphingosine Bases				LPC	LPC 17:0
		TG					LPC 17:1								TG					LPC 17:1
						LPC	LPC 15:0												LPC	LPC 15:0
						LPC	18:1(d7) LPC												LPC	18:1(d7) LPC
					LPE	LPE	LPE 17:1											LPE	LPE	LPE 17:1
						LPE	18:1(d7) LPE												LPE	18:1(d7) LPE
					LPG	LPG	LPG 17:1											LPG	LPG	LPG 17:1
					LPI	LPI	LPI 17:1											LPI	LPI	LPI 17:1
					LPS	LPS	LPS 17:1											LPS	LPS	LPS 17:1
					MG	MG	MG (15:0)											MG	MG	MG (15:0)
						MG	MG (17:0)												MG	MG (17:0)
						MG	MG (19:0)												MG	MG (19:0)
						MG	18:1(d7) MG												MG	18:1(d7) MG
					PA	PA	PA (14:1/14:1)											PA	PA	PA (14:1/14:1)
						PA	PA (17:0/17:0)												PA	PA (17:0/17:0)
						PA	15:0-18:1(d7) PA												PA	15:0-18:1(d7) PA
					PAHSA	PAHSA	5-PAHSA											PAHSA	PAHSA	5-PAHSA
						PAHSA	9-PAHSA												PAHSA	9-PAHSA
					PC	PC	PC (14:1/14:1)											PC	PC	PC (14:1/14:1)
						PC	PC (17:0_14:1)												PC	PC (17:0_14:1)
						PC	PC (17:0_20:4)												PC	PC (17:0_20:4)
						PC	PC (21:0_22:6)												PC	PC (21:0_22:6)
						PC	PC (16:0_18:1)												PC	PC (16:0_18:1)
						PC	PC (16:0_16:0)												PC	PC (16:0_16:0)
						PC	15:0-18:1(d7) PC												PC	15:0-18:1(d7) PC
					PE	PE	PE (14:1/14:1)											PE	PE	PE (14:1/14:1)
						PE	PE (17:0_14:1)												PE	PE (17:0_14:1)
						PE	PE (17:0_20:4)												PE	PE (17:0_20:4)
						PE	PE (16:0_16:0)												PE	PE (16:0_16:0)
						PE	15:0-18:1(d7) PE												PE	15:0-18:1(d7) PE
					PG	PG	PG (14:1/14:1)											PG	PG	PG (14:1/14:1)
						PG	PG (17:0_14:1)												PG	PG (17:0_14:1)
						PG	PG (17:0_20:4)												PG	PG (17:0_20:4)
						PG	PG (18:1_18:1(9cis))												PG	PG (18:1_18:1(9cis))
						PG	PG (18:1_18:1(9trans))												PG	PG (18:1_18:1(9trans))
						PG	15:0-18:1(d7) PG												PG	15:0-18:1(d7) PG
					PI	PI	PI (14:1/14:1)											PI	PI	PI (14:1/14:1)
						PI	PI (17:0_20:4)												PI	PI (17:0_20:4)
						PI	PI (8:0_8:0)												PI	PI (8:0_8:0)
						PI	PI (21:0_22:6)												PI	PI (21:0_22:6)
						PI	PI (18:0_20:4)												PI	PI (18:0_20:4)
						PI	15:0-18:1(d7) PI												PI	15:0-18:1(d7) PI
					Plasm LPC	Plasm LPC	C18(Plasm) LPC											Plasm LPC	Plasm LPC	C18(Plasm) LPC
					Plasm PC	Plasm PC	C18(Plasm)-18:1 PC											Plasm PC	Plasm PC	C18(Plasm)-18:1 PC
						Plasm PC	C18(Plasm)-22:6 PC												Plasm PC	C18(Plasm)-22:6 PC
					Plasm PE	Plasm PE	C18(Plasm)-18:1 PE											Plasm PE	Plasm PE	C18(Plasm)-18:1 PE
						Plasm PE	C18(Plasm)-22:6 PE												Plasm PE	C18(Plasm)-22:6 PE
					PS	PS	PS (14:1/14:1)											PS	PS	PS (14:1/14:1)
						PS	PS (17:0_14:1)												PS	PS (17:0_14:1)
						PS	PS (17:0_20:4)												PS	PS (17:0_20:4)
						PS	15:0-18:1(d7) PS												PS	15:0-18:1(d7) PS
					Sphingomyelin	Sphingomyelin	12:0 Sphingomyelin											Sphingomyelin	Sphingomyelin	12:0 Sphingomyelin
						Sphingomyelin	SM (d18:1/18:1)												Sphingomyelin	SM (d18:1/18:1)
						Sphingomyelin	18:1(d9) SM												Sphingomyelin	18:1(d9) SM
					Sphingosine Bases	Sphingosine Bases	Sphingosine (C17 base)											Sphingosine Bases	Sphingosine Bases	Sphingosine (C17 base)
						Sphingosine Bases	Sphinganine (C17 base)												Sphingosine Bases	Sphinganine (C17 base)
						Sphingosine Bases	Sphingosine-1-P (C17 base)												Sphingosine Bases	Sphingosine-1-P (C17 base)
						Sphingosine Bases	Sphinganine-1-P (C17 base)												Sphingosine Bases	Sphinganine-1-P (C17 base)
					TG	TG	TG (18:1/18:1/18:1)											TG	TG	TG (18:1/18:1/18:1)
						TG	TG (16:0/16:0/16:0)												TG	TG (16:0/16:0/16:0)
						TG	15:0-18:1(d7)-15:0 TG												TG	15:0-18:1(d7)-15:0 TG

## Sheet: Ceramide_SM_Mix
Lipids in sample	10							Correct Lipid Annotation
Classes in sample	4	(Sphingomyelin, Ceramide, Bases, Sugar Ceramides)						False Positive
Found	5							Identified at Sum Comp Level
Not Found	5							Can be explained as an in source fragment or present in sample as carry over from Bovine exact
False Positives	1
Lipid	Sum Composition	Formula	Molecular Weight	Neutral Mass	[M-H]-	[M+HCOO]-	[M+CH3COO]-
CerSM
Sphingosine (C17 base)		C17H35NO2		285.267	284.26	330.265	344.281
Sphinganine (C17 base)		C17H37NO2		287.282	286.275	332.281	346.296
Sphingosine-1-P (C17 base)		C18H38NO5P		379.249	378.242	424.247	438.263
Sphinganine-1-P (C17 base)		C17H38NO5P		367.249	366.242	412.247	426.263
Lactosyl(B) C12 Ceramide		C42H79NO13		805.555	804.548	850.553	864.569
12:0 Sphingomyelin		C35H71N2O6P		646.505	645.498	691.503	705.519
Glucosyl(B) C12 Ceramide		C36H69NO8		643.502	642.495	688.501	702.516
12:0 Ceramide		C30H59NO3		481.45	480.442	526.448	540.463
12:0 Ceramide-1-P		C30H60NO6P		561.416	560.409	606.414	620.43
25:0 Ceramide		C43N85NO3		663.653	662.646	708.651	722.667
Lipid	Sum Composition	Formula	Molecular Weight	Neutral Mass	[M+H]+	[M+H-H2O]+	[M+NH4]+	[M+Na]+	[M+K]+	[M+Li]+
CerSM
Sphingosine (C17 base)		C17H35NO2		285.267	286.274	268.263	303.301	308.256	324.23	292.282
Sphinganine (C17 base)		C17H37NO2		287.282	288.29	270.279	305.316	310.272	326.246	294.298
Sphingosine-1-P (C17 base)		C18H38NO5P		379.249	380.256	362.245	397.283	402.238	418.212	386.264
Sphinganine-1-P (C17 base)		C17H38NO5P		367.249	368.256	350.245	385.283	390.238	406.212	374.264
Lactosyl(B) C12 Ceramide		C42H79NO13		805.555	806.562	788.551	823.589	828.544	844.518	812.571
12:0 Sphingomyelin		C35H71N2O6P		646.505	647.512	629.501	664.539	669.494	685.468	653.52
Glucosyl(B) C12 Ceramide		C36H69NO8		643.502	644.51	626.498	661.536	666.492	682.465	650.518
12:0 Ceramide		C30H59NO3		481.45	482.457	464.446	499.483	504.439	520.413	488.465
12:0 Ceramide-1-P		C30H60NO6P		561.416	562.423	544.412	579.45	584.405	600.379	568.431
25:0 Ceramide		C43N85NO3		663.653	664.66	646.649	681.687	686.642	702.616	670.668
Feat. ID	RT	m/z	Abundance	Ion Species	Formula	Class	Sum Composition	Domin. Constit.	Candid.	Probab.	# Constit.	Score (Total)	Score (Mass)	Score (Isotop.)	Score (Frag.)
27	7.59582	482.458	97166.2	[M+H]+	C30H59NO3	Ceramide non-hydroxyfatty acid-sphingosine	Cer_NS d30:1	Cer_NS d18:1_12:0	2019-01-01	100	1	95.6986	97.1993	97.3172	93.3776
12	11.1678	664.662	199002	[M+H]+	C43H85NO3	Ceramide non-hydroxyfatty acid-sphingosine	Cer_NS d43:1	Cer_NS d18:1_25:0	2019-01-01	100	1	93.6533	93.4454	98.868	88.8124
22	4.78428	508.377	123992	[M+H]+	C26H54NO6P	Ceramide-1-phosphates	CerP d26:0		2019-01-01	100	2	66.4804	98.5686	99.2961	36.5539
125	6.85271	562.424	12267.5	[M+H]+	C30H60NO6P	Ceramide-1-phosphates	CerP d30:1	CerP(d18:1_12:0)	2019-01-01	100	1	79.4662	96.8172	99.0053	57.7858
13	6.49525	647.514	195872	[M+H]+	C35H71N2O6P	Sphingomyelin	SM d30:1	SM d18:1_12:0	2019-01-01	100	1	98.1361	95.2269	99.6652	98.0954
10	12.1699	834.757	206530	[M+H4N]+	C52H96O6	Triacylglycerol	TG 49:2		2019-01-01	100	2	60.0045	89.5896	77.7255	37.9112
42	11.9866	832.741	64236.9	[M+H4N]+	C52H94O6	Triacylglycerol	TG 49:3		2019-01-01	100	9	69.6897	96.7157	78.3389	52.6253
51	12.2169	860.773	47152.4	[M+H4N]+	C54H98O6	Triacylglycerol	TG 51:3		2019-01-01	100	2	64.4153	90.8505	67.5444	51.7272
26	12.3173	874.788	107622	[M+H4N]+	C55H100O6	Triacylglycerol	TG 52:3	TG 16:1_18:0_18:2	2019-01-01	100	10	62.6255	91.3169	73.198	44.3715
35	12.3158	900.804	71839.8	[M+H4N]+	C57H102O6	Triacylglycerol	TG 54:4	TG 18:0_18:2_18:2	2019-01-01	100	14	61.6483	93.4941	72.0526	42.8312
Feat. ID	RT	m/z	Abundance	Ion Species	Formula	Class	Sum Composition	Domin. Constit.	Candid.	Probab.	# Constit.	Score (Total)	Score (Mass)	Score (Isotop.)	Score (Frag.)
1	7.61333	526.45	456429	[M+CHO2]-	C30H59NO3	Ceramide non-hydroxyfatty acid-sphingosine	Cer_NS d30:1	Cer_NS d18:1_12:0	2019-01-01	100	5	72.8948	79.9646	98.2195	51.653
2	11.2002	708.654	312474	[M+CHO2]-	C43H85NO3	Ceramide non-hydroxyfatty acid-sphingosine	Cer_NS d43:1	Cer_NS d18:1_25:0	2019-01-01	100	11	78.1743	77.319	99.3963	61.8225
4	6.72293	688.502	113532	[M+CHO2]-	C36H69NO8	Hexosylceramide non-hydroxyfatty acid-sphingosine	HexCer_NS d30:1		2019-01-01	100	3	68.8699	87.9999	98.8005	42.4692
7	6.49249	691.505	51501.7	[M+CHO2]-	C35H71N2O6P	Sphingomyelin	SM d30:1	SM d18:1_12:0	2019-01-01	100	1	89.8114	88.423	99.1823	81.9619

## Sheet: IM_Kit_Mix HC
Lipids in sample	14							Correct Lipid Annotation
Classes in sample	14	(Cholesterol, TG, SM, Ceramide, CE, DG, CA, PC, PS, PG, PE, PI, PA)						False Positive
Found	11							Identified at Sum Comp Level
Not Found	3							Can be explained as an in source fragment or present in sample as carry over from Bovine exact
False Positives	10
Lipid		Formula	Molecular Weight	Neutral Mass	[M-H]-	[M+HCOO]-	[M+CH3COO]-
IM Kit
cholesterol		C27H46O	385.65	386.355	386.355	386.355	386.355
TG(18:1_18:1_18:1)		C57H104O6	885.432	884.783	883.776	929.781	943.797
SM (d18:1/18:1)		C41H81N2O6P1	729.065	728.583	727.576	773.581	787.597
Cer(d18:1/18:1)		C36H69N1O3	563.938	563.528	562.52	608.526	622.542
LPC 18:1		C26H52N1O7P1	521.667	521.348	520.341	566.346	580.362
CE 19:0		C46H82O2	667.142	666.631	665.624	711.63	725.645
DG(14:1/14:1)		C31H56O5	508.773	508.413	507.405	553.411	567.427
CA 14:1		C65H116Na2O17P2	1277.53	1276.75	1276.75	1276.75	1276.75
PC(14:1_14:1)		C36H68N1O8P1	673.901	673.468	672.461	718.466	732.482
PS(14:1/14:1)		C34H62N1O10P1	675.831	675.411	674.404	720.409	734.425
PG(14:1_14:1)		C34H63O10P1	662.832	662.416	661.409	707.414	721.43
PE(14:1_14:1)		C33H62N1O8P1	631.821	631.421	630.414	676.42	690.435
PI(14:1/14:1)		C37H67O13P1	750.894	750.432	749.425	795.43	809.446
PA (14:1/14:1)		C31H57O8P1	588.753	588.379	587.372	633.377	647.393
Lipid		Formula	Molecular Weight	Neutral Mass	[M+H]+	[M+H-H2O]+	[M+NH4]+	[M+Na]+	[M+K]+	[M+Li]+
IM Kit
cholesterol		C27H46O	385.65	386.355	386.355	386.355	386.355	386.355	386.355	386.355
TG(18:1_18:1_18:1)		C57H104O6	885.432	884.783	885.791	867.779	902.817	907.772	923.746	891.799
SM (d18:1/18:1)		C41H81N2O6P1	729.065	728.583	729.59	711.579	746.617	751.572	767.546	735.599
Cer(d18:1/18:1)		C36H69N1O3	563.938	563.528	564.535	546.524	581.562	586.517	602.491	570.543
LPC 18:1		C26H52N1O7P1	521.667	521.348	522.355	504.344	539.382	544.337	560.311	528.364
CE 19:0		C46H82O2	667.142	666.631	667.639	649.628	684.665	689.621	705.595	673.647
DG(14:1/14:1)		C31H56O5	508.773	508.413	509.42	491.409	526.447	531.402	547.376	515.428
CA 14:1		C65H116Na2O17P2	1277.53	1276.75	1276.75	1276.75	1276.75	1276.75	1276.75	1276.75
PC(14:1_14:1)		C36H68N1O8P1	673.901	673.468	674.476	656.464	691.502	696.457	712.431	680.484
PS(14:1/14:1)		C34H62N1O10P1	675.831	675.411	676.418	658.407	693.445	698.4	714.374	682.427
PG(14:1_14:1)		C34H63O10P1	662.832	662.416	663.423	645.412	680.45	685.405	701.379	669.431
PE(14:1_14:1)		C33H62N1O8P1	631.821	631.421	632.429	614.417	649.455	654.411	670.384	638.437
PI(14:1/14:1)		C37H67O13P1	750.894	750.432	751.439	733.428	768.466	773.421	789.395	757.447
PA (14:1/14:1)		C31H57O8P1	588.753	588.379	589.386	571.375	606.413	611.368	627.342	595.395
Feat. ID	RT	m/z	Abundance	Ion Species	Formula	Class	Sum Composition	Domin. Constit.	Candid.	Probab.	# Constit.	Score (Total)	Score (Mass)	Score (Isotop.)	Score (Frag.)
47	13.2208	684.667	177248	[M+H4N]+	C46H82O2	Cholesteryl ester	CE 19:0	CE 19:0	2019-01-01	100	1	87.3531	95.5637	99.8573	73.0583
6	9.12981	564.537	4564081	[M+H]+	C36H69NO3	Ceramide non-hydroxyfatty acid-sphingosine	Cer_NS d36:2	Cer_NS d18:1_18:1	2019-01-01	100	1	88.5366	93.6715	88.8552	85.7671
12	7.72035	526.448	994169	[M+H4N]+	C31H56O5	Diacylglycerol	DG 28:2	DG 14:1_14:1	2019-01-01	100	1	71.1864	96.9115	99.7782	43.528
117	1.63126	466.294	30784.3	[M+H]+	C22H44NO7P	Lysophophatidylcholine	LPC 14:1	LPC 14:1/0:0	2019-01-01	100	1	95.9018	99.8197	99.5185	90.5846
40	1.13373	466.294	237294	[M+H]+	C22H44NO7P	Lysophophatidylcholine	LPC 14:1	LPC 14:1/0:0	2019-01-01	100	1	95.8042	98.3294	99.5786	90.9815
2	3.18992	522.357	7387677	[M+H]+	C26H52NO7P	Lysophophatidylcholine	LPC 18:1	LPC 18:1/0:0	2019-01-01	100	1	90.9442	96.5014	89.1532	90.0604
69	5.85071	660.461	93947.6	[M+H]+	C35H66NO8P	Phosphatidylcholine	PC 27:2	PC 13:1_14:1	2019-01-01	100	1	85.593	96.8587	99.3739	69.3033
67	6.11047	654.412	97984.2	[M+H]+	C35H60NO8P	Phosphatidylcholine	PC 27:5		2019-01-01	100	3	79.3775	91.9985	98.2403	59.5749
3	6.29835	674.478	7363690	[M+H]+	C36H68NO8P	Phosphatidylcholine	PC 28:2	PC 14:1_14:1	2019-01-01	100	1	91.6824	94.1098	91.2006	90.9702
87	0.803695	412.21	60000.9	[M+H]+	C17H34NO8P	Phosphatidylcholine	PC 9:0		2019-01-01	100	3	79.9319	99.881	98.6447	57.9409
101	5.71773	618.414	48115.7	[M+H]+	C32H60NO8P	Phosphatidylethanolamine	PE 27:2	PE 13:1_14:1	2019-01-01	100	1	81.1668	98.6388	99.0888	60.3112
5	6.1643	632.43	5437314	[M+H]+	C33H62NO8P	Phosphatidylethanolamine	PE 28:2	PE 14:1_14:1	2019-01-01	100	7	87.4386	96.1841	94.4905	77.1469
26	4.7435	680.452	417201	[M+H4N]+	C34H63O10P	Phosphatidylglycerol	PG 28:2	PG 14:1_14:1	2019-01-01	100	1	92.6084	96.6981	99.4012	84.4354
10	4.5778	676.42	2551123	[M+H]+	C34H62NO10P	Phosphatidylserine	PS 28:2	PS 14:1_14:1	2019-01-01	100	1	89.2848	95.7665	99.6387	77.2519
4	8.37328	729.593	6762726	[M+H]+	C41H81N2O6P	Sphingomyelin	SM d36:2		2019-01-01	100	2	92.8427	92.0971	94.04	92.031
78	11.6625	778.694	72956.8	[M+H4N]+	C48H88O6	Triacylglycerol	TG 45:2		2019-01-01	100	7	66.886	94.4021	82.187	45.8188
23	12.0285	794.726	462736	[M+H4N]+	C49H92O6	Triacylglycerol	TG 46:1	TG 14:0_16:0_16:1	2019-01-01	100	4	65.6382	88.5369	80.0092	46.3649
39	11.937	806.726	238283	[M+H4N]+	C50H92O6	Triacylglycerol	TG 47:2	TG 15:0_15:1_17:1	2019-01-01	100	2	61.4119	90.5109	78.3425	39.6536
50	11.8611	818.726	155104	[M+H4N]+	C51H92O6	Triacylglycerol	TG 48:3		2019-01-01	100	2	65.4241	91.6221	88.9731	40.6523
71	11.9895	832.741	86500.5	[M+H4N]+	C52H94O6	Triacylglycerol	TG 49:3	TG 15:0_17:1_17:2	2019-01-01	100	3	69.9517	92.3487	75.9806	56.0503
Feat. ID	RT	m/z	Abundance	Ion Species	Formula	Class	Sum Composition	Domin. Constit.	Candid.	Probab.	# Constit.	Score (Total)	Score (Mass)	Score (Isotop.)	Score (Frag.)
1	9.15585	608.528	8427451	[M+CHO2]-	C36H69NO3	Ceramide non-hydroxyfatty acid-sphingosine	Cer_NS d36:2	Cer_NS d18:1_18:1	2019-01-01	100	18	75.039	80.2794	90.8793	59.9033
10	9.16078	562.522	809222	[M-H]-	C36H69NO3	Ceramide non-hydroxyfatty acid-sphingosine	Cer_NS d36:2	Cer_NS d18:1_18:1	2019-01-01	100	1	76.7486	80.0655	99.5109	57.9539
59	1.88072	379.19	14466.1	[M-H]-	C17H33O7P	Lysophosphatidic acid	LPA 14:1	LPA 14:1	2019-01-01	100	1	95.965	92.867	98.5036	95.0385
20	1.2123	379.19	85657.2	[M-H]-	C17H33O7P	Lysophosphatidic acid	LPA 14:1	LPA 14:1	2019-01-01	100	1	96.2091	92.6544	97.8288	96.4141
5	3.20511	566.348	2126570	[M+CHO2]-	C26H52NO7P	Lysophophatidylcholine	LPC 18:1	LPC 18:1/0:0	2019-01-01	100	1	86.867	83.0293	99.675	77.4346
9	1.13143	566.348	951754	[M+CHO2]-	C26H52NO7P	Lysophophatidylcholine	LPC 18:1	LPC 18:1/0:0	2019-01-01	100	1	90.5049	83.5279	99.5986	85.6074
45	1.10186	466.222	24865.2	[M-H]-	C20H38NO9P	Lysophosphatidylserine	LPS 14:1	LPS 14:1	2019-01-01	100	1	90.9717	94.4752	95.9719	84.6181
8	6.57835	587.373	1270185	[M-H]-	C31H57O8P	Phosphatidic acid	PA 28:2	PA 14:1_14:1	2019-01-01	100	1	89.612	84.5037	99.7553	82.8976
60	5.85179	704.452	13279.6	[M+CHO2]-	C35H66NO8P	Phosphatidylcholine	PC 27:2	PC 13:1_14:1	2019-01-01	100	1	82.8357	89.8033	98.9095	66.6285
7	6.26745	718.469	1389854	[M+CHO2]-	C36H68NO8P	Phosphatidylcholine	PC 28:2	PC 14:1_14:1	2019-01-01	100	1	83.4803	82.8187	99.6536	70.2106
34	5.73855	616.4	38430.5	[M-H]-	C32H60NO8P	Phosphatidylethanolamine	PE 27:2	PE 13:1_14:1	2019-01-01	100	1	85.6599	90.728	98.7259	72.2174
3	6.18598	630.416	3156732	[M-H]-	C33H62NO8P	Phosphatidylethanolamine	PE 28:2	PE 14:1_14:1	2019-01-01	100	1	90.7846	84.5831	96.9882	88.038
23	6.25381	658.447	72526.7	[M-H]-	C35H66NO8P	Phosphatidylethanolamine	PE 30:2	PE 14:1_16:1	2019-01-01	100	1	85.0054	87.1439	98.4854	72.4647
44	4.38693	647.394	25777.4	[M-H]-	C33H61O10P	Phosphatidylglycerol	PG 27:2	PG 13:1_14:1	2019-01-01	100	1	73.3968	92.711	94.8974	50.5095
2	4.82941	661.41	3228778	[M-H]-	C34H63O10P	Phosphatidylglycerol	PG 28:2	PG 14:1_14:1	2019-01-01	100	1	78.0698	84.2888	98.5021	59.5493
11	4.19828	749.427	607986	[M-H]-	C37H67O13P	Phosphatidylinositol	PI 28:2	PI 14:1_14:1	2019-01-01	100	1	79.5275	83.659	99.8396	61.7637
65	1.45484	749.426	6402.2	[M-H]-	C37H67O13P	Phosphatidylinositol	PI 28:2	PI 14:1_14:1	2019-01-01	100	3	81.3589	91.1714	98.6401	63.3914
4	4.63921	674.406	2132237	[M-H]-	C34H62NO10P	Phosphatidylserine	PS 28:2	PS 14:1_14:1	2019-01-01	100	1	82.8493	83.3925	99.9314	68.4631
36	5.28643	688.421	35079.1	[M-H]-	C35H64NO10P	Phosphatidylserine	PS 29:2	PS 14:1_15:1	2019-01-01	100	1	80.31	88.518	97.7373	62.8562
47	4.59979	696.387	22043.4	[M-H]-	C36H60NO10P	Phosphatidylserine	PS 30:5	PS 14:1_16:4	2019-01-01	100	1	77.8773	98.5899	99.5169	54.1645
6	8.30565	773.584	1865448	[M+CHO2]-	C41H81N2O6P	Sphingomyelin	SM d36:2	SM d18:1_18:1	2019-01-01	100	2	87.3801	82.2926	99.8172	78.8216

## Sheet: PC_PE_PA
Lipids in sample	16				Correct Lipid Annotation
Classes in sample	8	(PC, PE, PA, LPC, LPE, Plasm PC, Plasm PE, Plasm LPC)			False Positive
Found	14				Identified at Sum Comp Level
Not Found	2				Can be explained as an in source fragment or present in sample as carry over from Bovine exact
False Positives	3
Lipid	Sum Composition	Formula	Molecular Weight	Neutral Mass	[M-H]-	[M+HCOO]-	[M+CH3COO]-
PCPAPE
PC(17:0_20:4)	PC 37:4	C45H82N1O8P1	796.108	795.578	794.57	840.576	854.592
PC(21:0_22:6)	PC 43:6	C51H90N1O8P1	876.236	875.64	874.633	920.639	934.654
PC(16:0_16:0)	PC 32:0	C40H80N1O8P1	734.039	733.562	732.555	778.56	792.576
PC(16:0_18:1)	PC 34:1	C42H82N1O8P1	760.076	759.578	758.57	804.576	818.592
LPC 17:0	LPC 17:0	C25H52N1O7P1	509.657	509.348	508.341	554.346	568.362
LPC 15:0	LPC 15:0	C23H48N1O7P1	481.603	481.317	480.31	526.315	540.331
PE(17:0_14:1)	PE 31:1	C36H70N1O8P1	675.917	675.484	674.477	720.482	734.498
PE(17:0_20:4)	PE 37:4	C42H76N1O8P1	754.029	753.531	752.524	798.529	812.545
PE(16:0_16:0)	PE 32:0	C37H74N1O8P1	691.959	691.515	690.508	736.513	750.529
LPE 17:1	LPE 17:1	C22H44N1O7P1	465.561	465.286	464.278	510.284	524.299
PA(17:0_17:0)	PA 34:0	C37H73O8P1	676.944	676.504	675.497	721.502	735.518
C18(Plasm) LPC		C26H54NO6P		507.369	506.362	552.367	566.383
C18(Plasm)-18:1 PC		C44H86NO7P		771.614	770.607	816.612	830.628
C18(Plasm)-22:6 PC		C48H84NO7P		817.599	816.591	862.597	876.612
C18(Plasm)-18:1 PE		C41H80NO7P		729.567	728.56	774.565	788.581
C18(Plasm)-22:6 PE		C45H78NO7P	776.077	775.552	774.544	820.55	834.565
Lipid	Sum Composition	Formula	Molecular Weight	Neutral Mass	[M+H]+	[M+H-H2O]+	[M+NH4]+	[M+Na]+	[M+K]+	[M+Li]+
PCPAPE
PC(17:0_20:4)	PC 37:4	C45H82N1O8P1	796.108	795.578	796.585	778.574	813.612	818.567	834.541	802.593
PC(21:0_22:6)	PC 43:6	C51H90N1O8P1	876.236	875.64	876.648	858.637	893.674	898.63	914.604	882.656
PC(16:0_16:0)	PC 32:0	C40H80N1O8P1	734.039	733.562	734.569	716.558	751.596	756.551	772.525	740.578
PC(16:0_18:1)	PC 34:1	C42H82N1O8P1	760.076	759.578	760.585	742.574	777.612	782.567	798.541	766.593
LPC 17:0	LPC 17:0	C25H52N1O7P1	509.657	509.348	510.355	492.344	527.382	532.337	548.311	516.364
LPC 15:0	LPC 15:0	C23H48N1O7P1	481.603	481.317	482.324	464.313	499.351	504.306	520.28	488.332
PE(17:0_14:1)	PE 31:1	C36H70N1O8P1	675.917	675.484	676.491	658.48	693.518	698.473	714.447	682.499
PE(17:0_20:4)	PE 37:4	C42H76N1O8P1	754.029	753.531	754.538	736.527	771.565	776.52	792.494	760.546
PE(16:0_16:0)	PE 32:0	C37H74N1O8P1	691.959	691.515	692.522	674.511	709.549	714.504	730.478	698.531
LPE 17:1	LPE 17:1	C22H44N1O7P1	465.561	465.286	466.293	448.282	483.319	488.275	504.249	472.301
PA(17:0_17:0)	PA 34:0	C37H73O8P1	676.944	676.504	677.512	659.5	694.538	699.493	715.467	683.52
C18(Plasm) LPC		C26H54NO6P		507.369	508.376	490.365	525.403	530.358	546.332	514.384
C18(Plasm)-18:1 PC		C44H86NO7P		771.614	772.621	754.61	789.648	794.603	810.577	778.63
C18(Plasm)-22:6 PC		C48H84NO7P		817.599	818.606	800.595	835.632	840.588	856.562	824.614
C18(Plasm)-18:1 PE		C41H80NO7P		729.567	730.575	712.563	747.601	752.556	768.53	736.583
C18(Plasm)-22:6 PE		C45H78NO7P		775.552	776.559	758.548	793.585	798.541	814.515	782.567
Feat. ID	RT	m/z	Abundance	Ion Species	Formula	Class	Sum Composition	Domin. Constit.	Candid.	Probab.	# Constit.	Score (Total)	Score (Mass)	Score (Isotop.)	Score (Frag.)
19	11.5279	816.614	27122	[M+CHO2]-	C44H86NO7P	Ether-linked phosphatidylcholine	EtherPC 36:2e	EtherPC 18:1e_18:1	2019-01-01	100	1	81.3915	89.6904	99.6468	63.3302
11	9.95797	862.598	43667	[M+CHO2]-	C48H84NO7P	Ether-linked phosphatidylcholine	EtherPC 40:7e	EtherPC 18:1e_22:6	2019-01-01	100	6	74.0406	92.8089	97.9997	49.9637
1	10.0148	728.562	464846	[M-H]-	C41H80NO7P	Ether-linked phosphatidylethanolamine	EtherPE 36:2e	EtherPE 18:1e_18:1	2019-01-01	100	1	86.7071	85.2025	99.9227	75.9008
4	9.31837	774.546	205283	[M-H]-	C45H78NO7P	Ether-linked phosphatidylethanolamine	EtherPE 40:7e	EtherPE 18:1e_22:6	2019-01-01	100	5	77.8942	87.9704	99.8155	57.2
13	2.54127	526.316	36515.3	[M+CHO2]-	C23H48NO7P	Lysophophatidylcholine	LPC 15:0	LPC 15:0/0:0	2019-01-01	100	1	90.4367	91.1681	99.162	82.1476
10	3.58005	554.348	71015.6	[M+CHO2]-	C25H52NO7P	Lysophophatidylcholine	LPC 17:0	LPC 17:0/0:0	2019-01-01	100	1	86.5323	88.2895	98.956	74.9115
14	1.12883	554.347	35202.7	[M+CHO2]-	C25H52NO7P	Lysophophatidylcholine	LPC 17:0	LPC 17:0/0:0	2019-01-01	100	1	82.6382	89.7344	94.1718	69.5909
2	2.74219	464.279	439841	[M-H]-	C22H44NO7P	Lysophosphatidylethanolamine	LPE 17:1	LPE 17:1	2019-01-01	100	1	94.1953	87.1382	98.8988	93.2776
20	1.49989	464.279	26348.8	[M-H]-	C22H44NO7P	Lysophosphatidylethanolamine	LPE 17:1	LPE 17:1	2019-01-01	100	1	93.2544	94.0213	92.2006	93.9346
8	9.75223	778.562	116527	[M+CHO2]-	C40H80NO8P	Phosphatidylcholine	PC 32:0	PC 16:0_16:0	2019-01-01	100	1	83.434	88.6891	99.858	67.6145
3	9.78921	804.578	211619	[M+CHO2]-	C42H82NO8P	Phosphatidylcholine	PC 34:1	PC 16:0_18:1	2019-01-01	100	1	80.2799	85.8449	99.3369	62.7407
17	9.38995	840.577	29588.8	[M+CHO2]-	C45H82NO8P	Phosphatidylcholine	PC 37:4	PC 17:0_20:4	2019-01-01	100	1	77.7968	92.3504	95.4134	58.2203
25	10.8911	920.64	15850.4	[M+CHO2]-	C51H90NO8P	Phosphatidylcholine	PC 43:6	PC 21:0_22:6	2019-01-01	100	2	71.9788	93.2508	98.1364	46.3826
7	8.13481	674.478	122001	[M-H]-	C36H70NO8P	Phosphatidylethanolamine	PE 31:1	PE 17:0_14:1	2019-01-01	100	1	85.2929	88.7821	98.7142	72.2337
5	9.00843	690.51	195241	[M-H]-	C37H74NO8P	Phosphatidylethanolamine	PE 32:0	PE 16:0_16:0	2019-01-01	100	1	90.1314	86.632	98.5808	84.0541
9	8.84712	752.525	116090	[M-H]-	C42H76NO8P	Phosphatidylethanolamine	PE 37:4	PE 17:0_20:4	2019-01-01	100	1	84.9641	90.924	99.4488	70.1697
Feat. ID	RT	m/z	Abundance	Ion Species	Formula	Class	Sum Composition	Domin. Constit.	Candid.	Probab.	# Constit.	Score (Total)	Score (Mass)	Score (Isotop.)	Score (Frag.)
20	2.56862	482.325	176809	[M+H]+	C23H48NO7P	Lysophophatidylcholine	LPC 15:0	LPC 15:0/0:0	2019-01-01	100	1	90.8048	98.5929	99.3689	79.6341
78	1.6477	482.325	15555.8	[M+H]+	C23H48NO7P	Lysophophatidylcholine	LPC 15:0	LPC 15:0/0:0	2019-01-01	100	1	94.0246	99.4096	96.2675	89.3119
93	2.73378	510.356	10115	[M+H]+	C25H52NO7P	Lysophophatidylcholine	LPC 17:0	LPC 17:0/0:0	2019-01-01	100	1	93.3742	99.279	95.5583	88.485
8	1.13015	510.357	360644	[M+H]+	C25H52NO7P	Lysophophatidylcholine	LPC 17:0	LPC 17:0/0:0	2019-01-01	100	1	91.7676	93.4883	97.4301	85.6351
9	3.5948	510.357	340408	[M+H]+	C25H52NO7P	Lysophophatidylcholine	LPC 17:0	LPC 17:0/0:0	2019-01-01	100	1	94.7576	95.5917	98.1877	91.0475
58	1.51754	466.294	29432.1	[M+H]+	C22H44NO7P	Lysophosphatidylethanolamine	LPE 17:1	LPE 17:1	2019-01-01	100	1	96.081	99.7885	99.5753	90.9707
6	2.74631	466.294	459260	[M+H]+	C22H44NO7P	Lysophosphatidylethanolamine	LPE 17:1	LPE 17:1	2019-01-01	100	1	68.662	97.7629	99.6272	39.6576
2	9.83341	734.572	944050	[M+H]+	C40H80NO8P	Phosphatidylcholine	PC 32:0	PC 16:0_16:0	2019-01-01	100	3	93.2557	92.7672	99.6212	87.5264
1	9.86048	760.587	1753646	[M+H]+	C42H82NO8P	Phosphatidylcholine	PC 34:1	PC 16:0_18:1	2019-01-01	100	2	92.3072	93.65	99.8728	84.7009
32	9.82531	756.553	96893.3	[M+H]+	C42H78NO8P	Phosphatidylcholine	PC 34:3	PC 16:0_18:3	2019-01-01	100	3	90.7562	96.1188	99.754	80.2337
18	9.85357	782.569	184944	[M+H]+	C44H80NO8P	Phosphatidylcholine	PC 36:4	PC 16:0_20:4	2019-01-01	100	2	80.2652	97.4648	99.6993	58.6412
16	9.42298	796.587	209169	[M+H]+	C45H82NO8P	Phosphatidylcholine	PC 37:4	PC 17:0_20:4	2019-01-01	100	3	89.2034	94.4364	99.0463	78.0811
60	9.38199	818.569	26832.9	[M+H]+	C47H80NO8P	Phosphatidylcholine	PC 39:7		2019-01-01	100	4	89.222	97.6535	94.3821	80.6206
33	10.9684	876.649	80144.3	[M+H]+	C51H90NO8P	Phosphatidylcholine	PC 43:6	PC 21:0_22:6	2019-01-01	100	1	90.8048	96.8164	99.8261	79.9933
17	8.14008	676.493	190453	[M+H]+	C36H70NO8P	Phosphatidylethanolamine	PE 31:1	PE 17:0_14:1	2019-01-01	100	3	90.5973	96.9869	98.8977	80.213
11	9.01356	692.524	294884	[M+H]+	C37H74NO8P	Phosphatidylethanolamine	PE 32:0	PE 16:0_16:0	2019-01-01	100	6	74.3441	94.55	98.8376	49.5865
19	8.84974	754.54	181885	[M+H]+	C42H76NO8P	Phosphatidylethanolamine	PE 37:4	PE 17:0_20:4	2019-01-01	100	3	79.5758	95.7169	96.6326	59.7496
50	11.738	804.71	36860	[M+H4N]+	C50H90O6	Triacylglycerol	TG 47:3	TG 15:0_15:1_17:2	2019-01-01	100	7	66.9997	93.9637	78.1129	48.5265
5	12.0874	820.742	475873	[M+H4N]+	C51H94O6	Triacylglycerol	TG 48:2		2019-01-01	100	9	68.7408	82.8707	76.5602	56.2126
34	12.0024	832.741	78900	[M+H4N]+	C52H94O6	Triacylglycerol	TG 49:3		2019-01-01	100	9	72.8343	95.3566	76.2918	60.7696
28	12.3286	900.804	103493	[M+H4N]+	C57H102O6	Triacylglycerol	TG 54:4	TG 18:0_18:2_18:2	2019-01-01	100	14	63.2689	96.5394	72.5431	44.6711

## Sheet: PG_PI_PS
Lipids in sample	11				Correct Lipid Annotation
Classes in sample	6	(PG, LPG, PI, LPI, PS, LPS)			False Positive
Found	9				Identified at Sum Comp Level
Not Found	2				Can be explained as an in source fragment or present in sample as carry over from Bovine exact
False Positives	0
Lipid	Sum Composition	Formula	Molecular Weight	Neutral Mass	[M-H]-	[M+HCOO]-	[M+CH3COO]-
PGPIPS
PG(17:0_14:1)	PG 31:1	C37H71O10P1	706.927	706.478	705.471	751.477	765.492
PG(17:0_20:4)	PG 37:4	C43H77O10P1	785.039	784.525	783.518	829.524	843.539
LPG 17:1	LPG 17:1	C23H45O9P1	463.663	496.28	495.273	541.278	555.294
PI(17:0_20:4)	PI 37:4	C46H81O13P1	873.101	872.541	871.534	917.54	931.555
PI(21:0_22:6)	PI 43:6	C52H89O13P1	953.229	952.604	951.597	997.602	1011.62
PI(8:0/8:0)	PI 16:0	C25H47O13P1	586.607	586.275	585.268	631.274	645.289
PI(18:0/20:4)	PI 38:4	C47H83O13P1	887.128	886.557	885.55	931.555	945.571
LPI 17:1	LPI 17:1	C26H49O12P1	584.634	584.296	583.289	629.294	643.31
PS(17:0_14:1)	PS 31:1	C37H70N1O10P1	719.926	719.474	718.466	764.472	778.488
PS(17:0_20:4)	PS 37:4	C43H76N1O10P1	798.038	797.521	796.513	842.519	856.535
LPS 17:1	LPS 17:1	C23H44N1O9P1	509.571	509.275	508.268	554.274	568.289
Lipid	Sum Composition	Formula	Molecular Weight	Neutral Mass	[M+H]+	[M+H-H2O]+	[M+NH4]+	[M+Na]+	[M+K]+	[M+Li]+
PGPIPS
PG(17:0_14:1)	PG 31:1	C37H71O10P1	706.927	706.478	707.486	689.475	724.512	729.468	745.442	713.494
PG(17:0_20:4)	PG 37:4	C43H77O10P1	785.039	784.525	785.533	767.522	802.559	807.515	823.489	791.541
LPG 17:1	LPG 17:1	C23H45O9P1	463.663	496.28	497.287	479.276	514.314	519.269	535.243	503.296
PI(17:0_20:4)	PI 37:4	C46H81O13P1	873.101	872.541	873.549	855.538	890.575	895.531	911.505	879.557
PI(21:0_22:6)	PI 43:6	C52H89O13P1	953.229	952.604	953.611	935.6	970.638	975.593	991.567	959.62
PI(8:0/8:0)	PI 16:0	C25H47O13P1	586.607	586.275	587.283	569.272	604.309	609.265	625.239	593.291
PI(18:0/20:4)	PI 38:4	C47H83O13P1	887.128	886.557	887.564	869.553	904.591	909.546	925.52	893.573
LPI 17:1	LPI 17:1	C26H49O12P1	584.634	584.296	585.303	567.292	602.33	607.285	623.259	591.312
PS(17:0_14:1)	PS 31:1	C37H70N1O10P1	719.926	719.474	720.481	702.47	737.508	742.463	758.437	726.489
PS(17:0_20:4)	PS 37:4	C43H76N1O10P1	798.038	797.521	798.528	780.517	815.554	820.51	836.484	804.536
LPS 17:1	LPS 17:1	C23H44N1O9P1	509.571	509.275	510.283	492.272	527.309	532.265	548.239	516.291
Feat. ID	RT	m/z	Abundance	Ion Species	Formula	Class	Sum Composition	Domin. Constit.	Candid.	Probab.	# Constit.	Score (Total)	Score (Mass)	Score (Isotop.)	Score (Frag.)
16	2.73732	464.279	9604.1	[M-H]-	C22H44NO7P	Lysophosphatidylethanolamine	LPE 17:1	LPE 17:1	2019-01-01	100	1	90.0674	94.9604	96.2417	82.089
11	1.91062	495.274	40180.5	[M-H]-	C23H45O9P	Lysophosphatidylglycerol	LPG 17:1	LPG 17:1	2019-01-01	100	1	91.5534	91.5479	99.6877	84.0853
17	1.83073	508.269	9537.02	[M-H]-	C23H44NO9P	Lysophosphatidylserine	LPS 17:1	LPS 17:1	2019-01-01	100	1	71.11	90.6172	92.9785	48.1769
4	6.86966	705.473	83480.4	[M-H]-	C37H71O10P	Phosphatidylglycerol	PG 31:1	PG 17:0_14:1	2019-01-01	100	1	80.4576	89.4383	98.5343	62.3115
5	7.64256	783.52	71580.9	[M-H]-	C43H77O10P	Phosphatidylglycerol	PG 37:4	PG 17:0_20:4	2019-01-01	100	1	75.8605	91.6797	99.8039	52.4512
1	1.26765	585.27	646395	[M-H]-	C25H47O13P	Phosphatidylinositol	PI 16:0	PI 8:0_8:0	2019-01-01	100	1	71.9892	83.7883	95.3657	50.3715
7	7.13444	871.536	55054.1	[M-H]-	C46H81O13P	Phosphatidylinositol	PI 37:4	PI 17:0_20:4	2019-01-01	100	1	81.8933	90.7283	99.2956	64.1682
3	7.48689	885.551	106164	[M-H]-	C47H83O13P	Phosphatidylinositol	PI 38:4	PI 18:0_20:4	2019-01-01	100	2	82.8486	92.1476	99.2877	65.5504
10	6.8574	718.468	42906.3	[M-H]-	C37H70NO10P	Phosphatidylserine	PS 31:1	PS 17:0_14:1	2019-01-01	100	1	75.847	89.6815	99.5546	53.1415
12	7.70932	796.515	38109.8	[M-H]-	C43H76NO10P	Phosphatidylserine	PS 37:4	PS 17:0_20:4	2019-01-01	100	3	72.4041	92.1749	99.5027	46.6946
Feat. ID	RT	m/z	Abundance	Ion Species	Formula	Class	Sum Composition	Domin. Constit.	Candid.	Probab.	# Constit.	Score (Total)	Score (Mass)	Score (Isotop.)	Score (Frag.)
39	6.84814	720.483	43528.9	[M+H]+	C37H70NO10P	Phosphatidylserine	PS 31:1	PS 17:0_14:1	2019-01-01	100	2	90.3863	95.6703	99.2066	80.0436
43	7.70043	798.529	41251	[M+H]+	C43H76NO10P	Phosphatidylserine	PS 37:4	PS 17:0_20:4	2019-01-01	100	1	83.1027	97.7705	99.7186	63.8495
19	11.6741	778.694	68871.3	[M+H4N]+	C48H88O6	Triacylglycerol	TG 45:2		2019-01-01	100	7	65.4801	94.6738	80.7427	44.1627
3	11.8339	792.71	226261	[M+H4N]+	C49H90O6	Triacylglycerol	TG 46:2		2019-01-01	100	7	62.6709	93.71	80.8732	39.7162
4	11.9437	806.726	221439	[M+H4N]+	C50H92O6	Triacylglycerol	TG 47:2	TG 15:0_15:1_17:1	2019-01-01	100	2	64.3982	90.2491	78.9119	44.3936
45	11.7313	804.71	37811.8	[M+H4N]+	C50H90O6	Triacylglycerol	TG 47:3	TG 15:0_15:1_17:2	2019-01-01	100	7	66.9436	92.0979	74.2177	51.4802
16	11.9988	832.741	83784.1	[M+H4N]+	C52H94O6	Triacylglycerol	TG 49:3	TG 15:0_17:1_17:2	2019-01-01	100	9	67.9069	96.9065	76.6224	50.3794
17	12.2285	860.772	75737.4	[M+H4N]+	C54H98O6	Triacylglycerol	TG 51:3		2019-01-01	100	2	68.1569	96.2912	73.3331	53.2943
12	12.3235	900.804	104540	[M+H4N]+	C57H102O6	Triacylglycerol	TG 54:4	TG 18:0_18:2_18:2	2019-01-01	100	14	63.1743	94.1304	69.7722	46.8602

## Sheet: Other
Lipids in sample	16				Correct Lipid Annotation
Classes in sample	8	(TG, DG, MG, CE, Cer, Sugar Cer, CL, PAHSA)			False Positive
Found	5				Identified at Sum Comp Level
Not Found	11				Can be explained as an in source fragment or present in sample as carry over from Bovine exact
False Positives	2
Lipid	Sum Composition	Formula	Molecular Weight	Neutral Mass	[M-H]-	[M+HCOO]-	[M+CH3COO]-
Others
TG(16:0_16:0_16:0)	TG 48:0	C51H98O6	807.32	806.736	805.729	851.735	865.75
DG(15:0/15:0)	DG 30:0	C33H64O5	540.858	540.475	539.468	585.474	599.489
DG(17:0/17:0)	DG 34:0	C37H72O5	596.965	596.538	595.531	641.536	655.552
DG(19:0/19:0)	DG 38:0	C41H80O5	653.071	652.601	651.593	697.599	711.614
MG(15:0/15:0)	MG 30:0	C33H66O4	526.875	526.496	525.489	571.494	585.51
MG(17:0/17:0)	MG 34:0	C37H74O4	582.981	582.559	581.551	627.557	641.573
MG(19:0/19:0)	MG 38:0	C41H82O4	639.087	638.621	637.614	683.619	697.635
CE 18:1	CE 18:1	C45H78O2	651.1	650.6	649.593	695.598	709.614
CE 20:3	CE 20:3	C47H78O2	675.121	674.6	673.593	719.598	733.614
Cer(d18:1/14:0)	Cer d32:1	C32H63N1O3	509.848	509.481	508.473	554.479	568.495
Cer(d18:1/16:0)	Cer d34:1	C34H67N1O3	537.901	537.512	536.505	582.51	596.526
Cer(d18:1/17:0)	Cer d35:1	C35H69N1O3	551.927	551.528	550.52	596.526	610.542
LacCer (d18:1/17:0)	LacCer d35:1	C47H89N1O13	876.208	875.633	874.626	920.632	934.647
CL 14:0		C65H132N2O17P2	1275.69	1274.9	1273.89	1319.9	1333.91
5-PAHSA		C34H66O4	538.885	538.496	537.489	583.494	597.51
9-PAHSA		C34H66O4	538.885	538.496	537.489	583.494	597.51
Lipid	Sum Composition	Formula	Molecular Weight	Neutral Mass	[M+H]+	[M+H-H2O]+	[M+NH4]+	[M+Na]+	[M+K]+	[M+Li]+
Others
TG(16:0_16:0_16:0)	TG 48:0	C51H98O6	807.32	806.736	807.744	789.732	824.77	829.726	845.699	813.752
DG(15:0/15:0)	DG 30:0	C33H64O5	540.858	540.475	541.483	523.472	558.509	563.465	579.439	547.491
DG(17:0/17:0)	DG 34:0	C37H72O5	596.965	596.538	597.545	579.534	614.572	619.527	635.501	603.553
DG(19:0/19:0)	DG 38:0	C41H80O5	653.071	652.601	653.608	635.597	670.634	675.59	691.564	659.616
MG(15:0/15:0)	MG 30:0	C33H66O4	526.875	526.496	527.503	509.492	544.53	549.485	565.459	533.512
MG(17:0/17:0)	MG 34:0	C37H74O4	582.981	582.559	583.566	565.555	600.593	605.548	621.522	589.574
MG(19:0/19:0)	MG 38:0	C41H82O4	639.087	638.621	639.629	621.617	656.655	661.61	677.584	645.637
CE 18:1	CE 18:1	C45H78O2	651.1	650.6	651.607	633.596	668.634	673.589	689.563	657.616
CE 20:3	CE 20:3	C47H78O2	675.121	674.6	675.607	657.596	692.634	697.589	713.563	681.616
Cer(d18:1/14:0)	Cer d32:1	C32H63N1O3	509.848	509.481	510.488	492.477	527.515	532.47	548.444	516.496
Cer(d18:1/16:0)	Cer d34:1	C34H67N1O3	537.901	537.512	538.519	520.508	555.546	560.501	576.475	544.528
Cer(d18:1/17:0)	Cer d35:1	C35H69N1O3	551.927	551.528	552.535	534.524	569.562	574.517	590.491	558.543
LacCer (d18:1/17:0)	LacCer d35:1	C47H89N1O13	876.208	875.633	876.641	858.63	893.667	898.623	914.597	882.649
CL 14:0		C65H132N2O17P2	1275.69	1274.9	1275.91	1257.9	1292.93	1297.89	1313.86	1281.92
5-PAHSA		C34H66O4	538.885	538.496	539.503	521.492	556.53	561.485	577.459	545.511
9-PAHSA		C34H66O4	538.885	538.496	539.503	521.492	556.53	561.485	577.459	545.511
Feat. ID	RT	m/z	Abundance	Ion Species	Formula	Class	Sum Composition	Domin. Constit.	Candid.	Probab.	# Constit.	Score (Total)	Score (Mass)	Score (Isotop.)	Score (Frag.)
84	12.6973	692.636	31593.5	[M+H4N]+	C47H78O2	Cholesteryl ester	CE 20:3	CE 20:3	2019-01-01	100	1	73.8034	94.9938	98.5774	48.7042
6	8.32766	510.49	641625	[M+H]+	C32H63NO3	Ceramide non-hydroxyfatty acid-sphingosine	Cer_NS d32:1	Cer_NS d18:1_14:0	2019-01-01	100	1	95.7383	95.6499	99.4945	92.1665
5	9.0022	538.521	732276	[M+H]+	C34H67NO3	Ceramide non-hydroxyfatty acid-sphingosine	Cer_NS d34:1	Cer_NS d18:1_16:0	2019-01-01	100	1	95.7725	96.3573	99.5522	91.8564
98	9.23121	538.521	21362.7	[M+H]+	C34H67NO3	Ceramide non-hydroxyfatty acid-sphingosine	Cer_NS d34:1	Cer_NS d18:1_16:0	2019-01-01	100	1	89.912	96.7495	82.3087	94.6835
4	9.30925	552.537	787468	[M+H]+	C35H69NO3	Ceramide non-hydroxyfatty acid-sphingosine	Cer_NS d35:1	Cer_NS d18:1_17:0	2019-01-01	100	1	95.3009	92.8566	99.7639	92.228
100	9.53924	552.536	20825.6	[M+H]+	C35H69NO3	Ceramide non-hydroxyfatty acid-sphingosine	Cer_NS d35:1	Cer_NS d18:1_17:0	2019-01-01	100	1	90.1938	97.4777	93.449	83.7364
106	5.079	508.377	18073.7	[M+H]+	C26H54NO6P	Ceramide-1-phosphates	CerP d26:0		2019-01-01	100	2	65.5084	99.2227	95.9353	36.3462
25	11.8806	780.71	209037	[M+H4N]+	C48H90O6	Triacylglycerol	TG 45:1	TG 14:0_15:0_16:1	2019-01-01	100	2	73.4599	93.5487	82.3996	58.0339
48	11.6678	778.694	69975.4	[M+H4N]+	C48H88O6	Triacylglycerol	TG 45:2		2019-01-01	100	7	66.8628	94.5658	81.4207	46.17
76	12.7693	794.725	35842.1	[M+H4N]+	C49H92O6	Triacylglycerol	TG 46:1	TG 14:0_16:0_16:1	2019-01-01	100	2	71.6073	97.3961	80.5112	54.6093
22	11.815	792.71	233474	[M+H4N]+	C49H90O6	Triacylglycerol	TG 46:2	TG 15:0_15:1_16:1	2019-01-01	100	2	62.8042	92.1256	80.6829	40.3645
65	11.7262	804.71	41973.1	[M+H4N]+	C50H90O6	Triacylglycerol	TG 47:3	TG 15:0_15:1_17:2	2019-01-01	100	7	65.9752	93.6739	76.5928	47.6929
42	11.9909	832.741	81786	[M+H4N]+	C52H94O6	Triacylglycerol	TG 49:3		2019-01-01	100	9	70.1279	95.1588	75.1275	56.1958
44	12.2189	860.772	72822.2	[M+H4N]+	C54H98O6	Triacylglycerol	TG 51:3		2019-01-01	100	2	67.0071	95.0806	73.7828	51.0858
Feat. ID	RT	m/z	Abundance	Ion Species	Formula	Class	Sum Composition	Domin. Constit.	Candid.	Probab.	# Constit.	Score (Total)	Score (Mass)	Score (Isotop.)	Score (Frag.)
1	8.35549	554.481	1900588	[M+CHO2]-	C32H63NO3	Ceramide non-hydroxyfatty acid-sphingosine	Cer_NS d32:1	Cer_NS d18:1_14:0	2019-01-01	100	7	78.9221	83.4458	99.186	61.0723
8	8.35882	508.475	158298	[M-H]-	C32H63NO3	Ceramide non-hydroxyfatty acid-sphingosine	Cer_NS d32:1	Cer_NS d18:1_14:0	2019-01-01	100	1	79.3527	84.4364	99.0545	61.6261
3	9.0191	582.512	1608057	[M+CHO2]-	C34H67NO3	Ceramide non-hydroxyfatty acid-sphingosine	Cer_NS d34:1	Cer_NS d18:1_16:0	2019-01-01	100	2	64.0119	80.6245	99.8361	36.5705
2	9.32526	596.528	1651550	[M+CHO2]-	C35H69NO3	Ceramide non-hydroxyfatty acid-sphingosine	Cer_NS d35:1	Cer_NS d18:1_17:0	2019-01-01	100	8	76.7294	80.384	99.7598	57.6586
15	10.1455	537.49	59074.5	[M-H]-	C34H66O4	Fatty acid ester of hydroxyl fatty acid	FAHFA 34:0	FAHFA 16:0_18:0	2019-01-01	100	1	86.8217	88.2871	99.1186	75.4166
14	8.21971	874.628	66454.1	[M-H]-	C51H90NO8P	Phosphatidylethanolamine	PE 46:6	PE 22:2_24:4	2019-01-01	100	1	63.3202	61.0977	97.1579	42.0111

## Sheet: SplashStds
Lipids in sample	21				Correct Lipid Annotation
Classes in sample	15				False Positive
Found	20				Identified at Sum Comp Level
Not Found	1				Can be explained as an in source fragment or present in sample as carry over from Bovine exact
False Positives	4
Lipid	Sum Composition	Formula	Molecular Weight	Neutral Mass	[M-H]-	[M+HCOO]-	[M+CH3COO]-
Splash
15:0-18:1(d7) PC		C41H73D7NO8P		752.606	751.599	797.604	811.62
15:0-18:1(d7) PE		C38H67D7NO8P		710.559	709.552	755.557	769.573
15:0-18:1(d7) PS		C39H67D7NO10P		754.549	753.542	799.547	813.563
15:0-18:1(d7) PG		C39H68D7O10P		741.554	740.546	786.552	800.568
15:0-18:1(d7) PI		C42H75D7NO13P		829	828.563
15:0-18:1(d7) PA		C36H62D7O8P		667.517	666.51	712.515	726.531
18:1(d7) LPC		C26H45D7NO7P		528.392	527.385	573.39	587.406
18:1(d7) LPE		C23H39D7NO7P		486.345	485.338	531.343	545.359
18:1(d7) Chol Ester		C45H71D7O2		657.644	656.637	702.642	716.658
18:1(d7) MG		C21H33D7O4		363.337	362.329	408.335	422.35
15:0-18:1(d7) DG		C36H61D7O5		587.551	586.543	632.549	646.564
15:0-18:1(d7)-15:0 TG		C51H89D7O6		811.765	810.757	856.763	870.779
18:1(d9) SM		C41H72D9N2O6P		737.64	736.632	782.638	796.654
Cholesterol (d7)		C27H39D7O		393.399	392.392	438.397	452.413
Lipid	Sum Composition	Formula	Molecular Weight	Neutral Mass	[M+H]+	[M+H-H2O]+	[M+NH4]+	[M+Na]+	[M+K]+	[M+Li]+
Splash
15:0-18:1(d7) PC		C41H73D7NO8P		752.606	753.613	735.602	770.64	775.595	791.569	759.622
15:0-18:1(d7) PE		C38H67D7NO8P		710.559	711.566	693.555	728.593	733.548	749.522	717.575
15:0-18:1(d7) PS		C39H67D7NO10P		754.549	755.556	737.545	772.583	777.538	793.512	761.564
15:0-18:1(d7) PG		C39H68D7O10P		741.554	742.561	724.55	759.588	764.543	780.517	748.569
15:0-18:1(d7) PI		C42H75D7NO13P			847.604	829.592	864.63	869.586	885.559	853.612
15:0-18:1(d7) PA		C36H62D7O8P		667.517	668.524	650.513	685.551	690.506	706.48	674.532
18:1(d7) LPC		C26H45D7NO7P		528.392	529.399	511.388	546.426	551.381	567.355	535.408
18:1(d7) LPE		C23H39D7NO7P		486.345	487.352	469.341	504.379	509.334	525.308	493.361
18:1(d7) Chol Ester		C45H71D7O2		657.644	658.651	640.64	675.678	680.633	696.607	664.66
18:1(d7) MG		C21H33D7O4		363.337	364.344	346.333	381.37	386.326	402.3	370.352
15:0-18:1(d7) DG		C36H61D7O5		587.551	588.558	570.547	605.584	610.54	626.514	594.566
15:0-18:1(d7)-15:0 TG		C51H89D7O6		811.765	812.772	794.761	829.798	834.754	850.728	818.78
18:1(d9) SM		C41H72D9N2O6P		737.64	738.647	720.636	755.674	760.629	776.603	744.655
Cholesterol (d7)		C27H39D7O		393.399	394.406	376.395	411.433	416.388	432.362	400.414
Lipid		Negative		Positive
LPC 17:1		552.33	[M+CHO2]-	508.34	[M+H]+
PC 17:0_14:1		762.528	[M+CHO2]-	718.539	[M+H]+
PE 17:0_14:1		674.476	[M-H]-	676.491	[M+H]+
PG 18:1_18:1	14.1871	773.534	[M-H]-	792.575	[M+H4N]+
PG 18:1_18:1	14.9258	773.534	[M-H]-	792.574	[M+H4N]+
PI 17:0_20:4		871.533	[M-H]-
BMP 18:1_18:1	13.0366			792.575	[M+H4N]+
Feat. ID	RT	m/z	Abundance	Ion Species	Formula	Class	Sum Composition	Domin. Constit.	Candid.	Probab.	# Constit.	Score (Total)	Score (Mass)	Score (Isotop.)	Score (Frag.)
54	4.75973	255.233	60723.3	[M-H]-	C16H32O2	Free fatty acid	FA 16:0	FA 16:0	2019-01-01	100	1	98.55	99.5624	99.4166	97.193
49	2.24573	552.33	72731.4	[M+CHO2]-	C25H50NO7P	Lysophophatidylcholine	LPC 17:1	LPC 17:1/0:0	2019-01-01	100	1	88.6742	99.9048	99.4661	74.4774
8	2.75879	573.39	413510	[M+CHO2]-	C26H45[2H]7NO7P	Lysophophatidylcholine	LPC 18:1(d7)	LPC 18:1/0:0(d7)	2019-01-01	100	1	79.6341	98.4701	96.6953	58.978
22	2.89106	485.337	151326	[M-H]-	C23H39[2H]7NO7P	Lysophosphatidylethanolamine	LPE 18:1(d7)	LPE 18:1(d7)	2019-01-01	100	1	97.9769	99.8494	98.6677	96.3744
64	13.7787	666.509	46615.8	[M-H]-	C36H62[2H]7O8P	Phosphatidic acid	PA 33:1(d7)	PA 15:0_18:1(d7)	2019-01-01	100	1	79.901	99.6535	98.9506	57.7718
63	12.9154	762.528	46850.9	[M+CHO2]-	C39H76NO8P	Phosphatidylcholine	PC 31:1	PC 17:0_14:1	2019-01-01	100	1	86.5121	99.4831	98.9125	70.5613
4	15.0245	797.604	1016750	[M+CHO2]-	C41H73[2H]7NO8P	Phosphatidylcholine	PC 33:1(d7)	PC 15:0_18:1(d7)	2019-01-01	100	1	88.5213	99.8373	99.6172	74.0693
37	13.1907	674.476	103367	[M-H]-	C36H70NO8P	Phosphatidylethanolamine	PE 31:1	PE 17:0_14:1	2019-01-01	100	1	87.0995	99.7509	99.4335	71.2933
28	15.3308	709.551	131616	[M-H]-	C38H67[2H]7NO8P	Phosphatidylethanolamine	PE 33:1(d7)	PE 15:0_18:1(d7)	2019-01-01	100	1	85.3492	99.8422	99.1183	67.9498
2	12.7102	740.546	1788618	[M-H]-	C39H68[2H]7O10P	Phosphatidylglycerol	PG 33:1(d7)	PG 15:0_18:1(d7)	2019-01-01	100	1	79.4263	99.4171	99.8004	56.4999
1	13.353	773.534	4384544	[M-H]-	C42H79O10P	Phosphatidylglycerol	PG 36:2	PG 18:1_18:1	2019-01-01	100	1	79.6659	98.4468	97.9277	58.3009
6	14.1871	773.534	442448	[M-H]-	C42H79O10P	Phosphatidylglycerol	PG 36:2	PG 18:1_18:1	2019-01-01	100	1	79.8602	99.0738	97.8064	58.5436
5	13.0306	773.534	646017	[M-H]-	C42H79O10P	Phosphatidylglycerol	PG 36:2	PG 18:1_18:1	2019-01-01	100	1	85.1553	99.0503	99.2231	67.7624
10	14.9258	773.534	378259	[M-H]-	C42H79O10P	Phosphatidylglycerol	PG 36:2	PG 18:1_18:1	2019-01-01	100	1	82.5088	99.412	97.9695	63.3053
11	12.2056	828.563	354141	[M-H]-	C42H72[2H]7O13P	Phosphatidylinositol	PI 33:1(d7)	PI 15:0_18:1(d7)	2019-01-01	100	1	93.5167	98.0409	97.4171	87.6768
57	12.7658	871.533	56358.7	[M-H]-	C46H81O13P	Phosphatidylinositol	PI 37:4	PI 17:0_20:4	2019-01-01	100	1	95.5852	98.8907	99.0754	90.6637
7	13.5424	782.638	433906	[M+CHO2]-	C41H72[2H]9N2O6P	Sphingomyelin	SM d36:2(d9)	SM d18:1_18:1(d9)	2019-01-01	100	1	98.8097	99.2713	99.1873	98.2046
Feat. ID	RT	m/z	Abundance	Ion Species	Formula	Class	Sum Composition	Domin. Constit.	Candid.	Probab.	# Constit.	Score (Total)	Score (Mass)	Score (Isotop.)	Score (Frag.)
74	13.0366	792.575	34860.4	[M+H4N]+	C42H79O10P	Bismonoacylglycerophosphate	BMP 36:2	BMP 18:1_18:1	2019-01-01	100	1	99.0964	99.0306	98.7318	99.4953
26	13.3684	792.575	202211	[M+H4N]+	C42H79O10P	Bismonoacylglycerophosphate	BMP 36:2	BMP 18:1_18:1	2019-01-01	100	1	97.8066	99.8936	99.8753	94.775
37	29.5426	675.678	113464	[M+H4N]+	C45H71[2H]7O2	Cholesteryl ester	CE 18:1(d7)	CE 18:1(d7)	2019-01-01	100	1	85.3364	99.4089	86.3174	78.1672
176	12.5523	411.433	10492.4	[M+H4N]+	C27H39[2H]7O	Cholesterol	Cholesterol 0:0	Cholesterol (d7)	2019-01-01	100	1	61.5181	98.5026	92.5038	32.3314
17	19.9004	605.585	266197	[M+H4N]+	C36H61[2H]7O5	Diacylglycerol	DG 33:1(d7)	DG 15:0_18:1(d7)	2019-01-01	100	1	85.7072	99.9997	98.6928	68.9061
167	2.06351	482.324	11457.9	[M+H]+	C23H48NO7P	Lysophophatidylcholine	LPC 15:0	LPC 15:0/0:0	2019-01-01	100	1	92.1905	98.7841	97.0961	84.5611
10	2.24077	508.341	649747	[M+H]+	C25H50NO7P	Lysophophatidylcholine	LPC 17:1	LPC 17:1/0:0	2019-01-01	100	1	95.4855	99.6873	98.8485	90.2722
107	2.35958	508.339	22256.7	[M+H]+	C25H50NO7P	Lysophophatidylcholine	LPC 17:1	LPC 17:1/0:0	2019-01-01	100	1	92.6544	96.7448	92.5095	90.8166
41	2.0503	508.34	99872.4	[M+H]+	C25H50NO7P	Lysophophatidylcholine	LPC 17:1	LPC 0:0/17:1	2019-01-01	100	1	96.1044	98.4382	99.6836	91.5489
4	2.75296	529.4	3605771	[M+H]+	C26H45[2H]7NO7P	Lysophophatidylcholine	LPC 18:1(d7)	LPC 18:1/0:0(d7)	2019-01-01	100	1	77.556	99.8987	97.868	54.1525
89	13.0432	636.496	28870.3	[M+H]+	C34H70NO7P	Lysophophatidylcholine	LPC 26:0	LPC 26:0/0:0	2019-01-01	100	1	88.3731	99.1365	99.3623	74.2098
111	2.88847	487.352	21124.3	[M+H]+	C23H39[2H]7NO7P	Lysophosphatidylethanolamine	LPE 18:1(d7)	LPE 18:1(d7)	2019-01-01	100	1	87.3901	93.6937	84.8549	86.9209
18	12.8889	718.539	263143	[M+H]+	C39H76NO8P	Phosphatidylcholine	PC 31:1	PC 17:0_14:1	2019-01-01	100	1	95.3348	99.7091	97.2913	91.3455
1	15.0292	753.614	5838199	[M+H]+	C41H73[2H]7NO8P	Phosphatidylcholine	PC 33:1(d7)	PC 15:0_18:1(d7)	2019-01-01	100	1	92.6124	99.614	95.4843	86.6126
124	13.1736	676.491	19030.5	[M+H]+	C36H70NO8P	Phosphatidylethanolamine	PE 31:1	PE 17:0_14:1	2019-01-01	100	3	94.522	96.9582	97.5423	90.4373
97	15.3181	711.566	25371.7	[M+H]+	C38H67[2H]7NO8P	Phosphatidylethanolamine	PE 33:1(d7)	PE 15:0_18:1(d7)	2019-01-01	100	1	95.7711	95.6186	98.2453	93.4336
20	12.7172	759.588	240529	[M+H4N]+	C39H68[2H]7O10P	Phosphatidylglycerol	PG 33:1(d7)	PG 15:0_18:1(d7)	2019-01-01	100	1	98.1119	99.9242	98.4409	96.8932
59	14.1964	792.575	52488	[M+H4N]+	C42H79O10P	Phosphatidylglycerol	PG 36:2	PG 18:1_18:1	2019-01-01	100	1	98.3893	99.191	99.1892	97.2006
68	14.9319	792.574	42393.8	[M+H4N]+	C42H79O10P	Phosphatidylglycerol	PG 36:2	PG 18:1_18:1	2019-01-01	100	1	97.9015	96.6094	99.914	96.5688
169	12.5856	755.555	11367.5	[M+H]+	C39H67[2H]7NO10P	Phosphatidylserine	PS 33:1(d7)	PS 15:0_18:1(d7)	2019-01-01	100	1	94.6819	95.5502	98.8512	90.2753
5	13.5291	738.648	2337121	[M+H]+	C41H72[2H]9N2O6P	Sphingomyelin	SM d36:2(d9)	SM d18:1_18:1(d9)	2019-01-01	100	1	98.3269	99.9763	98.7761	97.0691
138	12.0351	738.647	16315.8	[M+H]+	C41H72[2H]9N2O6P	Sphingomyelin	SM d36:2(d9)	SM d18:1_18:1(d9)	2019-01-01	100	1	97.9305	97.9821	96.8962	98.9497
214	15.025	797.651	6943.91	[M+H]+	C46H89N2O6P	Sphingomyelin	SM d41:3		2019-01-01	100	37	70.3444	80.0316	94.7835	48.9453
27	15.0257	811.667	172529	[M+H]+	C47H91N2O6P	Sphingomyelin	SM d42:3		2019-01-01	100	40	75.7103	89.2057	96.502	54.721
119	27.7707	782.723	19670.7	[M+H4N]+	C48H92O6	Triacylglycerol	TG 45:0	TG 15:0_15:0_15:0	2019-01-01	100	4	97.8665	98.2453	98.8854	96.6713
11	28.116	834.755	570558	[M+Na]+	C51H89[2H]7O6	Triacylglycerol	TG 48:1(d7)	TG 15:0_18:1(d7)_15:0	2019-01-01	100	1	94.577	98.3713	99.6333	88.0289
2	28.1168	829.799	5160788	[M+H4N]+	C51H89[2H]7O6	Triacylglycerol	TG 48:1(d7)	TG 15:0_18:1(d7)_15:0	2019-01-01	100	1	97.4855	100	95.9556	97.7866
