# Supplementary material for: Lipid Annotator: Towards Accurate Annotation in Non-Targeted Liquid Chromatography High-Resolution Tandem Mass Spectrometry (LC-HRMS/MS) Lipidomics Using a Rapid and User-Friendly Software
Source: Metabolites. 2020 Mar 12;10(3):101. doi: 10.3390/metabo10030101 (PMC7142889; doi:10.3390/metabo10030101)
Supplement: Supplementary file 1 [file metabolites-10-00101-s001.zip › Software_Outputs.xlsx]

## Sheet: Tables
A) Positive ion mode											B) Negative mode
	C:DB	FA			% with 3+ Verification			Total all 3 usable				C:DB	FA			% with 3+ Verification			Total all 3 usable
Lipid Annotator	100	84			C:DB	FA		176			Lipid Annotator	98.6842	88			C:DB	FA		152
LipidMatch	98.2955	82		All	98	65					LipidMatch	98.6842	89.4737		All	96.0526	79.6053
MS-DIAL	100	84									MS-DIAL	98.6842	85
All	98	65									All	96.0526	79
												Total Occurrence
												LA	LM	MD
												461	415	365
Lipids Annotator					Unique hits
	Pos	Neg			Pos	Neg
IE-DDA	410	257		Lipid Annotator	365	356	Combined
DDA	228	174		LipidMatch	325	324	432
high IE-DDA	444	424		MS-DIAL	466	336

## Sheet: Description
This Excel Contains both "raw" and worked up data from multiple software
Below is a brief description of each tab:
Tabs (not in order)			Description							Notes
AllSoftwareNeg:			Negative polarity -
			A compilation of all 3 software annotations onto a single feature table
			The feature table was the one obtained from Lipid Annotator
			Overlap in annotations and related analysis calculations are shown
AllSoftwarePos:			Positive polarity -
			A compilation of all 3 software annotations onto a single feature table
			The feature table was the one obtained from Lipid Annotator
			Overlap in annotations and related analysis calculations are shown
										Removed FAHFA for all below
AnnNeg, AnnPos:			Lipid Annotator: annotations and feature table
MSDIAL_Pos, MSDIAL_Neg:			MS-DIAL: annotations and feature table							Removed Cer_NDS and PMeOH (as it was also not ran in Lipid Annotator)
LMFlow_Neg, LMFlow_Pos:			LipidMatch Flow: annotations and feature table							LipidMatch Flow not mentioned in manuscript, beta software
LipidMatchNeg, LipidMatchPos:			LipidMatch: annotations and feature table
AnnMetlin_PCDL_Neg/Pos			Results using Metlin PCDL's and ID Browser
			(experimental non-fatty acyl libraries)
ending in Unique			Same tables as above but only containing unique lipid molecular species
			(eg. only dominant adduct will be retained and the same annotation across
			different retention times will be removed.)
AnnPosNegCombined			Lipid Annotator: a combination of positive and negative polarity data
			only retaining unique lipid molecules (see above)

## Sheet: AllSoftwareNeg
																				Lipid Annotator	LipidMatch									MSDIAL_ID																Occurrence of ID?			Only in one
Feat ID	RT	mz	Abundance	Charge	Polarity	Lipid Class	Compound Name	CAS ID	Formula	Mass	Ion Species	Theo mz	ppm Error	Abs ppm Error	Score	Sum Comp	Num Constit	Constit	Constit Abund	Lipid Annotator	LipidMatch	Intensity_Ranked	Class_At_Max_Intensity	Adduct_At_Max_Intensity	Only_One_Class	Alignment ID	Average Rt(min)	Average Mz	Metabolite name	MSDIAL_ID	Adduct ion name	Post curation result	Fill %	MS/MS included	Formula	INCHIKEY	SMILES	Dot product	Reverse dot product	Fragment presence %	S/N average	Spectrum reference file name			LA	LM	MD	LA	LM
688	10.583	778.596	74590	-1	Negative	Ether-linked phosphatidylcholine	EtherPC 16:0e_16:0	NA	C40H82NO7P	719.583	(M+C2H3O2)-	778.597	-0.4	0.4	89.34	EtherPC 32:0e	1	EtherPC 16:0e/16:0	100	EtherPC 16:0e_16:0	1_Plasmanyl-PC(O-16:0/16:0)+C2H3O2	5682.49	ether-PC	[M+C2H3O2]-	Yes	6075	10.58	778.597	PC 32:0e; [M+CH3COO]-	PC 32:0e; [M+CH3COO]-	[M+CH3COO]-	similar chromatogram in higher mz_8378	0.857143	TRUE	C40H82NO7P	WOTHHEHCEYHCFE-UHFFFAOYNA-N		CCCCCCCCCCCCCCCCOCC(COP([O-])(=O)OCC[N+](C)(C)C)OC(=O)CCCCCCCCCCCCCCC	559.575	867.365	1166.67	21.0775	Pooled_Neg_IterativeMSMS-r001		1	1	1	0	0
834	10.222	776.581	56695	-1	Negative	Ether-linked phosphatidylcholine	EtherPC 16:1e_16:0	NA	C40H80NO7P	717.567	(M+C2H3O2)-	776.581	-0.3	0.3	86.51	EtherPC 32:1e	1	EtherPC 16:1e/16:0	100	EtherPC 16:1e_16:0	1_Plasmanyl-PC(O-16:1/16:0)+C2H3O2 | 1_Plasmenyl-PC(P-16:0/16:0)+C2H3O2	4375.0157 | 4375.0157	ether-PC	[M+C2H3O2]-	Yes	6059	10.22	776.581	PC 32:1e; [M+CH3COO]-	PC 32:1e; [M+CH3COO]-	[M+CH3COO]-	similar chromatogram in higher mz_6796	0.857143	TRUE	C40H80NO7P	BXQUYBIIGCTQFV-VLGSPTGONA-N		CCCCCCCCCCCCCCCC(=O)OC(COCCCCCCCC\C=C/CCCCCC)COP([O-])(=O)OCC[N+](C)(C)C	574.697	781.563	1166.67	13.5653	Pooled_Neg_IterativeMSMS-r001		1	1	1	0	0
664	10.913	804.612	78166	-1	Negative	Ether-linked phosphatidylcholine	EtherPC 18:1e_16:0	NA	C42H84NO7P	745.598	(M+C2H3O2)-	804.612	-0.4	0.4	88.34	EtherPC 34:1e	2	EtherPC 18:1e/16:0	55.2	EtherPC 18:1e_16:0	1_Plasmanyl-PC(O-18:1/16:0)+C2H3O2 | 1_Plasmenyl-PC(P-18:0/16:0)+C2H3O2 | 1_Plasmanyl-PC(O-16:0/18:1)+C2H3O2	16790.179 | 16790.179 | 15838.17434	ether-PC	[M+C2H3O2]-	Yes	6300	10.92	804.612	PC 34:1e; PC 18:1e/16:0; [M+CH3COO]-	PC 34:1e; PC 18:1e/16:0; [M+CH3COO]-	[M+CH3COO]-		0.857143	TRUE	C42H84NO7P	IQLHTKSHLGLPMG-MRCUWXFGNA-N		CCCCCCCCCCCCCCCC(=O)OC(COCCCCCCCC\C=C/CCCCCCCC)COP([O-])(=O)OCC[N+](C)(C)C	499.525	788.081	1833.33	30.0875	Pooled_Neg_IterativeMSMS-r005		1	1	1	0	0
537	9.138	802.596	102334	-1	Negative	Ether-linked phosphatidylcholine	EtherPC 16:0e_18:2	NA	C42H82NO7P	743.583	(M+C2H3O2)-	802.597	-0.3	0.3	88.97	EtherPC 34:2e	2	EtherPC 16:0e/18:2	65.4	EtherPC 16:0e_18:2	1_Plasmanyl-PC(O-16:0/18:2)+C2H3O2 | 1_Plasmanyl-PC(O-18:1/16:1)+C2H3O2 | 1_Plasmenyl-PC(P-18:0/16:1)+C2H3O2	8987.0779 | 6837.2711 | 6837.2711	ether-PC	[M+C2H3O2]-	Yes	6282	9.14	802.596	PC 34:2e; [M+CH3COO]-	PC 34:2e; [M+CH3COO]-	[M+CH3COO]-	similar chromatogram in higher mz_7050	0.857143	TRUE	C42H82NO7P	IQACMFWAGALEAQ-DYMXKLMANA-N		CCCCCCCCCCCCCCCCOCC(COP([O-])(=O)OCC[N+](C)(C)C)OC(=O)CCCCCCC\C=C/C\C=C/CCCCC	501.527	685.62	1000	33.7108	Pooled_Neg_IterativeMSMS-r002		1	1	1	0	0
591	10.533	802.597	90682	-1	Negative	Ether-linked phosphatidylcholine	EtherPC 16:1e_18:1	NA	C42H82NO7P	743.583	(M+C2H3O2)-	802.597	-0.2	0.2	91.23	EtherPC 34:2e	2	EtherPC 16:1e/18:1	72.1	EtherPC 16:1e_18:1	1_Plasmenyl-PC(P-16:0/18:1)+C2H3O2 | 1_Plasmanyl-PC(O-16:1/18:1)+C2H3O2	8947.5085 | 8602.1335	ether-PC	[M+C2H3O2]-	Yes	6283	10.54	802.597	PC 34:2e; PC 16:1e/18:1; [M+CH3COO]-	PC 34:2e; PC 16:1e/18:1; [M+CH3COO]-	[M+CH3COO]-	adduct linked to 6841_[M+Hac-H]-	0.857143	TRUE	C42H82NO7P	WDQJCKHLEYAETE-MGXYOJEMNA-N		CCCCCCCC\C=C/CCCCCCCC(=O)OC(COCCCCCCCC\C=C/CCCCCC)COP([O-])(=O)OCC[N+](C)(C)C	481.519	830.267	1833.33	31.4226	Pooled_Neg_IterativeMSMS-r001		1	1	1	0	0
260	8.818	800.581	239969	-1	Negative	Ether-linked phosphatidylcholine	EtherPC 16:1e_18:2	NA	C42H80NO7P	741.567	(M+C2H3O2)-	800.581	-0.1	0.1	86.51	EtherPC 34:3e	1	EtherPC 16:1e/18:2	100	EtherPC 16:1e_18:2	1_Plasmanyl-PC(O-16:1/18:2)+C2H3O2 | 1_Plasmenyl-PC(P-16:0/18:2)+C2H3O2	13790.5068 | 13790.5068	ether-PC	[M+C2H3O2]-	Yes	6253	8.82	800.581	PC 34:3e; PC 16:1e/18:2; [M+CH3COO]-	PC 34:3e; PC 16:1e/18:2; [M+CH3COO]-	[M+CH3COO]-	adduct linked to 8700_[2M+Hac-H]-	0.857143	TRUE	C42H80NO7P	AXCLECQLCBWNLZ-DZELQHPSNA-N		CCCCCC\C=C/CCCCCCCCOCC(COP([O-])(=O)OCC[N+](C)(C)C)OC(=O)CCCCCCC\C=C/C\C=C/CCCCC	629.285	879.56	1833.33	68.2806	Pooled_Neg_IterativeMSMS-r001		1	1	1	0	0
683	11.472	830.628	74740	-1	Negative	Ether-linked phosphatidylcholine	EtherPC 18:0e_18:2	NA	C44H86NO7P	771.614	(M+C2H3O2)-	830.628	-0.3	0.3	85.11	EtherPC 36:2e	2	EtherPC 18:0e/18:2	57.2	EtherPC 18:0e_18:2	1_Plasmanyl-PC(O-18:1/18:1)+C2H3O2 | 1_Plasmenyl-PC(P-18:0/18:1)+C2H3O2	6832.3952 | 6832.3952	ether-PC	[M+C2H3O2]-	Yes	6543	11.47	830.628	PC 36:2e; [M+CH3COO]-	PC 36:2e; [M+CH3COO]-	[M+CH3COO]-	adduct linked to 6338_[M-H]-; similar chromatogram in higher mz_8837	0.857143	TRUE	C44H86NO7P	LMGTVCKIUNTOEP-IUFKAHDJNA-N		CCCCCCCCCCCCCCCCCCOCC(COP([O-])(=O)OCC[N+](C)(C)C)OC(=O)CCCCCCC\C=C/C\C=C/CCCCC	549.604	775.747	1166.67	62.9237	Pooled_Neg_IterativeMSMS-r002		1	1	1	0	0
1236	9.806	828.612	33025	-1	Negative	Ether-linked phosphatidylcholine	EtherPC 16:0e_20:3	NA	C44H84NO7P	769.598	(M+C2H3O2)-	828.612	-0.5	0.5	86.03	EtherPC 36:3e	2	EtherPC 16:0e/20:3	58.6	EtherPC 16:0e_20:3	1_Plasmanyl-PC(O-16:0/20:3)+C2H3O2	7248.12	ether-PC	[M+C2H3O2]-	Yes	6518	9.8	828.611	PC 36:3e; [M+CH3COO]-	PC 36:3e; [M+CH3COO]-	[M+CH3COO]-	adduct linked to 7882_[M-H]-	0.857143	TRUE	C44H84NO7P	FBBXBJITXQXKMG-JOIBFBEQNA-N		CCCCCCCCCCCCCCCCOCC(COP([O-])(=O)OCC[N+](C)(C)C)OC(=O)CCCCCCCCC\C=C/C\C=C/C\C=C/CC	575.496	720.952	1166.67	20.0937	Pooled_Neg_IterativeMSMS-r002		1	1	1	0	0
194	8.862	826.596	331262	-1	Negative	Ether-linked phosphatidylcholine	EtherPC 16:0e_20:4	NA	C44H82NO7P	767.583	(M+C2H3O2)-	826.597	-0.3	0.3	90.9	EtherPC 36:4e	3	EtherPC 16:0e/20:4	54.3	EtherPC 16:0e_20:4	1_Plasmanyl-PC(O-16:0/20:4)+C2H3O2 | 1_Plasmenyl-PC(P-18:1/18:2)+C2H3O2	21589.5217 | 15862.8377	ether-PC	[M+C2H3O2]-	Yes	6490	8.86	826.597	PC 36:4e; PC 16:0e/20:4; [M+CH3COO]-	PC 36:4e; PC 16:0e/20:4; [M+CH3COO]-	[M+CH3COO]-	adduct linked to 8808_[2M+Hac-H]-; similar chromatogram in higher mz_6540; similar chromatogram in higher mz_7263	0.857143	TRUE	C44H82NO7P	SOUZQPFUXRVDGK-SHJNOZFHNA-N		CCCCCCCCCCCCCCCCOCC(COP([O-])(=O)OCC[N+](C)(C)C)OC(=O)CCCCCC\C=C/C\C=C/C\C=C/C\C=C/CC	583.852	844.352	1833.33	473.837	Pooled_Neg_IterativeMSMS-r001		1	1	1	0	0
1732	9.432	826.596	21594	-1	Negative	Ether-linked phosphatidylcholine	EtherPC 36:4e	NA	C44H82NO7P	767.583	(M+C2H3O2)-	826.597	-0.5	0.5	86.19	EtherPC 36:4e	4		NA	EtherPC 36:4e	1_Plasmanyl-PC(O-16:0/20:4)+C2H3O2 | 1_Plasmanyl-PC(O-16:1/20:3)+C2H3O2 | 1_Plasmenyl-PC(P-16:0/20:3)+C2H3O2 | 1_Plasmenyl-PC(P-18:1/18:2)+C2H3O2	4251.98 | 4242.8129 | 4242.8129 | 4048.4383	ether-PC	[M+C2H3O2]-	Yes	6491	9.45	826.597	PC 36:4e; PC 16:1e/20:3; [M+CH3COO]-	PC 36:4e; PC 16:1e/20:3; [M+CH3COO]-	[M+CH3COO]-	adduct linked to 5942_[M-H]-; adduct linked to 5766_[M-H]-	0.714286	TRUE	C44H82NO7P	OVJPGQQWKIPVFP-KUUDARKTNA-N		CCCCCC\C=C/CCCCCCCCOCC(COP([O-])(=O)OCC[N+](C)(C)C)OC(=O)CCCCCCCCC\C=C/C\C=C/C\C=C/CC	475.411	757.443	1833.33	32.2796	Pooled_Neg_IterativeMSMS-r002		1	1	1	0	0
245	8.532	824.581	255350	-1	Negative	Ether-linked phosphatidylcholine	EtherPC 16:1e_20:4	NA	C44H80NO7P	765.567	(M+C2H3O2)-	824.581	-0.2	0.2	91.07	EtherPC 36:5e	2	EtherPC 16:1e/20:4	72.7	EtherPC 16:1e_20:4	1_Plasmanyl-PC(O-16:1/20:4)+C2H3O2 | 1_Plasmenyl-PC(P-16:0/20:4)+C2H3O2	16755.269 | 16755.269	ether-PC	[M+C2H3O2]-	Yes	6470	8.53	824.581	PC 36:5e; PC 16:1e/20:4; [M+CH3COO]-	PC 36:5e; PC 16:1e/20:4; [M+CH3COO]-	[M+CH3COO]-	adduct linked to 8797_[2M+Hac-H]-	0.857143	TRUE	C44H80NO7P	VXQMCPDKMGAOGH-LNJNMWSONA-N		CCCCCC\C=C/CCCCCCCCOCC(COP([O-])(=O)OCC[N+](C)(C)C)OC(=O)CCCCCC\C=C/C\C=C/C\C=C/C\C=C/CC	569.294	805.279	1833.33	215.012	Pooled_Neg_IterativeMSMS-r001		1	1	1	0	0
1004	10.61	854.628	44634	-1	Negative	Ether-linked phosphatidylcholine	EtherPC 16:0e_22:4	NA	C46H86NO7P	795.614	(M+C2H3O2)-	854.628	-0.4	0.4	83.99	EtherPC 38:4e	1	EtherPC 16:0e/22:4	100	EtherPC 16:0e_22:4	1_Plasmanyl-PC(O-16:0/22:4)+C2H3O2	7263.19	ether-PC	[M+C2H3O2]-	Yes	6746	10.61	854.628	PC 38:4e; PC 16:0e/22:4; [M+CH3COO]-	PC 38:4e; PC 16:0e/22:4; [M+CH3COO]-	[M+CH3COO]-	similar chromatogram in higher mz_8378; similar chromatogram in higher mz_7479	0.857143	TRUE	C46H86NO7P	QAQLMTPGVRHDLS-SHJNOZFHNA-N		CCCCCCCCCCCCCCCCOCC(COP([O-])(=O)OCC[N+](C)(C)C)OC(=O)CCCCCCCC\C=C/C\C=C/C\C=C/C\C=C/CC	556.603	896.153	1833.33	61.2274	Pooled_Neg_IterativeMSMS-r002		1	1	1	0	0
247	11.282	854.628	254840	-1	Negative	Ether-linked phosphatidylcholine	EtherPC 18:0e_20:4	NA	C46H86NO7P	795.614	(M+C2H3O2)-	854.628	-0.2	0.2	85.19	EtherPC 38:4e	1	EtherPC 18:0e/20:4	100	EtherPC 18:0e_20:4	1_Plasmanyl-PC(O-18:0/20:4)+C2H3O2	14926	ether-PC	[M+C2H3O2]-	Yes	6747	11.28	854.628	PC 38:4e; PC 18:0e/20:4; [M+CH3COO]-	PC 38:4e; PC 18:0e/20:4; [M+CH3COO]-	[M+CH3COO]-	adduct linked to 8933_[2M+Hac-H]-; similar chromatogram in higher mz_8709; similar chromatogram in higher mz_8876	0.857143	TRUE	C46H86NO7P	PTKWWHCMNOQBSL-WKUHSSGJNA-N		CCCCCCCCCCCCCCCCCCOCC(COP([O-])(=O)OCC[N+](C)(C)C)OC(=O)CCCCCC\C=C/C\C=C/C\C=C/C\C=C/CC	556.193	801.858	1833.33	307.339	Pooled_Neg_IterativeMSMS-r001		1	1	1	0	0
1341	10.219	852.612	29845	-1	Negative	Ether-linked phosphatidylcholine	EtherPC 16:1e_22:4	NA	C46H84NO7P	793.598	(M+C2H3O2)-	852.612	-0.3	0.3	82.12	EtherPC 38:5e	3	EtherPC 16:1e/22:4	47.4	EtherPC 16:1e_22:4	1_Plasmanyl-PC(O-16:1/22:4)+C2H3O2 | 1_Plasmenyl-PC(P-16:0/22:4)+C2H3O2 | 1_Plasmenyl-PC(P-18:1/20:3)+C2H3O2 | 1_Plasmenyl-PS(P-20:1/22:2)-H	5942.6704 | 5942.6704 | 5113.9961 | 497.22222	ether-PC	[M+C2H3O2]-	No	6734	10.2	852.612	PC 38:5e; [M+CH3COO]-	PC 38:5e; [M+CH3COO]-	[M+CH3COO]-	similar chromatogram in higher mz_6832; similar chromatogram in higher mz_7097	0.857143	TRUE	C46H84NO7P	DXWWZGSYACJKKM-LNJNMWSONA-N		CCCCCC\C=C/CCCCCCCCOCC(COP([O-])(=O)OCC[N+](C)(C)C)OC(=O)CCCCCCCC\C=C/C\C=C/C\C=C/C\C=C/CC	402.723	770.402	1166.67	23.8444	Pooled_Neg_IterativeMSMS-r002		1	1	1	0	0
628	10.908	852.612	83593	-1	Negative	Ether-linked phosphatidylcholine	EtherPC 18:1e_20:4	NA	C46H84NO7P	793.598	(M+C2H3O2)-	852.612	-0.3	0.3	86.42	EtherPC 38:5e	1	EtherPC 18:1e/20:4	100	EtherPC 18:1e_20:4	1_Plasmanyl-PC(O-18:1/20:4)+C2H3O2 | 1_Plasmenyl-PC(P-18:0/20:4)+C2H3O2	8022.7417 | 8022.7417	ether-PC	[M+C2H3O2]-	Yes	6732	10.89	852.612	PC 38:5e; PC 18:1e/20:4; [M+CH3COO]-	PC 38:5e; PC 18:1e/20:4; [M+CH3COO]-	[M+CH3COO]-		0.857143	TRUE	C46H84NO7P	YPEVVVCDYBKGNI-BXHZXWGDNA-N		CCCCCCCC\C=C/CCCCCCCCOCC(COP([O-])(=O)OCC[N+](C)(C)C)OC(=O)CCCCCC\C=C/C\C=C/C\C=C/C\C=C/CC	547.672	901.78	1833.33	66.7445	Pooled_Neg_IterativeMSMS-r001		1	1	1	0	0
530	8.749	850.596	104193	-1	Negative	Ether-linked phosphatidylcholine	EtherPC 18:2e_20:4	NA	C46H82NO7P	791.583	(M+C2H3O2)-	850.597	-0.2	0.2	90.88	EtherPC 38:6e	2	EtherPC 18:2e/20:4	62.1	EtherPC 18:2e_20:4	1_Plasmenyl-PC(P-18:1/20:4)+C2H3O2 | 1_Plasmanyl-PC(O-16:1/22:5)+C2H3O2 | 1_Plasmenyl-PC(P-16:0/22:5)+C2H3O2	7735.8789 | 5938.2149 | 5938.2149	ether-PC	[M+C2H3O2]-	Yes	6722	8.75	850.597	PC 38:6e; PC 18:2e/20:4; [M+CH3COO]-	PC 38:6e; PC 18:2e/20:4; [M+CH3COO]-	[M+CH3COO]-		0.857143	TRUE	C46H82NO7P	BOHZCIJMIPHZKG-OANVIGDONA-N		CCCCC\C=C/C\C=C/CCCCCCCCOCC(COP([O-])(=O)OCC[N+](C)(C)C)OC(=O)CCCCCC\C=C/C\C=C/C\C=C/C\C=C/CC	538.373	929.393	2000	86.515	Pooled_Neg_IterativeMSMS-r001		1	1	1	0	0
1838	8.122	848.581	20131	-1	Negative	Ether-linked phosphatidylcholine	EtherPC 16:1e_22:6	NA	C46H80NO7P	789.567	(M+C2H3O2)-	848.581	-0.4	0.4	83.44	EtherPC 38:7e	1	EtherPC 16:1e/22:6	100	EtherPC 16:1e_22:6	1_Plasmanyl-PC(O-16:1/22:6)+C2H3O2 | 1_Plasmenyl-PC(P-16:0/22:6)+C2H3O2	4661.3215 | 4661.3215	ether-PC	[M+C2H3O2]-	Yes	6708	8.11	848.58	PC 38:7e; [M+CH3COO]-	PC 38:7e; [M+CH3COO]-	[M+CH3COO]-		0.857143	TRUE	C46H80NO7P	LSUUYCOJTDXYNX-AQISBKEKNA-N		CCCCCC\C=C/CCCCCCCCOCC(COP([O-])(=O)OCC[N+](C)(C)C)OC(=O)CC\C=C/C\C=C/C\C=C/C\C=C/C\C=C/C\C=C/CC	467.759	736.446	1166.67	33.8727	Pooled_Neg_IterativeMSMS-r003		1	1	1	0	0
1065	11.376	880.643	41113	-1	Negative	Ether-linked phosphatidylcholine	EtherPC 40:5e	NA	C48H88NO7P	821.63	(M+C2H3O2)-	880.644	-0.5	0.5	92.71	EtherPC 40:5e	14		NA	EtherPC 40:5e	1_Plasmanyl-PC(O-20:1/20:4)+C2H3O2 | 1_Plasmenyl-PC(P-20:0/20:4)+C2H3O2 | 1_Plasmanyl-PC(O-18:1/22:4)+C2H3O2 | 1_Plasmenyl-PC(P-18:0/22:4)+C2H3O2	6582.6543 | 6582.6543 | 5932.1681 | 5932.1681	ether-PC	[M+C2H3O2]-	Yes	7010	11.37	880.644	PC 40:5e; [M+CH3COO]-	PC 40:5e; [M+CH3COO]-	[M+CH3COO]-	adduct linked to 7213_[M+Na-2H]-	0.857143	TRUE	C48H88NO7P	QZEYUKQNWUMXFF-UNBGXMKUNA-N		CCCCCCCC\C=C/CCCCCCCCCCOCC(COP([O-])(=O)OCC[N+](C)(C)C)OC(=O)CCCCCC\C=C/C\C=C/C\C=C/C\C=C/CC	556.684	761.151	1166.67	58.6279	Pooled_Neg_IterativeMSMS-r002		1	1	1	0	0
2140	9.51	878.628	16532	-1	Negative	Ether-linked phosphatidylcholine	EtherPC 40:6e	NA	C48H86NO7P	819.614	(M+C2H3O2)-	878.628	-0.6	0.6	90.29	EtherPC 40:6e	14		NA	EtherPC 40:6e	1_Plasmenyl-PC(P-20:1/20:4)+C2H3O2 | 1_Plasmanyl-PC(O-18:1/22:5)+C2H3O2 | 1_Plasmenyl-PC(P-18:0/22:5)+C2H3O2	4971.7106 | 4360.8106 | 4360.8106	ether-PC	[M+C2H3O2]-	Yes	6989	9.51	878.627	PC 40:6e; [M+CH3COO]-	PC 40:6e; [M+CH3COO]-	[M+CH3COO]-	adduct linked to 7497_[M+Hac-H]-	0.857143	TRUE	C48H86NO7P	CDKPCIYEWQAIRX-WOVKMZFMNA-N		CCCCC\C=C/C\C=C/CCCCCCCCCCOCC(COP([O-])(=O)OCC[N+](C)(C)C)OC(=O)CCCCCC\C=C/C\C=C/C\C=C/C\C=C/CC	393.894	766.396	1166.67	11.1441	Pooled_Neg_IterativeMSMS-r003		1	1	1	0	0
2784	10.768	878.627	11116	-1	Negative	Ether-linked phosphatidylcholine	EtherPC 18:0e_22:6	NA	C48H86NO7P	819.614	(M+C2H3O2)-	878.628	-0.7	0.7	71.92	EtherPC 40:6e	1	EtherPC 18:0e/22:6	100	EtherPC 18:0e_22:6	1_Plasmanyl-PC(O-18:0/22:6)+C2H3O2	3993.53	ether-PC	[M+C2H3O2]-	Yes	6991	10.75	878.628	PC 40:6e; [M+CH3COO]-	PC 40:6e; [M+CH3COO]-	[M+CH3COO]-		0.714286	TRUE	C48H86NO7P	QBZALASVZLFAHF-RRHSVIFUNA-N		CCCCCCCCCCCCCCCCCCOCC(COP([O-])(=O)OCC[N+](C)(C)C)OC(=O)CC\C=C/C\C=C/C\C=C/C\C=C/C\C=C/C\C=C/CC	480.007	703.343	1000	8.08458	Pooled_Neg_IterativeMSMS-r003		1	1	1	0	0
2286	10.295	876.612	14998	-1	Negative	Ether-linked phosphatidylcholine	EtherPC 18:1e_22:6	NA	C48H84NO7P	817.598	(M+C2H3O2)-	876.612	-0.3	0.3	72.84	EtherPC 40:7e	1	EtherPC 18:1e/22:6	100	EtherPC 18:1e_22:6	1_Plasmanyl-PC(O-18:1/22:6)+C2H3O2 | 1_Plasmenyl-PC(P-18:0/22:6)+C2H3O2	4532.63443 | 4532.63443	ether-PC	[M+C2H3O2]-	Yes	6974	10.3	876.612	PC 40:7e; PC 18:1e/22:6; [M+CH3COO]-	PC 40:7e; PC 18:1e/22:6; [M+CH3COO]-	[M+CH3COO]-		0.857143	TRUE	C48H84NO7P	MWJZGUPJPKCTCF-BGOAOESGNA-N		CCCCCCCC\C=C/CCCCCCCCOCC(COP([O-])(=O)OCC[N+](C)(C)C)OC(=O)CC\C=C/C\C=C/C\C=C/C\C=C/C\C=C/C\C=C/CC	480.342	866.451	2000	20.9094	Pooled_Neg_IterativeMSMS-r003		1	1	1	0	0
1981	12.62	914.722	18273	-1	Negative	Ether-linked phosphatidylcholine	EtherPC 42:2e	NA	C50H98NO7P	855.708	(M+C2H3O2)-	914.722	0.1	0.1	76.46	EtherPC 42:2e	6		NA	EtherPC 42:2e	1_Plasmanyl-PC(O-24:1/18:1)+C2H3O2 | 1_Plasmenyl-PC(P-24:0/18:1)+C2H3O2	3180.6385 | 3180.6385	ether-PC	[M+C2H3O2]-	Yes	7319	12.63	914.722	PC 42:2e; [M+CH3COO]-	PC 42:2e; [M+CH3COO]-	[M+CH3COO]-	adduct linked to 6749_[M-H]-; adduct linked to 7145_[M-H]-	0.857143	TRUE	C50H98NO7P	VHYXKUNQDMEINA-UHXYFQQDNA-N		CCCCCCCCCC\C=C/CCCCCCCCCCCCOCC(COP([O-])(=O)OCC[N+](C)(C)C)OC(=O)CCCCCCC\C=C/CCCCCCCC	329.903	871.228	1166.67	18.1386	Pooled_Neg_IterativeMSMS-r004		1	1	1	0	0
1781	11.599	906.659	20963	-1	Negative	Ether-linked phosphatidylcholine	EtherPC 42:6e	NA	C50H90NO7P	847.645	(M+C2H3O2)-	906.659	-0.8	0.8	94.59	EtherPC 42:6e	11		NA	EtherPC 42:6e	1_Plasmenyl-PC(P-22:1/20:4)+C2H3O2	4250.1	ether-PC	[M+C2H3O2]-	Yes	7244	11.58	906.659	PC 42:6e; [M+CH3COO]-	PC 42:6e; [M+CH3COO]-	[M+CH3COO]-		0.857143	TRUE	C50H90NO7P	HFFINFUFQUTZBW-VRUGRFFYNA-N		CCCCC\C=C/C\C=C/CCCCCCCCCCCCOCC(COP([O-])(=O)OCC[N+](C)(C)C)OC(=O)CCCCCC\C=C/C\C=C/C\C=C/C\C=C/CC	513.283	837.439	1166.67	10.6218	Pooled_Neg_IterativeMSMS-r003		1	1	1	0	0
1248	12.636	938.722	32371	-1	Negative	Ether-linked phosphatidylcholine	EtherPC 44:4e	NA	C52H98NO7P	879.708	(M+C2H3O2)-	938.722	-0.3	0.3	89.93	EtherPC 44:4e	8		NA	EtherPC 44:4e	1_Plasmanyl-PC(O-24:0/20:4)+C2H3O2	3381.64	ether-PC	[M+C2H3O2]-	Yes	7501	12.63	938.722	PC 44:4e; [M+CH3COO]-	PC 44:4e; [M+CH3COO]-	[M+CH3COO]-		0.857143	TRUE	C52H98NO7P	VRGNWJUPWGVJBS-RUKQXJHINA-N		CCCCCCCCCCCCCCCCCCCCCCCCOCC(COP([O-])(=O)OCC[N+](C)(C)C)OC(=O)CCCCCC\C=C/C\C=C/C\C=C/C\C=C/CC	523.915	799.774	1000	39.0491	Pooled_Neg_IterativeMSMS-r002		1	1	1	0	0
216	12.301	936.706	287318	-1	Negative	Ether-linked phosphatidylcholine	EtherPC 44:5e	NA	C52H96NO7P	877.692	(M+C2H3O2)-	936.706	-0.2	0.2	96.9	EtherPC 44:5e	10		NA	EtherPC 44:5e	1_Plasmanyl-PC(O-24:1/20:4)+C2H3O2 | 1_Plasmenyl-PC(P-24:0/20:4)+C2H3O2	11227.0336 | 11227.0336	ether-PC	[M+C2H3O2]-	Yes	7481	12.3	936.706	PC 44:5e; [M+CH3COO]-	PC 44:5e; [M+CH3COO]-	[M+CH3COO]-	similar chromatogram in higher mz_8200; similar chromatogram in higher mz_8309	0.857143	TRUE	C52H96NO7P	AGMNLZKCJUYNCT-SVAIAZDFNA-N		CCCCCCCCCC\C=C/CCCCCCCCCCCCOCC(COP([O-])(=O)OCC[N+](C)(C)C)OC(=O)CCCCCC\C=C/C\C=C/C\C=C/C\C=C/CC	638.169	795.556	1166.67	233.79	Pooled_Neg_IterativeMSMS-r001		1	1	1	0	0
983	12.055	934.69	45864	-1	Negative	Ether-linked phosphatidylcholine	EtherPC 44:6e	NA	C52H94NO7P	875.677	(M+C2H3O2)-	934.691	-0.3	0.3	94.34	EtherPC 44:6e	9		NA	EtherPC 44:6e	1_Plasmanyl-PC(O-24:2/20:4)+C2H3O2 | 1_Plasmenyl-PC(P-24:1/20:4)+C2H3O2	8911.9752 | 8911.9752	ether-PC	[M+C2H3O2]-	Yes	7465	12.06	934.691	PC 44:6e; [M+CH3COO]-	PC 44:6e; [M+CH3COO]-	[M+CH3COO]-		0.857143	TRUE	C52H94NO7P	CLYDZGGLHUPGKJ-QHKWVSLJNA-N		CCCCCCC\C=C/C\C=C/CCCCCCCCCCCCOCC(COP([O-])(=O)OCC[N+](C)(C)C)OC(=O)CCCCCC\C=C/C\C=C/C\C=C/C\C=C/CC	614.831	838.787	1166.67	32.2993	Pooled_Neg_IterativeMSMS-r003		1	1	1	0	0
1338	11.983	932.675	30027	-1	Negative	Ether-linked phosphatidylcholine	EtherPC 44:7e	NA	C52H92NO7P	873.661	(M+C2H3O2)-	932.675	-0.4	0.4	84.01	EtherPC 44:7e	8		NA	EtherPC 44:7e	1_Plasmenyl-PC(P-24:2/20:4)+C2H3O2 | 1_Plasmenyl-PC(P-22:1/22:5)+C2H3O2	2873.8225 | 2660.68962	ether-PC	[M+C2H3O2]-	Yes	7448	11.98	932.675	PC 44:7e; [M+CH3COO]-	PC 44:7e; [M+CH3COO]-	[M+CH3COO]-		0.857143	TRUE	C52H92NO7P	GIAQPIMYUWTUIC-SFBGRSCVNA-N		CCCCCCC\C=C/C\C=C/C\C=C/CCCCCCCCCOCC(COP([O-])(=O)OCC[N+](C)(C)C)OC(=O)CCCCCC\C=C/C\C=C/C\C=C/C\C=C/CC	616.403	738.672	1000	24.6567	Pooled_Neg_IterativeMSMS-r005|7449		1	1	1	0	0
1951	11.892	932.674	18708	-1	Negative	Ether-linked phosphatidylcholine	EtherPC 44:7e	NA	C52H92NO7P	873.661	(M+C2H3O2)-	932.675	-0.5	0.5	92.32	EtherPC 44:7e	8		NA	EtherPC 44:7e	1_Plasmenyl-PC(P-24:2/20:4)+C2H3O2 | 1_Plasmenyl-PC(P-22:1/22:5)+C2H3O2	2873.8225 | 2660.68962	ether-PC	[M+C2H3O2]-	Yes	7448	11.98	932.675	PC 44:7e; [M+CH3COO]-	PC 44:7e; [M+CH3COO]-	[M+CH3COO]-		0.857143	TRUE	C52H92NO7P	GIAQPIMYUWTUIC-SFBGRSCVNA-N		CCCCCCC\C=C/C\C=C/C\C=C/CCCCCCCCCOCC(COP([O-])(=O)OCC[N+](C)(C)C)OC(=O)CCCCCC\C=C/C\C=C/C\C=C/C\C=C/CC	616.403	738.672	1000	24.6567	Pooled_Neg_IterativeMSMS-r005|7449		1	1	1	0	0
638	9.235	698.513	81819	-1	Negative	Ether-linked phosphatidylethanolamine	EtherPE 16:1e_18:2	NA	C39H74NO7P	699.52	(M-H)-	698.513	-0.3	0.3	97.49	EtherPE 34:3e	1	EtherPE 16:1e/18:2	100	EtherPE 16:1e_18:2	1_Plasmenyl-PE(P-16:0/18:2)-H	7084.26	ether-PE	[M-H]-	Yes	5237	9.23	698.513	PE 34:3e; PE 16:1e/18:2; [M-H]-	PE 34:3e; PE 16:1e/18:2; [M-H]-	[M-H]-	adduct linked to 8584_[2M+Hac-H]-; similar chromatogram in higher mz_8935	0.857143	TRUE	C39H74NO7P	RIQAKBUOHSSMTC-PNBIJBBKNA-N		CCCCCC\C=C/CCCCCCCCOCC(COP(O)(=O)OCCN)OC(=O)CCCCCCC\C=C/C\C=C/CCCCC	622.483	939.438	2000	72.5002	Pooled_Neg_IterativeMSMS-r001		1	1	1	0	0
181	11.491	726.544	368780	-1	Negative	Ether-linked phosphatidylethanolamine	EtherPE 18:1e_18:2	NA	C41H78NO7P	727.552	(M-H)-	726.544	-0.3	0.3	95.97	EtherPE 36:3e	2	EtherPE 18:1e/18:2	85.4	EtherPE 18:1e_18:2	1_Plasmenyl-PE(P-18:0/18:2)-H	34411.1	ether-PE	[M-H]-	Yes	5556	11.49	726.544	PE 36:3e; PE 18:1e/18:2; [M-H]-	PE 36:3e; PE 18:1e/18:2; [M-H]-	[M-H]-	adduct linked to 8651_[2M+Hac-H]-	0.857143	TRUE	C41H78NO7P	ZFMJJVQJMOVKIB-RQOIEFAZNA-N		CCCCCCCC\C=C/CCCCCCCCOCC(COP(O)(=O)OCCN)OC(=O)CCCCCCC\C=C/C\C=C/CCCCC	749.452	896.431	2000	275.807	Pooled_Neg_IterativeMSMS-r001		1	1	1	0	0
182	8.92	722.513	367716	-1	Negative	Ether-linked phosphatidylethanolamine	EtherPE 16:1e_20:4	NA	C41H74NO7P	723.52	(M-H)-	722.513	-0.2	0.2	98.02	EtherPE 36:5e	1	EtherPE 16:1e/20:4	100	EtherPE 16:1e_20:4	1_Plasmenyl-PE(P-16:0/20:4)-H | 1_Plasmanyl-PE(O-16:0/20:5)-H	28440.5146 | 10742.2856	ether-PE	[M-H]-	Yes	5512	8.92	722.513	PE 36:5e; PE 16:1e/20:4; [M-H]-	PE 36:5e; PE 16:1e/20:4; [M-H]-	[M-H]-	adduct linked to 8576_[2M-H]-; similar chromatogram in higher mz_5514	0.857143	TRUE	C41H74NO7P	YATSYZSZUULQDZ-GKPKDRHFNA-N		CCCCCC\C=C/CCCCCCCCOCC(COP(O)(=O)OCCN)OC(=O)CCCCCC\C=C/C\C=C/C\C=C/C\C=C/CC	704.686	910.806	2000	482.404	Pooled_Neg_IterativeMSMS-r001		1	1	1	0	0
1251	7.769	720.497	32353	-1	Negative	Ether-linked phosphatidylethanolamine	EtherPE 16:1e_20:5	NA	C41H72NO7P	721.505	(M-H)-	720.497	-0.4	0.4	93.74	EtherPE 36:6e	2	EtherPE 16:1e/20:5	83.6	EtherPE 16:1e_20:5	1_Plasmenyl-PE(P-16:0/20:5)-H	5660.23	ether-PE	[M-H]-	Yes	5495	7.77	720.498	PE 36:6e; PE 16:1e/20:5; [M-H]-	PE 36:6e; PE 16:1e/20:5; [M-H]-	[M-H]-	adduct linked to 7220_[M+Na-2H]-	0.857143	TRUE	C41H72NO7P	YMKZESHNWGNAIE-VNTVABMMNA-N		CCCCCC\C=C/CCCCCCCCOCC(COP(O)(=O)OCCN)OC(=O)CCC\C=C/C\C=C/C\C=C/C\C=C/C\C=C/CC	664.221	794.819	2000	29.8931	Pooled_Neg_IterativeMSMS-r002		1	1	1	0	0
754	11.531	752.56	64021	-1	Negative	Ether-linked phosphatidylethanolamine	EtherPE 18:0e_20:4	NA	C43H80NO7P	753.567	(M-H)-	752.56	-0.5	0.5	90.99	EtherPE 38:4e	2	EtherPE 18:0e/20:4	78.7	EtherPE 18:0e_20:4	1_Plasmanyl-PE(O-18:0/20:4)-H	8459.29	ether-PE	[M-H]-	Yes	5807	11.51	752.559	PE 38:4e; PE 18:0e/20:4; [M-H]-	PE 38:4e; PE 18:0e/20:4; [M-H]-	[M-H]-		0.857143	TRUE	C43H80NO7P	RXEVLILBESBJQS-ZKVKLVECNA-N		CCCCCCCCCCCCCCCCCCOCC(COP(O)(=O)OCCN)OC(=O)CCCCCC\C=C/C\C=C/C\C=C/C\C=C/CC	691.869	894.707	2000	61.6922	Pooled_Neg_IterativeMSMS-r002		1	1	1	0	0
107	11.307	750.544	816153	-1	Negative	Ether-linked phosphatidylethanolamine	EtherPE 18:1e_20:4	NA	C43H78NO7P	751.552	(M-H)-	750.544	0	0	97.23	EtherPE 38:5e	1	EtherPE 18:1e/20:4	100	EtherPE 18:1e_20:4	1_Plasmenyl-PE(P-18:0/20:4)-H	57949.1	ether-PE	[M-H]-	Yes	5795	11.31	750.544	PE 38:5e; PE 18:1e/20:4; [M-H]-	PE 38:5e; PE 18:1e/20:4; [M-H]-	[M-H]-	adduct linked to 8740_[2M+Hac-H]-; similar chromatogram in higher mz_8369	0.857143	TRUE	C43H78NO7P	VLIJZYIABFUKFN-JZELYBSLNA-N		CCCCCCCC\C=C/CCCCCCCCOCC(COP(O)(=O)OCCN)OC(=O)CCCCCC\C=C/C\C=C/C\C=C/C\C=C/CC	777.869	920.861	2000	531.768	Pooled_Neg_IterativeMSMS-r001		1	1	1	0	0
1069	9.802	748.528	40998	-1	Negative	Ether-linked phosphatidylethanolamine	EtherPE 16:1e_22:5	NA	C43H76NO7P	749.536	(M-H)-	748.529	-0.4	0.4	83.36	EtherPE 38:6e	3	EtherPE 16:1e/22:5	46.8	EtherPE 16:1e_22:5	1_Plasmenyl-PE(P-16:0/22:5)-H	4731.92	ether-PE	[M-H]-	Yes	5767	9.79	748.528	PE 38:6e; PE 16:1e/22:5; [M-H]-	PE 38:6e; PE 16:1e/22:5; [M-H]-	[M-H]-	adduct linked to 7443_[M+Na-2H]-	0.857143	TRUE	C43H76NO7P	CWZGHHQNICLNJN-MEQMIZENNA-N		CCCCCC\C=C/CCCCCCCCOCC(COP(O)(=O)OCCN)OC(=O)CCCCC\C=C/C\C=C/C\C=C/C\C=C/C\C=C/CC	641.49	860.179	2000	64.9288	Pooled_Neg_IterativeMSMS-r002		1	1	1	0	0
319	8.495	746.513	191625	-1	Negative	Ether-linked phosphatidylethanolamine	EtherPE 16:1e_22:6	NA	C43H74NO7P	747.52	(M-H)-	746.513	-0.1	0.1	93.68	EtherPE 38:7e	2	EtherPE 16:1e/22:6	82.2	EtherPE 16:1e_22:6	1_Plasmenyl-PE(P-16:0/22:6)-H	11017	ether-PE	[M-H]-	Yes	5748	8.49	746.513	PE 38:7e; PE 16:1e/22:6; [M-H]-	PE 38:7e; PE 16:1e/22:6; [M-H]-	[M-H]-	similar chromatogram in higher mz_5750	0.857143	TRUE	C43H74NO7P	KGCPGAKRLOCUEV-ZLXBYIIJNA-N		CCCCCC\C=C/CCCCCCCCOCC(COP(O)(=O)OCCN)OC(=O)CC\C=C/C\C=C/C\C=C/C\C=C/C\C=C/C\C=C/CC	652.178	879.748	2000	154.036	Pooled_Neg_IterativeMSMS-r001		1	1	1	0	0
396	11.871	778.575	141402	-1	Negative	Ether-linked phosphatidylethanolamine	EtherPE 18:1e_22:4	NA	C45H82NO7P	779.583	(M-H)-	778.576	-0.2	0.2	86.41	EtherPE 40:5e	3	EtherPE 18:1e/22:4	69.8	EtherPE 18:1e_22:4	1_Plasmenyl-PE(P-18:0/22:4)-H | 1_Plasmenyl-PE(P-20:0/20:4)-H	5117.7968 | 4837.8373	ether-PE	[M-H]-	Yes	6073	11.87	778.575	PE 40:5e; PE 18:1e/22:4; [M-H]-	PE 40:5e; PE 18:1e/22:4; [M-H]-	[M-H]-		0.714286	TRUE	C45H82NO7P	AXKTVZFNYZPELI-GAXXYEEVNA-N		CCCCCCCC\C=C/CCCCCCCCOCC(COP(O)(=O)OCCN)OC(=O)CCCCCCCC\C=C/C\C=C/C\C=C/C\C=C/CC	538.343	855.322	2000	26.6038	Pooled_Neg_IterativeMSMS-r002|6074		1	1	1	0	0
1565	11.227	776.559	24688	-1	Negative	Ether-linked phosphatidylethanolamine	EtherPE 18:0e_22:6	NA	C45H80NO7P	777.567	(M-H)-	776.56	-0.6	0.6	93.96	EtherPE 40:6e	3	EtherPE 18:0e/22:6	51	EtherPE 18:0e_22:6	1_Plasmanyl-PE(O-18:0/22:6)-H	3733.62	ether-PE	[M-H]-	Yes	6055	11.23	776.559	PE 40:6e; PE 18:0e/22:6; [M-H]-	PE 40:6e; PE 18:0e/22:6; [M-H]-	[M-H]-		0.285714	TRUE	C45H80NO7P	CFLIAMAPAOTPGM-NPBPTTFKNA-N		CCCCCCCCCCCCCCCCCCOCC(COP(O)(=O)OCCN)OC(=O)CC\C=C/C\C=C/C\C=C/C\C=C/C\C=C/C\C=C/CC	584.328	844.783	2000	5.60074	Pooled_Neg_IterativeMSMS-r002		1	1	1	0	0
477	10.814	774.544	116124	-1	Negative	Ether-linked phosphatidylethanolamine	EtherPE 18:1e_22:6	NA	C45H78NO7P	775.552	(M-H)-	774.544	-0.2	0.2	87.43	EtherPE 40:7e	1	EtherPE 18:1e/22:6	100	EtherPE 18:1e_22:6	1_Plasmenyl-PE(P-18:0/22:6)-H	10086.4	ether-PE	[M-H]-	Yes	6032	10.81	774.545	PE 40:7e; PE 18:1e/22:6; [M-H]-	PE 40:7e; PE 18:1e/22:6; [M-H]-	[M-H]-	adduct linked to 8789_[2M-H]-	0.857143	TRUE	C45H78NO7P	IVBLZGVNSKPGOR-XAJDCCMMNA-N		CCCCCCCC\C=C/CCCCCCCCOCC(COP(O)(=O)OCCN)OC(=O)CC\C=C/C\C=C/C\C=C/C\C=C/C\C=C/C\C=C/CC	671.605	842.94	2000	117.092	Pooled_Neg_IterativeMSMS-r001		1	1	1	0	0
348	7.271	666.51	172075	-1	Negative	Phosphatidic acid	PA 15:0_18:1(d7)	NA	C36H62[2H]7O8P	667.517	(M-H)-	666.51	-0.3	0.3	81.02	PA 33:1(d7)	1	PA__d 15:0/18:1+D7	100	PA 15:0_18:1(d7)	1_SPLASH_PA(15:0_18:1(d7))-H	20487.7	PA	[M-H]-	Yes	4888	7.28	666.51	PA 33:1(d7); PA 15:0-18:1(d7); [M-H]-	PA 33:1(d7); PA 15:0-18:1(d7); [M-H]-	[M-H]-	adduct linked to 8521_[2M-H]-	0.571429	TRUE	C36H62D7O8P	NKHIVFXDPYZIBK-ZYYJJESQNA-N		[C@](COP(=O)(O)O)([H])(OC(CCCCCCC/C=C\CCCCCC([2H])([2H])C([2H])([2H])C([2H])([2H])[2H])=O)COC(CCCCCCCCCCCCCC)=O	631.573	795.739	1000	190.204	Pooled_Neg_IterativeMSMS-r001		1	1	1	0	0
1727	6.007	736.513	21678	-1	Negative	Phosphatidylcholine	PC 28:0	NA	C36H72NO8P	677.5	(M+C2H3O2)-	736.513	0	0	93.18	PC 28:0	4		NA	PC 28:0	1_PC(12:0_16:0)+C2H3O2 | 1_PC(14:0_14:0)+C2H3O2 | 1_PC(10:0_18:0)+C2H3O2	3778.7744 | 3749.879 | 3101.4463	PC	[M+C2H3O2]-	Yes	5645	6	736.514	PC 28:0; PC 14:0-14:0; [M+CH3COO]-	PC 28:0; PC 14:0-14:0; [M+CH3COO]-	[M+CH3COO]-		0.428571	TRUE	C36H72NO8P	CITHEXJVPOWHKC-UHFFFAOYNA-N		CCCCCCCCCCCCCC(=O)OCC(COP([O-])(=O)OCC[N+](C)(C)C)OC(=O)CCCCCCCCCCCCC	530.009	803.624	1500	16.3672	Pooled_Neg_IterativeMSMS-r003		1	1	1	0	0
60	8.241	811.62	1546263	-1	Negative	Phosphatidylcholine	PC 15:0_18:1(d7)	NA	C41H73[2H]7NO8P	752.606	(M+C2H3O2)-	811.62	-0.1	0.1	92.22	PC 33:1(d7)	1	PC__d 15:0/18:1+D7	100	PC 15:0_18:1(d7)	1_SPLASH_PC(15:0_18:1(d7))+C2H3O2	106591	PC	[M+C2H3O2]-	Yes	6362	8.24	811.62	PC 33:1(d7); PC 15:0-18:1(d7); [M+CH3COO]-	PC 33:1(d7); PC 15:0-18:1(d7); [M+CH3COO]-	[M+CH3COO]-		0.857143	TRUE	C41H73D7NO8P	ZEWLMKXMNQOCOQ-GCHPQBSENA-N		[C@](COP(=O)([O-])OCC[N+](C)(C)C)([H])(OC(CCCCCCC/C=C\CCCCCC([2H])([2H])C([2H])([2H])C([2H])([2H])[2H])=O)COC(CCCCCCCCCCCCCC)=O	671.736	916.131	888.889	2415.44	Pooled_Neg_IterativeMSMS-r001		1	1	1	0	0
14	6.652	740.546	6082317	-1	Negative	Phosphatidylglycerol	PG 15:0_18:1(d7)	NA	C39H68[2H]7O10P	741.554	(M-H)-	740.546	-0.1	0.1	75.1	PG 33:1(d7)	1	PG__d 15:0/18:1+D7	100	PG 15:0_18:1(d7)	1_SPLASH_PG(15:0_18:1(d7))-H	457708	PG	[M-H]-	Yes	5689	6.65	740.548	PG 33:1(d7); PG 15:0-18:1(d7); [M-H]-	PG 33:1(d7); PG 15:0-18:1(d7); [M-H]-	[M-H]-	adduct linked to 8613_[2M-H]-; found in higher mz's MsMs_6380; found in higher mz's MsMs_6452; similar chromatogram in higher mz_6925	0.857143	TRUE	C39H68D7O10P	CAKDJPLPYOYWLK-AHOXJELVNA-N		[H][C@](O)(CO)COP(OC[C@]([H])(OC(CCCCCCC/C=C\CCCCCC([2H])([2H])C([2H])([2H])C([2H])([2H])[2H])=O)COC(CCCCCCCCCCCCCC)=O)(=O)O	695.658	714.966	1000	7389.56	Pooled_Neg_IterativeMSMS-r001		1	1	1	0	0
208	6.577	753.542	302121	-1	Negative	Phosphatidylserine	PS 15:0_18:1(d7)	NA	C39H67[2H]7NO10P	754.549	(M-H)-	753.542	-0.3	0.3	78.09	PS 33:1(d7)	1	PS__d 15:0/18:1+D7	100	PS 15:0_18:1(d7)	1_SPLASH_PS(15:0_18:1(d7))-H | 3_SPLASH_PS(33:1(d7))-H	27031.8939 | 17347.7171	PS	[M-H]-	Yes	5816	6.58	753.541	PA 40:3; [M-H]-	PA 40:3; [M-H]-	[M-H]-	adduct linked to 8639_[2M-H]-	0.857143	TRUE	C43H79O8P	FEEXDEWFRFARFH-MLVGEXJWNA-N		CCCCCCC\C=C/C\C=C/CCCCCCCCCCCCCC(=O)OC(COC(=O)CCCCCCC\C=C/CCCC)COP(O)(O)=O	144.943	396.897	1375	148.632	Pooled_Neg_IterativeMSMS-r001		1	1	1	0	0
146	11.428	624.557	532226	-1	Negative	Ceramide non-hydroxyfatty acid-sphingosine	Cer_NS d36:1	NA	C36H71NO3	565.543	(M+C2H3O2)-	624.557	-0.1	0.1	66.17	Cer_NS d36:1	3		NA	Cer_NS d36:1	1_Cer-NS(d18:1/18:0)+C2H3O2 | 1_Cer-NS(d16:1/20:0)+C2H3O2	25035.2626 | 21201.4659	Cer-NS	[M+C2H3O2]-	Yes	4431	11.41	624.557	Cer-NS d36:1; Cer-NS d18:1/18:0; [M+CH3COO]-	Cer-NS d36:1; Cer-NS d18:1/18:0; [M+CH3COO]-	[M+CH3COO]-	adduct linked to 3814_[M-H]-; similar chromatogram in higher mz_7213	0.857143	TRUE	C36H71NO3	VODZWWMEJITOND-OWWNRXNENA-N		CCCCCCCCCCCCCCCCCC(=O)NC(CO)C(O)\C=C\CCCCCCCCCCCCC	566.27	785.697	2000	1116.57	Pooled_Neg_IterativeMSMS-r001		1	1	1	0	0
138	12.058	652.588	580990	-1	Negative	Ceramide non-hydroxyfatty acid-sphingosine	Cer_NS d38:1	NA	C38H75NO3	593.575	(M+C2H3O2)-	652.588	-0.1	0.1	71.63	Cer_NS d38:1	4		NA	Cer_NS d38:1	1_Cer-NS(d16:1/22:0)+C2H3O2 | 1_Cer-NS(d18:1/20:0)+C2H3O2	19962.8558 | 18154.1992	Cer-NS	[M+C2H3O2]-	Yes	4742	12.05	652.588	Cer-NS d38:1; Cer-NS d16:1/22:0; [M+CH3COO]-	Cer-NS d38:1; Cer-NS d16:1/22:0; [M+CH3COO]-	[M+CH3COO]-	adduct linked to 4107_[M-H]-	0.857143	TRUE	C38H75NO3	RIGQYOKCOHPLTC-QOSDPKFLNA-N		CCCCCCCCCCCCCCCCCCCCCC(=O)NC(CO)C(O)\C=C\CCCCCCCCCCC	553.691	735.431	1818.18	1522.08	Pooled_Neg_IterativeMSMS-r001		1	1	1	0	0
80	12.223	666.604	1177109	-1	Negative	Ceramide non-hydroxyfatty acid-sphingosine	Cer_NS d39:1	NA	C39H77NO3	607.59	(M+C2H3O2)-	666.604	-0.1	0.1	89.45	Cer_NS d39:1	7		NA	Cer_NS d39:1	1_Cer-NS(d18:1/21:0)+C2H3O2 | 1_Cer-NS(d17:1/22:0)+C2H3O2	18183.568 | 18098.9724	Cer-NS	[M+C2H3O2]-	Yes	4892	12.22	666.605	Cer-NS d39:1; Cer-NS d16:1/23:0; [M+CH3COO]-	Cer-NS d39:1; Cer-NS d16:1/23:0; [M+CH3COO]-	[M+CH3COO]-	adduct linked to 4265_[M-H]-; similar chromatogram in higher mz_4895	0.857143	TRUE	C39H77NO3	WYSRACVJQVNCRW-NWBJSICCNA-N		CCCCCCCCCCCCCCCCCCCCCCC(=O)NC(CO)C(O)\C=C\CCCCCCCCCCC	445.044	718.179	1909.09	3076.09	Pooled_Neg_IterativeMSMS-r001		1	1	1	0	0
21	12.393	680.62	5377092	-1	Negative	Ceramide non-hydroxyfatty acid-sphingosine	Cer_NS d40:1	NA	C40H79NO3	621.606	(M+C2H3O2)-	680.62	0	0	89.44	Cer_NS d40:1	7		NA	Cer_NS d40:1	1_Cer-NS(d18:1/22:0)+C2H3O2 | 1_Cer-NS(d16:1/24:0)+C2H3O2 | 1_Cer-NS(d24:1/16:0)+C2H3O2 | 1_Cer-NS(d17:1/23:0)+C2H3O2 | 1_Cer-NS(d27:1/13:0)+C2H3O2 | 1_Cer-NDS(d24:0/16:1)+C2H3O2 | 1_Cer-NDS(d21:0/19:1)+C2H3O2	397399.982 | 367394.118 | 365779.9876 | 358459.28553 | 356809.9115 | 349044.8347 | 348851.53339	Cer-NS	[M+C2H3O2]-	No	5057	12.38	680.621	Cer-NS d40:1; Cer-NS d18:1/22:0; [M+CH3COO]-	Cer-NS d40:1; Cer-NS d18:1/22:0; [M+CH3COO]-	[M+CH3COO]-	adduct linked to 8451_[2M-H]-; adduct linked to 8496_[2M+Hac-H]-; similar chromatogram in higher mz_5061; similar chromatogram in higher mz_5072; similar chromatogram in higher mz_8469; similar chromatogram in higher mz_8625; adduct linked to 4390_[M-H]-	0.857143	TRUE	C40H79NO3	KEPQASGDXIEOIL-LAPDZXRHNA-N		CCCCCCCCCCCCCCCCCCCCCC(=O)NC(CO)C(O)\C=C\CCCCCCCCCCCCC	588.948	689.733	2000	9856.37	Pooled_Neg_IterativeMSMS-r001		1	1	1	0	0
6	12.547	694.635	7173026	-1	Negative	Ceramide non-hydroxyfatty acid-sphingosine	Cer_NS d41:1	NA	C41H81NO3	635.622	(M+C2H3O2)-	694.635	0	0	89.92	Cer_NS d41:1	7		NA	Cer_NS d41:1	1_Cer-NS(d18:1/23:0)+C2H3O2 | 1_Cer-NS(d17:1/24:0)+C2H3O2 | 1_Cer-NS(d19:1/22:0)+C2H3O2 | 1_Cer-NS(d27:1/14:0)+C2H3O2 | 1_Cer-NS(d18:1/24:0)+HCO2 | 1_Cer-NS(d19:1/23:0)+HCO2 | 1_Cer-NS(d20:1/22:0)+HCO2 | 1_Cer-NS(d28:1/14:0)+HCO2	79892.4723 | 75118.7249 | 72959.7279 | 72301.7691 | 6071.3521 | 4748.2851 | 1449.4647 | 791.5059	Cer-NS	[M+C2H3O2]-	Yes	5194	12.55	694.636	Cer-NS d41:1; Cer-NS d18:1/23:0; [M+CH3COO]-	Cer-NS d41:1; Cer-NS d18:1/23:0; [M+CH3COO]-	[M+CH3COO]-	adduct linked to 4533_[M-H]-; adduct linked to 8478_[2M-H]-; adduct linked to 8516_[2M+Hac-H]-	0.857143	TRUE	C41H81NO3		NAJHAHQNQCNWOP-JMUUFCRMNA-N	CCCCCCCCCCCCCCCCCCCCCCC(=O)NC(CO)C(O)\C=C\CCCCCCCCCCCCC	518.988	715.035	2000	18639.8	Pooled_Neg_IterativeMSMS-r001		1	1	1	0	0
104	12.478	694.635	883828	-1	Negative	Ceramide non-hydroxyfatty acid-sphingosine	Cer_NS d41:1	NA	C41H81NO3	635.622	(M+C2H3O2)-	694.635	0.1	0.1	92.27	Cer_NS d41:1	7		NA	Cer_NS d41:1	1_Cer-NS(d18:1/23:0)+C2H3O2 | 1_Cer-NS(d17:1/24:0)+C2H3O2 | 1_Cer-NS(d19:1/22:0)+C2H3O2 | 1_Cer-NS(d27:1/14:0)+C2H3O2 | 1_Cer-NS(d18:1/24:0)+HCO2 | 1_Cer-NS(d19:1/23:0)+HCO2 | 1_Cer-NS(d20:1/22:0)+HCO2 | 1_Cer-NS(d28:1/14:0)+HCO2	79892.4723 | 75118.7249 | 72959.7279 | 72301.7691 | 6071.3521 | 4748.2851 | 1449.4647 | 791.5059	Cer-NS	[M+C2H3O2]-	Yes	5194	12.55	694.636	Cer-NS d41:1; Cer-NS d18:1/23:0; [M+CH3COO]-	Cer-NS d41:1; Cer-NS d18:1/23:0; [M+CH3COO]-	[M+CH3COO]-	adduct linked to 4533_[M-H]-; adduct linked to 8478_[2M-H]-; adduct linked to 8516_[2M+Hac-H]-	0.857143	TRUE	C41H81NO3	NAJHAHQNQCNWOP-JMUUFCRMNA-N		CCCCCCCCCCCCCCCCCCCCCCC(=O)NC(CO)C(O)\C=C\CCCCCCCCCCCCC	518.988	715.035	2000	18639.8	Pooled_Neg_IterativeMSMS-r001		1	1	1	0	0
52	12.307	692.62	1845388	-1	Negative	Ceramide non-hydroxyfatty acid-sphingosine	Cer_NS d41:2	NA	C41H79NO3	633.606	(M+C2H3O2)-	692.62	-0.1	0.1	93.48	Cer_NS d41:2	11		NA	Cer_NS d41:2	1_Cer-NS(d18:2/23:0)+C2H3O2 | 1_Cer-NS(d17:1/24:1)+C2H3O2 | 1_Cer-NS(d18:1/23:1)+C2H3O2	46920.1436 | 43514.0117 | 43431.5713	Cer-NS	[M+C2H3O2]-	Yes	5175	12.27	692.62	Cer-NS d41:2; Cer-NS d18:2/23:0; [M+CH3COO]-	Cer-NS d41:2; Cer-NS d18:2/23:0; [M+CH3COO]-	[M+CH3COO]-	adduct linked to 5810_[M+Hac-H]-; adduct linked to 4516_[M-H]-; similar chromatogram in higher mz_5177	0.857143	TRUE	C41H79NO3	YVMFSKMDQVDKIS-QCVIXQMPNA-N		CCCCCCCCCCCCCCCCCCCCCCC(=O)NC(CO)C(O)\C=C\CC\C=C\CCCCCCCCC	515.943	692.216	1909.09	4756.02	Pooled_Neg_IterativeMSMS-r001|5174		1	1	1	0	0
110	12.226	692.62	772394	-1	Negative	Ceramide non-hydroxyfatty acid-sphingosine	Cer_NS d41:2	NA	C41H79NO3	633.606	(M+C2H3O2)-	692.62	-0.2	0.2	91.36	Cer_NS d41:2	10		NA	Cer_NS d41:2	1_Cer-NS(d18:2/23:0)+C2H3O2 | 1_Cer-NS(d17:1/24:1)+C2H3O2 | 1_Cer-NS(d18:1/23:1)+C2H3O2	46920.1436 | 43514.0117 | 43431.5713	Cer-NS	[M+C2H3O2]-	Yes	5175	12.27	692.62	Cer-NS d41:2; Cer-NS d18:2/23:0; [M+CH3COO]-	Cer-NS d41:2; Cer-NS d18:2/23:0; [M+CH3COO]-	[M+CH3COO]-	adduct linked to 5810_[M+Hac-H]-; adduct linked to 4516_[M-H]-; similar chromatogram in higher mz_5177	0.857143	TRUE	C41H79NO3	YVMFSKMDQVDKIS-QCVIXQMPNA-N		CCCCCCCCCCCCCCCCCCCCCCC(=O)NC(CO)C(O)\C=C\CC\C=C\CCCCCCCCC	515.943	692.216	1909.09	4756.02	Pooled_Neg_IterativeMSMS-r001		1	1	1	0	0
16	12.741	708.651	5991536	-1	Negative	Ceramide non-hydroxyfatty acid-sphingosine	Cer_NS d42:1	NA	C42H83NO3	649.637	(M+C2H3O2)-	708.651	0	0	84.17	Cer_NS d42:1	8		NA	Cer_NS d42:1	1_Cer-NS(d18:1/24:0)+C2H3O2 | 1_Cer-NS(d26:1/16:0)+C2H3O2 | 1_Cer-NS(d19:1/23:0)+C2H3O2 | 1_Cer-NS(d20:1/22:0)+C2H3O2 | 1_Cer-NS(d27:1/15:0)+C2H3O2 | 1_Cer-NS(d17:1/25:0)+C2H3O2 | 1_Cer-NDS(d18:0/24:1)+C2H3O2	900230.9409 | 821104.9748 | 803564.527 | 799564.1731 | 799457.3251 | 798928.13051 | 783724.0972	Cer-NS	[M+C2H3O2]-	No	5376	12.72	708.653	Cer-NS d42:1; Cer-NS d18:1/24:0; [M+CH3COO]-	Cer-NS d42:1; Cer-NS d18:1/24:0; [M+CH3COO]-	[M+CH3COO]-	adduct linked to 4689_[M-H]-; adduct linked to 5592_[M+Na-2H]-; adduct linked to 5968_[M+Hac-H]-; adduct linked to 8494_[2M-H]-; adduct linked to 8533_[2M+Hac-H]-; found in higher mz's MsMs_8533; found in higher mz's MsMs_6164	0.857143	TRUE	C42H83NO3	ZJVVOYPTFQEGPH-MHAUTQJVNA-N		CCCCCCCCCCCCCCCCCCCCCCCC(=O)NC(CO)C(O)\C=C\CCCCCCCCCCCCC	619.31	673.57	2000	19934.4	Pooled_Neg_IterativeMSMS-r001		1	1	1	0	0
28	12.683	708.651	3565946	-1	Negative	Ceramide non-hydroxyfatty acid-sphingosine	Cer_NS d42:1	NA	C42H83NO3	649.637	(M+C2H3O2)-	708.651	0.2	0.2	90.56	Cer_NS d42:1	5		NA	Cer_NS d42:1	1_Cer-NS(d18:1/24:0)+C2H3O2 | 1_Cer-NS(d26:1/16:0)+C2H3O2 | 1_Cer-NS(d19:1/23:0)+C2H3O2 | 1_Cer-NS(d20:1/22:0)+C2H3O2 | 1_Cer-NS(d27:1/15:0)+C2H3O2 | 1_Cer-NS(d17:1/25:0)+C2H3O2 | 1_Cer-NDS(d18:0/24:1)+C2H3O2	900230.9409 | 821104.9748 | 803564.527 | 799564.1731 | 799457.3251 | 798928.13051 | 784194.251	Cer-NS	[M+C2H3O2]-	No	5376	12.72	708.653	Cer-NS d42:1; Cer-NS d18:1/24:0; [M+CH3COO]-	Cer-NS d42:1; Cer-NS d18:1/24:0; [M+CH3COO]-	[M+CH3COO]-	adduct linked to 4689_[M-H]-; adduct linked to 5592_[M+Na-2H]-; adduct linked to 5968_[M+Hac-H]-; adduct linked to 8494_[2M-H]-; adduct linked to 8533_[2M+Hac-H]-; found in higher mz's MsMs_8533; found in higher mz's MsMs_6164	0.857143	TRUE	C42H83NO3	ZJVVOYPTFQEGPH-MHAUTQJVNA-N		CCCCCCCCCCCCCCCCCCCCCCCC(=O)NC(CO)C(O)\C=C\CCCCCCCCCCCCC	619.31	673.57	2000	19934.4	Pooled_Neg_IterativeMSMS-r001		1	1	1	0	0
12	12.434	706.635	6398572	-1	Negative	Ceramide non-hydroxyfatty acid-sphingosine	Cer_NS d42:2	NA	C42H81NO3	647.622	(M+C2H3O2)-	706.635	-0.1	0.1	91.27	Cer_NS d42:2	9		NA	Cer_NS d42:2	1_Cer-NS(d18:1/24:1)+C2H3O2 | 1_Cer-NS(d18:2/24:0)+C2H3O2 | 1_Cer-NS(d20:2/22:0)+C2H3O2 | 1_Cer-NS(d27:2/15:0)+C2H3O2 | 1_Cer-NS(d27:1/15:1)+C2H3O2 | 1_Cer-NDS(d18:0/24:2)+C2H3O2 | 1_Cer-NS(d19:1/24:1)+HCO2 | 1_Cer-NS(d19:2/24:0)+HCO2 | 1_Cer-NS(d21:2/22:0)+HCO2 | 1_Cer-NS(d28:2/15:0)+HCO2 | 1_Cer-NS(d28:1/15:1)+HCO2 | 1_Cer-NDS(d19:0/24:2)+HCO2	338395.3568 | 321514.5238 | 310083.1518 | 300945.7582 | 300889.9738 | 294549.512 | 27895.2757 | 16242.3447 | 5115.7667 | 1671.7021 | 1615.9177 | 1541.3364	Cer-NS	[M+C2H3O2]-	No	5334	12.37	706.637	Cer-NS d42:2; Cer-NS d18:1/24:1; [M+CH3COO]-	Cer-NS d42:2; Cer-NS d18:1/24:1; [M+CH3COO]-	[M+CH3COO]-	adduct linked to 4909_[M+Na-2H]-; adduct linked to 8531_[2M+Hac-H]-	0.142857	TRUE	C42H81NO3	HZPUWSUHFOTSAY-AKTWBEBINA-N		CCCCCCCCCCCCC\C=C\C(O)C(CO)NC(=O)CCCCCCCCCCC\C=C/CCCCCCCCCC	604.109	696.19	2000	15864.5	Pooled_Neg_IterativeMSMS-r001|5335		1	1	1	0	0
17	12.371	706.635	5967455	-1	Negative	Ceramide non-hydroxyfatty acid-sphingosine	Cer_NS d42:2	NA	C42H81NO3	647.622	(M+C2H3O2)-	706.635	-0.2	0.2	92	Cer_NS d42:2	15		NA	Cer_NS d42:2	1_Cer-NS(d18:1/24:1)+C2H3O2 | 1_Cer-NS(d18:2/24:0)+C2H3O2 | 1_Cer-NS(d20:2/22:0)+C2H3O2 | 1_Cer-NS(d27:2/15:0)+C2H3O2 | 1_Cer-NS(d27:1/15:1)+C2H3O2 | 1_Cer-NDS(d18:0/24:2)+C2H3O2 | 1_Cer-NS(d19:1/24:1)+HCO2 | 1_Cer-NS(d19:2/24:0)+HCO2 | 1_Cer-NS(d21:2/22:0)+HCO2 | 1_Cer-NS(d28:2/15:0)+HCO2 | 1_Cer-NS(d28:1/15:1)+HCO2 | 1_Cer-NDS(d19:0/24:2)+HCO2	338395.3568 | 321514.5238 | 310083.1518 | 300945.7582 | 300889.9738 | 294549.512 | 27895.2757 | 16242.3447 | 5115.7667 | 1671.7021 | 1615.9177 | 1541.3364	Cer-NS	[M+C2H3O2]-	No	5334	12.37	706.637	Cer-NS d42:2; Cer-NS d18:1/24:1; [M+CH3COO]-	Cer-NS d42:2; Cer-NS d18:1/24:1; [M+CH3COO]-	[M+CH3COO]-	adduct linked to 4909_[M+Na-2H]-; adduct linked to 8531_[2M+Hac-H]-	0.142857	TRUE	C42H81NO3	HZPUWSUHFOTSAY-AKTWBEBINA-N		CCCCCCCCCCCCC\C=C\C(O)C(CO)NC(=O)CCCCCCCCCCC\C=C/CCCCCCCCCC	604.109	696.19	2000	15864.5	Pooled_Neg_IterativeMSMS-r001|5335		1	1	1	0	0
51	12.161	704.62	1850957	-1	Negative	Ceramide non-hydroxyfatty acid-sphingosine	Cer_NS d42:3	NA	C42H79NO3	645.606	(M+C2H3O2)-	704.62	-0.1	0.1	90.88	Cer_NS d42:3	13		NA	Cer_NS d42:3	1_Cer-NS(d18:1/24:2)+C2H3O2 | 1_Cer-NS(d18:2/24:1)+C2H3O2 | 1_Cer-NS(d20:2/22:1)+C2H3O2 | 1_Cer-NS(d20:3/22:0)+C2H3O2	65344.2561 | 63348.4866 | 62067.2267 | 60516.4211	Cer-NS	[M+C2H3O2]-	Yes	5311	12.12	704.62	Cer-NS d42:3; [M+CH3COO]-	Cer-NS d42:3; [M+CH3COO]-	[M+CH3COO]-	adduct linked to 4634_[M-H]-; similar chromatogram in higher mz_8100	0.857143	TRUE	C42H79NO3	GGSZJXUUQMDAST-PKPBCWLKNA-N		CCCCCCCCCCCCC\C=C\C(O)C(CO)NC(=O)CCCCCCCCCCC\C=C/C\C=C/CCCCCCC	492.12	654.052	1409.09	4538.3	Pooled_Neg_IterativeMSMS-r001		1	1	1	0	0
34	12.821	722.667	2657465	-1	Negative	Ceramide non-hydroxyfatty acid-sphingosine	Cer_NS d43:1	NA	C43H85NO3	663.653	(M+C2H3O2)-	722.667	0	0	92.45	Cer_NS d43:1	7		NA	Cer_NS d43:1	1_Cer-NS(d18:1/25:0)+C2H3O2 | 1_Cer-NS(d19:1/24:0)+C2H3O2 | 1_Cer-NS(d27:1/16:0)+C2H3O2 | 1_Cer-NS(d28:1/15:0)+C2H3O2 | 1_Cer-NDS(d18:0/25:1)+C2H3O2	139245.05394 | 138471.82894 | 128902.94344 | 127295.46754 | 125443.3356	Cer-NS	[M+C2H3O2]-	No	5518	12.89	722.667	Cer-NS d43:1; Cer-NS d18:1/25:0; [M+CH3COO]-	Cer-NS d43:1; Cer-NS d18:1/25:0; [M+CH3COO]-	[M+CH3COO]-	adduct linked to 6102_[M+Hac-H]-; adduct linked to 4850_[M-H]-; adduct linked to 8549_[2M+Hac-H]-	0.142857	TRUE	C43H85NO3	QHPYSHVSWAOLHS-BSKJHSHCNA-N		CCCCCCCCCCCCCCCCCCCCCCCCC(=O)NC(CO)C(O)\C=C\CCCCCCCCCCCCC	524.192	701.568	2000	6802.9	Pooled_Neg_IterativeMSMS-r001|5519		1	1	1	0	0
41	12.893	722.667	2238250	-1	Negative	Ceramide non-hydroxyfatty acid-sphingosine	Cer_NS d43:1	NA	C43H85NO3	663.653	(M+C2H3O2)-	722.667	-0.1	0.1	91.82	Cer_NS d43:1	8		NA	Cer_NS d43:1	1_Cer-NS(d18:1/25:0)+C2H3O2 | 1_Cer-NS(d19:1/24:0)+C2H3O2 | 1_Cer-NS(d27:1/16:0)+C2H3O2 | 1_Cer-NS(d28:1/15:0)+C2H3O2 | 1_Cer-NDS(d18:0/25:1)+C2H3O2	139245.05394 | 138471.82894 | 128902.94344 | 127295.46754 | 125443.3356	Cer-NS	[M+C2H3O2]-	No	5518	12.89	722.667	Cer-NS d43:1; Cer-NS d18:1/25:0; [M+CH3COO]-	Cer-NS d43:1; Cer-NS d18:1/25:0; [M+CH3COO]-	[M+CH3COO]-	adduct linked to 6102_[M+Hac-H]-; adduct linked to 4850_[M-H]-; adduct linked to 8549_[2M+Hac-H]-	0.142857	TRUE	C43H85NO3	QHPYSHVSWAOLHS-BSKJHSHCNA-N		CCCCCCCCCCCCCCCCCCCCCCCCC(=O)NC(CO)C(O)\C=C\CCCCCCCCCCCCC	524.192	701.568	2000	6802.9	Pooled_Neg_IterativeMSMS-r001|5519		1	1	1	0	0
105	12.471	720.651	829815	-1	Negative	Ceramide non-hydroxyfatty acid-sphingosine	Cer_NS d43:2	NA	C43H83NO3	661.637	(M+C2H3O2)-	720.651	-0.3	0.3	91.77	Cer_NS d43:2	5		NA	Cer_NS d43:2	1_Cer-NS(d19:1/24:1)+C2H3O2 | 1_Cer-NS(d18:2/25:0)+C2H3O2 | 1_Cer-NS(d21:2/22:0)+C2H3O2 | 1_Cer-NS(d28:2/15:0)+C2H3O2 | 1_Cer-NS(d26:2/17:0)+C2H3O2	36648.0724 | 33867.3397 | 33787.4218 | 33605.2414 | 33437.14525	Cer-NS	[M+C2H3O2]-	Yes	5497	12.48	720.651	Cer-NS d43:2; [M+CH3COO]-	Cer-NS d43:2; [M+CH3COO]-	[M+CH3COO]-	adduct linked to 5881_[M+Na-2H]-	0.857143	TRUE	C43H83NO3	DZYXYUUEPCKTHY-JLONJYIXNA-N		CCCCCCCCCCCCCC\C=C\C(O)C(CO)NC(=O)CCCCCCCCCCC\C=C/CCCCCCCCCC	492.463	639.751	1318.18	1916.85	Pooled_Neg_IterativeMSMS-r001		1	1	1	0	0
159	12.609	720.65	456673	-1	Negative	Ceramide non-hydroxyfatty acid-sphingosine	Cer_NS d43:2	NA	C43H83NO3	661.637	(M+C2H3O2)-	720.651	-1	1	82.68	Cer_NS d43:2	5		NA	Cer_NS d43:2	1_Cer-NS(d19:1/24:1)+C2H3O2 | 1_Cer-NS(d18:2/25:0)+C2H3O2 | 1_Cer-NS(d21:2/22:0)+C2H3O2 | 1_Cer-NS(d28:2/15:0)+C2H3O2 | 1_Cer-NS(d26:2/17:0)+C2H3O2	36648.0724 | 33867.3397 | 33787.4218 | 33605.2414 | 33437.14525	Cer-NS	[M+C2H3O2]-	Yes	5498	12.6	720.651	Cer-NS d43:2; Cer-NS d18:2/25:0; [M+CH3COO]-	Cer-NS d43:2; Cer-NS d18:2/25:0; [M+CH3COO]-	[M+CH3COO]-	adduct linked to 5089_[M+Na-2H]-	0.285714	TRUE	C43H83NO3	SHGDZPJYRJJAQG-INARCNGINA-N		CCCCCCCCCCCCCCCCCCCCCCCCC(=O)NC(CO)C(O)\C=C\CC\C=C\CCCCCCCCC	524.127	690.981	1909.09	618.164	Pooled_Neg_IterativeMSMS-r001		1	1	1	0	0
116	13.088	736.683	723709	-1	Negative	Ceramide non-hydroxyfatty acid-sphingosine	Cer_NS d44:1	NA	C44H87NO3	677.669	(M+C2H3O2)-	736.682	0.1	0.1	93.31	Cer_NS d44:1	5		NA	Cer_NS d44:1	1_Cer-NS(d20:1/24:0)+C2H3O2 | 1_Cer-NS(d18:1/26:0)+C2H3O2	39672.8813 | 37853.7171	Cer-NS	[M+C2H3O2]-	Yes	5651	13.07	736.682	Cer-NS d44:1; [M+CH3COO]-	Cer-NS d44:1; [M+CH3COO]-	[M+CH3COO]-	adduct linked to 4994_[M-H]-	0.857143	TRUE	C44H87NO3	FRWWCDHJRWYDOU-NHFVQZBWNA-N		CCCCCCCCCCCCCCCCCCCCCCCC(=O)NC(CO)C(O)\C=C\CCCCCCCCCCCCCCC	480.601	656.411	1409.09	1756.36	Pooled_Neg_IterativeMSMS-r001		1	1	1	0	0
250	13.014	736.682	252536	-1	Negative	Ceramide non-hydroxyfatty acid-sphingosine	Cer_NS d44:1	NA	C44H87NO3	677.669	(M+C2H3O2)-	736.682	-0.2	0.2	92.33	Cer_NS d44:1	4		NA	Cer_NS d44:1	1_Cer-NS(d20:1/24:0)+C2H3O2 | 1_Cer-NS(d18:1/26:0)+C2H3O2	39672.8813 | 37853.7171	Cer-NS	[M+C2H3O2]-	Yes	5651	13.07	736.682	Cer-NS d44:1; [M+CH3COO]-	Cer-NS d44:1; [M+CH3COO]-	[M+CH3COO]-	adduct linked to 4994_[M-H]-	0.857143	TRUE	C44H87NO3	FRWWCDHJRWYDOU-NHFVQZBWNA-N		CCCCCCCCCCCCCCCCCCCCCCCC(=O)NC(CO)C(O)\C=C\CCCCCCCCCCCCCCC	480.601	656.411	1409.09	1756.36	Pooled_Neg_IterativeMSMS-r001		1	1	1	0	0
1060	13.292	750.697	41588	-1	Negative	Ceramide non-hydroxyfatty acid-sphingosine	Cer_NS d45:1	NA	C45H89NO3	691.684	(M+C2H3O2)-	750.698	-1.1	1.1	91.66	Cer_NS d45:1	4		NA	Cer_NS d45:1	1_Cer-NS(d18:1/27:0)+C2H3O2 | 1_Cer-NDS(d21:0/24:1)+C2H3O2 | 1_Cer-NS(d20:1/25:0)+C2H3O2	5501.7971 | 5068.262 | 5065.2977	Cer-NS	[M+C2H3O2]-	No	5797	13.25	750.697	Cer-NS d45:1; Cer-NS d18:1/27:0; [M+CH3COO]-	Cer-NS d45:1; Cer-NS d18:1/27:0; [M+CH3COO]-	[M+CH3COO]-		0.857143	TRUE	C45H89NO3	YJKVUARQNMNIBO-OGSMZCTINA-N		CCCCCCCCCCCCCCCCCCCCCCCCCCC(=O)NC(CO)C(O)\C=C\CCCCCCCCCCCCC	483.808	595.642	1545.45	61.0564	Pooled_Neg_IterativeMSMS-r002|5798		1	1	1	0	0
1161	6.579	888.576	35844	-1	Negative	Phosphatidylcholine	PC 40:8	NA	C48H80NO8P	829.562	(M+C2H3O2)-	888.576	-0.3	0.3	96.34	PC 40:8	3		NA	PC 40:8	1_PC(20:4_20:4)+C2H3O2 | 1_PC(18:2_22:6)+C2H3O2 | 1_PC(20:3_20:5)+C2H3O2	6750.8926 | 5845.8188 | 5257.0234	PC	[M+C2H3O2]-	Yes	7103	6.58	888.576	PC 40:8; PC 20:4-20:4; [M+CH3COO]-	PC 40:8; PC 20:4-20:4; [M+CH3COO]-	[M+CH3COO]-	adduct linked to 6509_[M-H]-	0.857143	TRUE	C48H80NO8P	BFCSBEFTXQRIOJ-QIURYZFVNA-N		CC\C=C/C\C=C/C\C=C/C\C=C/CCCCCCC(=O)OCC(COP([O-])(=O)OCC[N+](C)(C)C)OC(=O)CCCCCC\C=C/C\C=C/C\C=C/C\C=C/CC	510.001	904.638	1666.67	16.1555	Pooled_Neg_IterativeMSMS-r002		1	1	1	0	0
188	7.093	835.534	347581	-1	Negative	Phosphatidylinositol	PI 34:1	NA	C43H81O13P	836.542	(M-H)-	835.534	-0.2	0.2	98.16	PI 34:1	2		NA	PI 34:1	1_PI(16:0_18:1)-H | 1_PI(16:1_18:0)-H	19755.4451 | 18935.8895	PI	[M-H]-	Yes	6598	7.09	835.534	PI 34:1; PI 16:0-18:1; [M-H]-	PI 34:1; PI 16:0-18:1; [M-H]-	[M-H]-	found in higher mz's MsMs_6729	0.857143	TRUE	C43H81O13P	PDLAMJKMOKWLAJ-ZCXUNETKNA-N		CCCCCCCCCCCCCCCC(=O)OCC(COP(O)(=O)OC1C(O)C(O)C(O)C(O)C1O)OC(=O)CCCCCCC\C=C/CCCCCCCC	787.431	789.789	1666.67	467.956	Pooled_Neg_IterativeMSMS-r001		1	1	1	0	0
325	6.542	859.534	186710	-1	Negative	Phosphatidylinositol	PI 36:3	NA	C45H81O13P	860.542	(M-H)-	859.534	-0.1	0.1	96.76	PI 36:3	3		NA	PI 36:3	1_PI(18:1_18:2)-H | 1_PI(16:0_20:3)-H	13141.16189 | 13090.4623	PI	[M-H]-	Yes	6805	6.54	859.534	PI 36:3; PI 18:1-18:2; [M-H]-	PI 36:3; PI 18:1-18:2; [M-H]-	[M-H]-		0.857143	TRUE	C45H81O13P	MXJMOLQIXMJUEL-RQOIEFAZNA-N		CCCCCCCC\C=C/CCCCCCCC(=O)OCC(COP(O)(=O)OC1C(O)C(O)C(O)C(O)C1O)OC(=O)CCCCCCC\C=C/C\C=C/CCCCC	697.716	785.132	1666.67	176.96	Pooled_Neg_IterativeMSMS-r001		1	1	1	0	0
3272	13.556	1456.03	8621	-1	Negative	Cardiolipin	CL 72:4	NA	C81H150O17P2	1457.03	(M-H)-	1456.03	-1.1	1.1	81.73	CL 72:4	13		NA	CL 72:4	1_CL(18:1_18:1_18:1_18:1)-H	2516.76	CL	[M-H]-	Yes	8580	13.56	1456.02	CL 72:4; CL 36:2-36:2; [M-H]-	CL 72:4; CL 36:2-36:2; [M-H]-	[M-H]-	adduct linked to 8607_[M+Na-2H]-	0.857143	TRUE	C81H150O17P2	TWHQNHQPSCPQNY-PMDAXIHYNA-N		CCCCCCCC\C=C/CCCCCCCC(=O)OCC(COP(O)(=O)OCC(O)COP(O)(=O)OCC(COC(=O)CCCCCCC\C=C/CCCCCCCC)OC(=O)CCCCCCC\C=C/CCCCCCCC)OC(=O)CCCCCCC\C=C/CCCCCCCC	398.678	561.496	1600	14.4198	Pooled_Neg_IterativeMSMS-r003		1	1	1	0	0
2763	5.932	540.463	11254	-1	Negative	Ceramide non-hydroxyfatty acid-sphingosine	Cer_NS d18:1_12:0	NA	C30H59NO3	481.45	(M+C2H3O2)-	540.463	0.1	0.1	72.73	Cer_NS d30:1	1	Cer_NS d18:1/12:0	100	Cer_NS d18:1_12:0	1_Cer-NS(d18:1/12:0)+C2H3O2	1898.47	Cer-NS	[M+C2H3O2]-	Yes	3617	5.93	540.463	Cer-NS d30:1; [M+CH3COO]-	Cer-NS d30:1; [M+CH3COO]-	[M+CH3COO]-		0.857143	TRUE	C30H59NO3	HXFPPRPLRSPNIB-WJTDDFOZNA-N		CCCCCCCCCCCCC\C=C\C(O)C(CO)NC(=O)CCCCCCCCCCC	544.04	697.882	1045.45	31.7754	Pooled_Neg_IterativeMSMS-r004		1	1	1	0	0
635	7.169	568.495	82428	-1	Negative	Ceramide non-hydroxyfatty acid-sphingosine	Cer_NS d32:1	NA	C32H63NO3	509.481	(M+C2H3O2)-	568.495	-0.3	0.3	89.39	Cer_NS d32:1	2		NA	Cer_NS d32:1	1_Cer-NS(d16:1/16:0)+C2H3O2	5541.35	Cer-NS	[M+C2H3O2]-	Yes	3864	7.17	568.494	Cer-NS d32:1; [M+CH3COO]-	Cer-NS d32:1; [M+CH3COO]-	[M+CH3COO]-	similar chromatogram in higher mz_8635	0.857143	TRUE	C32H63NO3	ZKRPGPZHULJLKJ-IMVLJIQENA-N		CCCCCCCCCCCCC\C=C\C(O)C(CO)NC(=O)CCCCCCCCCCCCC	739.226	647.105	1045.45	119.369	Pooled_Neg_IterativeMSMS-r001		1	1	1	0	0
1824	6.129	566.479	20321	-1	Negative	Ceramide non-hydroxyfatty acid-sphingosine	Cer_NS d18:2_14:0	NA	C32H61NO3	507.465	(M+C2H3O2)-	566.479	-0.2	0.2	88.94	Cer_NS d32:2	3	Cer_NS d18:2/14:0	61.6	Cer_NS d18:2_14:0	1_Cer-NS(d18:2/14:0)+C2H3O2	3499.68	Cer-NS	[M+C2H3O2]-	Yes	3839	6.13	566.479	Cer-NS d32:2; [M+CH3COO]-	Cer-NS d32:2; [M+CH3COO]-	[M+CH3COO]-	similar chromatogram in higher mz_6766; similar chromatogram in higher mz_6779; similar chromatogram in higher mz_8732; similar chromatogram in higher mz_5589	0.857143	TRUE	C32H61NO3	HCVPOJMMIOHQJA-ZSVMZQBZNA-N		CCCCCCCCCCCCCC(=O)NC(CO)C(O)\C=C\CC\C=C\CCCCCCCCC	736.086	665.776	1045.45	26.3978	Pooled_Neg_IterativeMSMS-r002		1	1	1	0	0
956	8.006	582.51	46964	-1	Negative	Ceramide non-hydroxyfatty acid-sphingosine	Cer_NS d17:1_16:0	NA	C33H65NO3	523.496	(M+C2H3O2)-	582.51	-0.2	0.2	85.11	Cer_NS d33:1	4	Cer_NS d17:1/16:0	44.7	Cer_NS d17:1_16:0	1_Cer-NS(d17:1/16:0)+C2H3O2	5273.96	Cer-NS	[M+C2H3O2]-	Yes	4023	8	582.51	Cer-NS d33:1; Cer-NS d17:1/16:0; [M+CH3COO]-	Cer-NS d33:1; Cer-NS d17:1/16:0; [M+CH3COO]-	[M+CH3COO]-	similar chromatogram in higher mz_7833; similar chromatogram in higher mz_8686	0.857143	TRUE	C33H65NO3	KXVLPPCAUYSNGY-BYCLXTJYNA-N		CCCCCCCCCCCCCCCC(=O)NC(CO)C(O)\C=C\CCCCCCCCCCCC	564.512	709.641	1727.27	22.8335	Pooled_Neg_IterativeMSMS-r002		1	1	1	0	0
90	8.978	596.526	1064442	-1	Negative	Ceramide non-hydroxyfatty acid-sphingosine	Cer_NS d18:1_16:0	NA	C34H67NO3	537.512	(M+C2H3O2)-	596.526	0.1	0.1	89.15	Cer_NS d34:1	5	Cer_NS d18:1/16:0	35	Cer_NS d18:1_16:0	1_Cer-NS(d18:1/16:0)+C2H3O2 | 1_Cer-NS(d16:1/18:0)+C2H3O2 | 1_Cer-NDS(d18:0/16:1)+C2H3O2	105286.184 | 84430.392 | 41342.3522	Cer-NS	[M+C2H3O2]-	No	4172	8.98	596.526	Cer-NS d34:1; Cer-NS d18:1/16:0; [M+CH3COO]-	Cer-NS d34:1; Cer-NS d18:1/16:0; [M+CH3COO]-	[M+CH3COO]-	adduct linked to 3583_[M-H]-	0.857143	TRUE	C34H67NO3	YDNKGFDKKRUKPY-ORIPQNMZNA-N		CCCCCCCCCCCCCCCC(=O)NC(CO)C(O)\C=C\CCCCCCCCCCCCC	587.99	806.808	2000	861.716	Pooled_Neg_IterativeMSMS-r001		1	1	1	0	0
1305	8.976	536.505	30851	-1	Negative	Ceramide non-hydroxyfatty acid-sphingosine	Cer_NS d18:1_16:0	NA	C34H67NO3	537.512	(M-H)-	536.505	-0.2	0.2	86.43	Cer_NS d34:1	1	Cer_NS d18:1/16:0	100	Cer_NS d18:1_16:0	1_Cer-NS(d18:1/16:0)-H	4474.32	Cer-NS	[M-H]-	Yes	3583	8.97	536.505	Cer-NS d34:1; Cer-NS d18:1/16:0; [M-H]-	Cer-NS d34:1; Cer-NS d18:1/16:0; [M-H]-	[M-H]-	adduct linked to 4172_[M+CH3COO]-; similar chromatogram in higher mz_4024; similar chromatogram in higher mz_4174; found in higher mz's MsMs_4404; found in higher mz's MsMs_4172; similar chromatogram in higher mz_3948	0.857143	TRUE	C34H67NO3	YDNKGFDKKRUKPY-ORIPQNMZNA-N		CCCCCCCCCCCCCCCC(=O)NC(CO)C(O)\C=C\CCCCCCCCCCCCC	700.287	935.628	2000	98.0554	Pooled_Neg_IterativeMSMS-r002		1	1	1	0	0
473	7.486	594.51	117144	-1	Negative	Ceramide non-hydroxyfatty acid-sphingosine	Cer_NS d18:2_16:0	NA	C34H65NO3	535.496	(M+C2H3O2)-	594.51	-0.4	0.4	85.19	Cer_NS d34:2	3	Cer_NS d18:2/16:0	53	Cer_NS d18:2_16:0	1_Cer-NS(d18:2/16:0)+C2H3O2 | 1_Cer-NS(d16:1/18:1)+C2H3O2	9808.8883 | 8217.3566	Cer-NS	[M+C2H3O2]-	Yes	4139	7.49	594.51	Cer-NS d34:2; Cer-NS d18:2/16:0; [M+CH3COO]-	Cer-NS d34:2; Cer-NS d18:2/16:0; [M+CH3COO]-	[M+CH3COO]-	similar chromatogram in higher mz_4848; similar chromatogram in higher mz_8807; similar chromatogram in higher mz_8834; similar chromatogram in higher mz_6163; adduct linked to 3568_[M-H]-; similar chromatogram in higher mz_8981	0.857143	TRUE	C34H65NO3	GMWIWVUTMCBDSP-ZNPGVSGMNA-N		CCCCCCCCCCCCCCCC(=O)NC(CO)C(O)\C=C\CC\C=C\CCCCCCCCC	681.508	815.328	1818.18	100.917	Pooled_Neg_IterativeMSMS-r002		1	1	1	0	0
659	12.544	634.614	78759	-1	Negative	Ceramide non-hydroxyfatty acid-sphingosine	Cer_NS d17:1_24:0	NA	C41H81NO3	635.622	(M-H)-	634.614	-0.3	0.3	73.92	Cer_NS d41:1	2	Cer_NS d17:1/24:0	57.7	Cer_NS d17:1_24:0	1_Cer-NS(d18:1/23:0)-H | 1_Cer-NS(d16:1/25:0)-H	494.9257 | 395.9697	Cer-NS	[M-H]-	Yes	4533	12.55	634.614	Cer-NS d41:1; [M-H]-	Cer-NS d41:1; [M-H]-	[M-H]-	adduct linked to 5194_[M+CH3COO]-; adduct linked to 8478_[2M-H]-; adduct linked to 8516_[2M+Hac-H]-; similar chromatogram in higher mz_4776; similar chromatogram in higher mz_5164; similar chromatogram in higher mz_5197; similar chromatogram in higher mz_5199; similar chromatogram in higher mz_5214; similar chromatogram in higher mz_5488; similar chromatogram in higher mz_8489; similar chromatogr…	0.857143	TRUE	C41H81NO3	NAJHAHQNQCNWOP-JMUUFCRMNA-N		CCCCCCCCCCCCCCCCCCCCCCC(=O)NC(CO)C(O)\C=C\CCCCCCCCCCCCC	492.667	600.93	900	285.964	Pooled_Neg_IterativeMSMS-r002		1	1	1	0	0
858	11.94	690.604	55222	-1	Negative	Ceramide non-hydroxyfatty acid-sphingosine	Cer_NS d41:3	NA	C41H77NO3	631.59	(M+C2H3O2)-	690.604	-0.5	0.5	86.61	Cer_NS d41:3	5		NA	Cer_NS d41:3	1_Cer-NS(d18:2/23:1)+C2H3O2	3242.14	Cer-NS	[M+C2H3O2]-	Yes	5152	11.94	690.604	Cer-NS d41:3; [M+CH3COO]-	Cer-NS d41:3; [M+CH3COO]-	[M+CH3COO]-	adduct linked to 5570_[M+Hac-H]-	0.857143	TRUE	C41H77NO3	ZYSCUDZKLPQEDZ-YZTMQRHWNA-N		CCCCCCCCCCCCCCCCCCCCCCCCC\C=C\CC\C=C\CC\C=C\C(O)C(CO)NC(=O)CC	571.176	515.327	681.818	114.357	Pooled_Neg_IterativeMSMS-r003		1	1	1	0	0
410	12.717	648.63	138201	-1	Negative	Ceramide non-hydroxyfatty acid-sphingosine	Cer_NS d18:1_24:0	NA	C42H83NO3	649.637	(M-H)-	648.63	-0.1	0.1	95.42	Cer_NS d42:1	3	Cer_NS d18:1/24:0	66.4	Cer_NS d18:1_24:0	1_Cer-NS(d18:1/24:0)-H	6158.23	Cer-NS	[M-H]-	Yes	4689	12.72	648.63	Cer-NS d42:1; Cer-NS d18:1/24:0; [M-H]-	Cer-NS d42:1; Cer-NS d18:1/24:0; [M-H]-	[M-H]-	adduct linked to 5376_[M+CH3COO]-; adduct linked to 8494_[2M-H]-; adduct linked to 8533_[2M+Hac-H]-; found in higher mz's MsMs_8494; found in higher mz's MsMs_6164; found in higher mz's MsMs_5376; found in higher mz's MsMs_5626; found in higher mz's MsMs_8533; similar chromatogram in higher mz_5320; similar chromatogram in higher mz_5327; similar chromatogram in higher mz_5396; similar chromatogr…	0.857143	TRUE	C42H83NO3	ZJVVOYPTFQEGPH-MHAUTQJVNA-N		CCCCCCCCCCCCCCCCCCCCCCCC(=O)NC(CO)C(O)\C=C\CCCCCCCCCCCCC	720.637	913.786	2000	434.337	Pooled_Neg_IterativeMSMS-r002		1	1	1	0	0
763	12.435	646.614	63514	-1	Negative	Ceramide non-hydroxyfatty acid-sphingosine	Cer_NS d18:2_24:0	NA	C42H81NO3	647.622	(M-H)-	646.614	-0.2	0.2	94.21	Cer_NS d42:2	5	Cer_NS d18:2/24:0	49.6	Cer_NS d18:2_24:0	1_Cer-NS(d18:2/24:0)-H	2004.27	Cer-NS	[M-H]-	Yes	4656	12.43	646.614	Cer-NS d42:2; Cer-NS d18:2/24:0; [M-H]-	Cer-NS d42:2; Cer-NS d18:2/24:0; [M-H]-	[M-H]-	adduct linked to 5335_[M+CH3COO]-; adduct linked to 8532_[2M+Hac-H]-; found in higher mz's MsMs_5335; found in higher mz's MsMs_5603	0.857143	TRUE	C42H81NO3	ZCUCZYYSYGKQQV-GHQHJQBONA-N		CCCCCCCCCCCCCCCCCCCCCCCC(=O)NC(CO)C(O)\C=C\CC\C=C\CCCCCCCCC	682.52	732.131	1600	168.131	Pooled_Neg_IterativeMSMS-r002		1	1	1	0	0
1805	12.793	662.645	20697	-1	Negative	Ceramide non-hydroxyfatty acid-sphingosine	Cer_NS d43:1	NA	C43H85NO3	663.653	(M-H)-	662.646	-0.3	0.3	79.27	Cer_NS d43:1	17		NA	Cer_NS d43:1	1_Cer-NS(d18:1/25:0)-H	1779.97	Cer-NS	[M-H]-	Yes	4851	12.83	662.646	Cer-NS d43:1; [M-H]-	Cer-NS d43:1; [M-H]-	[M-H]-	adduct linked to 5519_[M+CH3COO]-; adduct linked to 8548_[2M+Hac-H]-; found in higher mz's MsMs_5519; found in higher mz's MsMs_5763	0.857143	TRUE	C43H85NO3	ZDKMDMIYOIMISV-HEFFKOSUNA-N		CCCCCCCCCCCCCCCCCCCCCCCCCCCCCCCCC\C=C\C(O)C(CO)NC(=O)CCCC	504.683	523.452	700	68.6005	Pooled_Neg_IterativeMSMS-r003		1	1	1	0	0
2073	12.895	662.645	17145	-1	Negative	Ceramide non-hydroxyfatty acid-sphingosine	Cer_NS d18:1_25:0	NA	C43H85NO3	663.653	(M-H)-	662.646	-0.4	0.4	75.62	Cer_NS d43:1	2	Cer_NS d18:1/25:0	74.2	Cer_NS d18:1_25:0	1_Cer-NS(d18:1/25:0)-H	1779.97	Cer-NS	[M-H]-	Yes	4851	12.83	662.646	Cer-NS d43:1; [M-H]-	Cer-NS d43:1; [M-H]-	[M-H]-	adduct linked to 5519_[M+CH3COO]-; adduct linked to 8548_[2M+Hac-H]-; found in higher mz's MsMs_5519; found in higher mz's MsMs_5763	0.857143	TRUE	C43H85NO3	ZDKMDMIYOIMISV-HEFFKOSUNA-N		CCCCCCCCCCCCCCCCCCCCCCCCCCCCCCCCC\C=C\C(O)C(CO)NC(=O)CCCC	504.683	523.452	700	68.6005	Pooled_Neg_IterativeMSMS-r003|4850		1	1	1	0	0
1172	13.201	750.698	35371	-1	Negative	Ceramide non-hydroxyfatty acid-sphingosine	Cer_NS d18:1_27:0	NA	C45H89NO3	691.684	(M+C2H3O2)-	750.698	-0.6	0.6	89.55	Cer_NS d45:1	1	Cer_NS d18:1/27:0	100	Cer_NS d18:1_27:0	1_Cer-NS(d18:1/27:0)+C2H3O2 | 1_Cer-NDS(d21:0/24:1)+C2H3O2 | 1_Cer-NS(d20:1/25:0)+C2H3O2	5501.7971 | 5068.262 | 5065.2977	Cer-NS	[M+C2H3O2]-	No	5797	13.25	750.697	Cer-NS d45:1; Cer-NS d18:1/27:0; [M+CH3COO]-	Cer-NS d45:1; Cer-NS d18:1/27:0; [M+CH3COO]-	[M+CH3COO]-		0.857143	TRUE	C45H89NO3	YJKVUARQNMNIBO-OGSMZCTINA-N		CCCCCCCCCCCCCCCCCCCCCCCCCCC(=O)NC(CO)C(O)\C=C\CCCCCCCCCCCCC	483.808	595.642	1545.45	61.0564	Pooled_Neg_IterativeMSMS-r002|5798		1	1	1	0	0
3139	5.923	666.471	9258	-1	Negative	Ether-linked phosphatidylcholine	EtherPC 24:0e	NA	C32H66NO7P	607.458	(M+C2H3O2)-	666.471	0	0	87.96	EtherPC 24:0e	2		NA	EtherPC 24:0e	1_LPC(24:0)+C2H3O2	4438.22	LPC	[M+C2H3O2]-	Yes	4886	5.93	666.471	LPC 24:0; [M+CH3COO]-	LPC 24:0; [M+CH3COO]-	[M+CH3COO]-	similar chromatogram in higher mz_7017	0.857143	TRUE	C32H66NO7P	SKJMUADLQLZAGH-UHFFFAOYNA-N		CCCCCCCCCCCCCCCCCCCCCCCC(=O)OCC(O)COP([O-])(=O)OCC[N+](C)(C)C	456.184	743.975	1500	8.46115	Pooled_Neg_IterativeMSMS-r004		1	1	1	0	0
2512	7.254	694.503	13151	-1	Negative	Ether-linked phosphatidylcholine	EtherPC 26:0e	NA	C34H70NO7P	635.489	(M+C2H3O2)-	694.503	-0.4	0.4	93.5	EtherPC 26:0e	3		NA	EtherPC 26:0e	1_LPC(26:0)+C2H3O2	5415.11	LPC	[M+C2H3O2]-	Yes	5188	7.25	694.501	LPC 26:0; [M+CH3COO]-	LPC 26:0; [M+CH3COO]-	[M+CH3COO]-		0.857143	TRUE	C34H70NO7P	WSDKRPCAPHRNNZ-UHFFFAOYNA-N		CCCCCCCCCCCCCCCCCCCCCCCCCC(=O)OCC(O)COP([O-])(=O)OCC[N+](C)(C)C	467.535	642.986	1750	9.39312	Pooled_Neg_IterativeMSMS-r004		1	1	1	0	0
1000	2.595	327.254	44948	-1	Negative	Fatty acid ester of hydroxyl fatty acid	FAHFA 16:0_3:0	NA	C19H36O4	328.261	(M-H)-	327.254	0	0	92.01	FAHFA 19:0	1	FAHFA 16:0/3:0	100			4111.75	FAHFA	[M-H]-	Yes	1704	2.59	327.254	FAHFA 19:0; FAHFA 16:0/3:0; [M-H]-		[M-H]-	adduct linked to 4789_[2M-H]-	0.428571	TRUE	C19H36O4	QEYBJRUFQPDBLY-UHFFFAOYNA-N		CCCCCCCCCCCCCCCC(=O)OC(C)C(O)=O	791.148	870.95	2000	42.5145	Pooled_Neg_IterativeMSMS-r003		0	0	0	0	0
853	3.467	355.285	55506	-1	Negative	Fatty acid ester of hydroxyl fatty acid	FAHFA 18:0_3:0	NA	C21H40O4	356.293	(M-H)-	355.285	0.1	0.1	95.93	FAHFA 21:0	1	FAHFA 18:0/3:0	100			6405.56	FAHFA	[M-H]-	Yes	1945	3.47	355.286	FAHFA 21:0; FAHFA 18:0/3:0; [M-H]-		[M-H]-	adduct linked to 2091_[M+Na-2H]-	0.857143	TRUE	C21H40O4	QMGGUIASDZZMHS-UHFFFAOYNA-N		CCCCCCCCCCCCCCCCCC(=O)OC(C)C(O)=O	594.765	808.13	1750	66.6675	Pooled_Neg_IterativeMSMS-r002		0	0	0	0	0
2029	2.76	353.27	17746	-1	Negative	Fatty acid ester of hydroxyl fatty acid	FAHFA 18:1_3:0	NA	C21H38O4	354.277	(M-H)-	353.27	-0.1	0.1	85.43	FAHFA 21:1	1	FAHFA 18:1/3:0	100			1294.63	FAHFA	[M-H]-	Yes	1925	2.77	353.27	FAHFA 21:1; FAHFA 18:1/3:0; [M-H]-		[M-H]-	similar chromatogram in higher mz_2143; similar chromatogram in higher mz_3666	0.857143	TRUE	C21H38O4	QFOLLQAEFFNUKU-KHPPLWFENA-N		CCCCCCCC\C=C/CCCCCCCC(=O)OC(C)C(O)=O	502.774	865.72	1750	10.8141	Pooled_Neg_IterativeMSMS-r004		0	0	0	0	0
1209	2.196	351.254	33853	-1	Negative	Fatty acid ester of hydroxyl fatty acid	FAHFA 18:2_3:0	NA	C21H36O4	352.261	(M-H)-	351.254	-0.1	0.1	92.49	FAHFA 21:2	1	FAHFA 18:2/3:0	100			5500.71	FAHFA	[M-H]-	Yes	1907	2.19	351.254	FAHFA 21:2; FAHFA 18:2/3:0; [M-H]-		[M-H]-		0.857143	TRUE	C21H36O4	IWZUXXLXZOAAOZ-NQLNTKRDNA-N		CCCCC\C=C/C\C=C/CCCCCCCC(=O)OC(C)C(O)=O	771.343	865.845	2000	52.093	Pooled_Neg_IterativeMSMS-r002		0	0	0	0	0
1842	2.133	375.254	20064	-1	Negative	Fatty acid ester of hydroxyl fatty acid	FAHFA 20:4_3:0	NA	C23H36O4	376.261	(M-H)-	375.254	-0.8	0.8	73.67	FAHFA 23:4	1	FAHFA 20:4/3:0	100			2370.27	FAHFA	[M-H]-	Yes	2071	2.13	375.254	FAHFA 23:4; FAHFA 20:4/3:0; [M-H]-		[M-H]-	adduct linked to 4179_[M+Hac-H]-	0.857143	TRUE	C23H36O4	SYQBTUBUWPFCMP-GJDCDIHCNA-N		CC\C=C/C\C=C/C\C=C/C\C=C/CCCCCCC(=O)OC(C)C(O)=O	348.503	818.493	1500	8.29806	Pooled_Neg_IterativeMSMS-r004		0	0	0	0	0
341	5.56	1151.71	178561	-1	Negative	Ganglioside GM3	GM3 d34:1	NA	C57H104N2O21	1152.71	(M-H)-	1151.71	-0.1	0.1	99.56	GM3 d34:1	17		NA	GM3 d34:1	3_NeuAcalpha2-3Galbeta1-4Glcbeta-Cer(d34:1)-H	13904.2	Ganglioside	[M-H]-	Yes	8360	5.56	1151.71	GM3 d34:1; [M-H]-	GM3 d34:1; [M-H]-	[M-H]-	adduct linked to 8391_[M+Na-2H]-; similar chromatogram in higher mz_8525	0.857143	TRUE	C57H104N2O21	UGQJOBGCMVNYRT-MSUUIHNZNA-N		CC(=O)NC1C(O)CC(OC2C(O)C(CO)OC(OC3C(O)C(O)C(OCC%20%30)OC3CO)C2O)(OC1C(O)C(O)CO)C(O)=O.CCCCCCCCCCCC(O)%20.CCCCCCCC/C=C\CCCCCCCCCC(=O)N%30	644.421	873.581	1250	557.469	Pooled_Neg_IterativeMSMS-r001		1	1	1	0	0
3372	10.391	1261.81	8171	-1	Negative	Ganglioside GM3	GM3 d42:2	NA	C65H118N2O21	1262.82	(M-H)-	1261.82	-0.9	0.9	91.76	GM3 d42:2	23		NA	GM3 d42:2	3_NeuAcalpha2-3Galbeta1-4Glcbeta-Cer(d42:2)-H	3685.32	Ganglioside	[M-H]-	Yes	8468	10.39	1261.82	GM3 d42:2; [M-H]-	GM3 d42:2; [M-H]-	[M-H]-		0.857143	TRUE	C65H118N2O21	QBXWEYJMDTUZGQ-XUQDTYRNNA-N		CC(=O)NC1C(O)CC(OC2C(O)C(CO)OC(OC3C(O)C(O)C(OCC%20%30)OC3CO)C2O)(OC1C(O)C(O)CO)C(O)=O.CCCCCCCCCCCC(O)%20.CCCCCCCCCCC/C=C\C/C=C\CCCCCCCCCCCC(=O)N%30	586.281	865.574	1250	16.7644	Pooled_Neg_IterativeMSMS-r004		1	1	1	0	0
176	7.419	758.578	388843	-1	Negative	Hexosylceramide non-hydroxyfatty acid-sphingosine	HexCer_NS d18:1_16:0	NA	C40H77NO8	699.565	(M+C2H3O2)-	758.579	-0.4	0.4	94.76	HexCer_NS d34:1	1	HexCer_NS d18:1/16:0	100	HexCer_NS d18:1_16:0	1_HexCer-NS(d18:1/16:0)+C2H3O2	12280.3	HexHexCer-NS	[M+C2H3O2]-	Yes	5852	7.42	758.578	HexCer-NS d34:1; [M+CH3COO]-	HexCer-NS d34:1; [M+CH3COO]-	[M+CH3COO]-	adduct linked to 5240_[M-H]-	0.857143	TRUE	C40H77NO8	VJLLLMIZEJJZTE-ORIPQNMZNA-N		CCCCCCCCCCCCCCCC(=O)NC(COC1OC(CO)C(O)C(O)C1O)C(O)\C=C\CCCCCCCCCCCCC	662.016	879.949	1333.33	703.819	Pooled_Neg_IterativeMSMS-r001		1	1	1	0	0
719	1.724	526.315	69046	-1	Negative	Lysophophatidylcholine	LPC 14:0/0:0	NA	C22H46NO7P	467.301	(M+C2H3O2)-	526.315	-0.1	0.1	82.16	LPC 14:0	1	LPC 14:0	100	LPC 14:0/0:0	1_LPC(14:0)+C2H3O2	3573.42	LPC	[M+C2H3O2]-	Yes	3495	1.73	526.315	LPC 14:0; [M+CH3COO]-	LPC 14:0; [M+CH3COO]-	[M+CH3COO]-		0.857143	TRUE	C22H46NO7P	VXUOFDJKYGDUJI-UHFFFAOYNA-N		CCCCCCCCCCCCCC(=O)OCC(O)COP([O-])(=O)OCC[N+](C)(C)C	445.047	812.792	1750	83.7292	Pooled_Neg_IterativeMSMS-r001		1	1	1	0	0
415	2.095	540.331	133113	-1	Negative	Lysophophatidylcholine	LPC 15:0/0:0	NA	C23H48NO7P	481.317	(M+C2H3O2)-	540.331	0	0	94.28	LPC 15:0	1	LPC 15:0	100	LPC 15:0/0:0	1_LPC(15:0)+C2H3O2	14684	LPC	[M+C2H3O2]-	Yes	3614	2.09	540.33	LPC 15:0; [M+CH3COO]-	LPC 15:0; [M+CH3COO]-	[M+CH3COO]-	adduct linked to 8042_[2M+Hac-H]-	0.857143	TRUE	C23H48NO7P	RJZVWDTYEWCUAR-UHFFFAOYNA-N		CCCCCCCCCCCCCCC(=O)OCC(O)COP([O-])(=O)OCC[N+](C)(C)C	668.158	892.138	2000	228.938	Pooled_Neg_IterativeMSMS-r002		1	1	1	0	0
120	2.336	554.346	693383	-1	Negative	Lysophophatidylcholine	LPC 16:0/0:0	NA	C24H50NO7P	495.332	(M+C2H3O2)-	554.346	0	0	98.57	LPC 16:0	1	LPC 16:0	100	LPC 16:0/0:0	1_LPC(16:0)+C2H3O2	59559.8	LPC	[M+C2H3O2]-	Yes	3706	2.34	554.346	LPC 16:0; [M+CH3COO]-	LPC 16:0; [M+CH3COO]-	[M+CH3COO]-	adduct linked to 7879_[2M-H]-; adduct linked to 8152_[2M+Hac-H]-	0.857143	TRUE	C24H50NO7P	ASWBNKHCZGQVJV-UHFFFAOYNA-N		CCCCCCCCCCCCCCCC(=O)OCC(O)COP([O-])(=O)OCC[N+](C)(C)C	816.73	915.44	1750	1846.98	Pooled_Neg_IterativeMSMS-r001		1	1	1	0	0
404	1.886	552.331	139456	-1	Negative	Lysophophatidylcholine	LPC 16:1/0:0	NA	C24H48NO7P	493.317	(M+C2H3O2)-	552.331	-0.1	0.1	95.42	LPC 16:1	1	LPC 16:1	100	LPC 16:1/0:0	1_LPC(16:1)+C2H3O2	30176.4	LPC	[M+C2H3O2]-	Yes	3690	1.88	552.331	LPC 16:1; [M+CH3COO]-	LPC 16:1; [M+CH3COO]-	[M+CH3COO]-	adduct linked to 8134_[2M+Hac-H]-	0.857143	TRUE	C24H48NO7P	LFUDDCMNKWEORN-KHPPLWFENA-N		CCCCCC\C=C/CCCCCCCC(=O)OCC(O)COP([O-])(=O)OCC[N+](C)(C)C	697.664	910.338	1750	292.82	Pooled_Neg_IterativeMSMS-r006		1	1	1	0	0
503	3.006	568.362	109721	-1	Negative	Lysophophatidylcholine	LPC 17:0/0:0	NA	C25H52NO7P	509.348	(M+C2H3O2)-	568.362	0	0	88	LPC 17:0	1	LPC 17:0	100	LPC 17:0/0:0	1_LPC(17:0)+C2H3O2	12704.1	LPC	[M+C2H3O2]-	Yes	3857	3	568.362	LPC 17:0; [M+CH3COO]-	LPC 17:0; [M+CH3COO]-	[M+CH3COO]-		0.857143	TRUE	C25H52NO7P	SRRQPVVYXBTRQK-UHFFFAOYNA-N		CCCCCCCCCCCCCCCCC(=O)OCC(O)COP([O-])(=O)OCC[N+](C)(C)C	549.551	913.531	2000	166.55	Pooled_Neg_IterativeMSMS-r002		1	1	1	0	0
516	2.274	566.346	106792	-1	Negative	Lysophophatidylcholine	LPC 17:1/0:0	NA	C25H50NO7P	507.332	(M+C2H3O2)-	566.346	-0.2	0.2	97.68	LPC 17:1	1	LPC 17:1	100	LPC 17:1/0:0	1_LPC(17:1)+C2H3O2	9744.6	LPC	[M+C2H3O2]-	Yes	3834	2.28	566.346	LPC 17:1; [M+CH3COO]-	LPC 17:1; [M+CH3COO]-	[M+CH3COO]-	adduct linked to 8211_[2M+Hac-H]-; adduct linked to 2142_[M-C6H10O5-H]-	0.857143	TRUE	C25H50NO7P	LPMGFNAQZPADDZ-QXMHVHEDNA-N		CCCCCCC\C=C/CCCCCCCC(=O)OCC(O)COP([O-])(=O)OCC[N+](C)(C)C	586.42	885.644	1750	162.893	Pooled_Neg_IterativeMSMS-r002		1	1	1	0	0
74	3.449	582.378	1302373	-1	Negative	Lysophophatidylcholine	LPC 18:0/0:0	NA	C26H54NO7P	523.364	(M+C2H3O2)-	582.378	0	0	92.25	LPC 18:0	1	LPC 18:0	100	LPC 18:0/0:0	1_LPC(18:0)+C2H3O2	89125.8	LPC	[M+C2H3O2]-	Yes	4019	3.45	582.378	LPC 18:0; [M+CH3COO]-	LPC 18:0; [M+CH3COO]-	[M+CH3COO]-	adduct linked to 8135_[2M-H]-; adduct linked to 8283_[2M+Hac-H]-; found in higher mz's MsMs_8283	0.857143	TRUE	C26H54NO7P	IHNKQIMGVNPMTC-UHFFFAOYNA-N		CCCCCCCCCCCCCCCCCC(=O)OCC(O)COP([O-])(=O)OCC[N+](C)(C)C	674.346	882.987	2000	605.638	Pooled_Neg_IterativeMSMS-r001		1	1	1	0	0
122	2.738	580.362	676168	-1	Negative	Lysophophatidylcholine	LPC 18:1/0:0	NA	C26H52NO7P	521.348	(M+C2H3O2)-	580.362	0	0	91.93	LPC 18:1	1	LPC 18:1	100	LPC 18:1/0:0	1_LPC(18:1)+C2H3O2 | 1_LPS(22:0)-H	55946.2147 | 730.5575	LPC	[M+C2H3O2]-	No	3993	2.74	580.362	LPC 18:1; [M+CH3COO]-	LPC 18:1; [M+CH3COO]-	[M+CH3COO]-	adduct linked to 8275_[2M+Hac-H]-; found in higher mz's MsMs_8292	0.857143	TRUE	C26H52NO7P	YAMUFBLWGFFICM-SEYXRHQNNA-N		CCCCCCCC\C=C/CCCCCCCC(=O)OCC(O)COP([O-])(=O)OCC[N+](C)(C)C	725.168	877.946	2000	189.726	Pooled_Neg_IterativeMSMS-r001		1	1	1	0	0
174	1.97	578.346	393415	-1	Negative	Lysophophatidylcholine	LPC 18:2/0:0	NA	C26H50NO7P	519.332	(M+C2H3O2)-	578.346	-0.1	0.1	98.76	LPC 18:2	1	LPC 18:2	100	LPC 18:2/0:0	1_LPC(18:2)+C2H3O2	32323.2	LPC	[M+C2H3O2]-	Yes	3968	1.97	578.346	LPC 18:2; [M+CH3COO]-	LPC 18:2; [M+CH3COO]-	[M+CH3COO]-	adduct linked to 8261_[2M+Hac-H]-	0.857143	TRUE	C26H50NO7P	SPJFYYJXNPEZDW-UTJQPWESNA-N		CCCCC\C=C/C\C=C/CCCCCCCC(=O)OCC(O)COP([O-])(=O)OCC[N+](C)(C)C	763.586	921.844	2000	793.78	Pooled_Neg_IterativeMSMS-r001		1	1	1	0	0
1422	1.735	576.33	27894	-1	Negative	Lysophophatidylcholine	LPC 18:3/0:0	NA	C26H48NO7P	517.317	(M+C2H3O2)-	576.331	-0.5	0.5	92.14	LPC 18:3	1	LPC 18:3	100	LPC 18:3/0:0	1_LPC(18:3)+C2H3O2	12241.1	LPC	[M+C2H3O2]-	Yes	3951	1.73	576.331	LPC 18:3; [M+CH3COO]-	LPC 18:3; [M+CH3COO]-	[M+CH3COO]-		0.714286	TRUE	C26H48NO7P	WKQNRCYKYCKESD-QNEBEIHSNA-N		CC\C=C/C\C=C/C\C=C/CCCCCCCC(=O)OCC(O)COP([O-])(=O)OCC[N+](C)(C)C	603.278	882.676	1750	67.038	Pooled_Neg_IterativeMSMS-r002		1	1	1	0	0
1326	4.255	610.409	30458	-1	Negative	Lysophophatidylcholine	LPC 20:0/0:0	NA	C28H58NO7P	551.395	(M+C2H3O2)-	610.409	-0.3	0.3	77.92	LPC 20:0	1	LPC 20:0	100	LPC 20:0/0:0	1_LPC(20:0)+C2H3O2	6318.11	LPC	[M+C2H3O2]-	Yes	4310	4.25	610.409	LPC 20:0; [M+CH3COO]-	LPC 20:0; [M+CH3COO]-	[M+CH3COO]-		0.857143	TRUE	C28H58NO7P	UATOAILWGVYRQS-UHFFFAOYNA-N		CCCCCCCCCCCCCCCCCCCC(=O)OCC(O)COP([O-])(=O)OCC[N+](C)(C)C	487.299	671.741	1750	16.3788	Pooled_Neg_IterativeMSMS-r002		1	1	1	0	0
1155	3.56	608.393	36192	-1	Negative	Lysophophatidylcholine	LPC 20:1/0:0	NA	C28H56NO7P	549.379	(M+C2H3O2)-	608.393	-0.3	0.3	81.62	LPC 20:1	1	LPC 20:1	100	LPC 20:1/0:0	1_LPC(20:1)+C2H3O2	5503.96	LPC	[M+C2H3O2]-	Yes	4282	3.57	608.394	LPC 20:1; [M+CH3COO]-	LPC 20:1; [M+CH3COO]-	[M+CH3COO]-		0.857143	TRUE	C28H56NO7P	YYSFWGQAKJTHRE-SEYXRHQNNA-N		CCCCCCCC\C=C/CCCCCCCCCC(=O)OCC(O)COP([O-])(=O)OCC[N+](C)(C)C	425.445	817.454	1750	44.3672	Pooled_Neg_IterativeMSMS-r003		1	1	1	0	0
804	2.97	606.378	59264	-1	Negative	Lysophophatidylcholine	LPC 20:2/0:0	NA	C28H54NO7P	547.364	(M+C2H3O2)-	606.378	-0.3	0.3	89.26	LPC 20:2	1	LPC 20:2	100	LPC 20:2/0:0	1_LPC(20:2)+C2H3O2	4298.78	LPC	[M+C2H3O2]-	Yes	4260	2.96	606.377	LPC 20:2; [M+CH3COO]-	LPC 20:2; [M+CH3COO]-	[M+CH3COO]-		0.857143	TRUE	C28H54NO7P	YYQVCMMXPIJVHY-UTJQPWESNA-N		CCCCC\C=C/C\C=C/CCCCCCCCCC(=O)OCC(O)COP([O-])(=O)OCC[N+](C)(C)C	497.767	830.634	1750	25.6703	Pooled_Neg_IterativeMSMS-r002		1	1	1	0	0
212	2.444	604.362	296619	-1	Negative	Lysophophatidylcholine	LPC 20:3/0:0	NA	C28H52NO7P	545.348	(M+C2H3O2)-	604.362	-0.1	0.1	89.34	LPC 20:3	1	LPC 20:3	100	LPC 20:3/0:0	1_LPC(20:3)+C2H3O2	24444.7	LPC	[M+C2H3O2]-	Yes	4232	2.44	604.362	LPC 20:3; [M+CH3COO]-	LPC 20:3; [M+CH3COO]-	[M+CH3COO]-	adduct linked to 2735_[M-C6H10O5-H]-; adduct linked to 4451_[M+Na-2H]-; adduct linked to 8357_[2M+Hac-H]-	0.857143	TRUE	C28H52NO7P	XUDGAAFUMTTZCO-QNEBEIHSNA-N		CC\C=C/C\C=C/C\C=C/CCCCCCCCCC(=O)OCC(O)COP([O-])(=O)OCC[N+](C)(C)C	611.683	879.355	2000	99.7814	Pooled_Neg_IterativeMSMS-r001		1	1	1	0	0
145	2.08	602.346	533058	-1	Negative	Lysophophatidylcholine	LPC 20:4/0:0	NA	C28H50NO7P	543.332	(M+C2H3O2)-	602.346	-0.1	0.1	91.83	LPC 20:4	1	LPC 20:4	100	LPC 20:4/0:0	1_LPC(20:4)+C2H3O2	36428.4	LPC	[M+C2H3O2]-	Yes	4215	2.08	602.346	LPC 20:4; [M+CH3COO]-	LPC 20:4; [M+CH3COO]-	[M+CH3COO]-	adduct linked to 8348_[2M+Hac-H]-	0.857143	TRUE	C28H50NO7P	GOMVPVRDBLLHQC-DOFZRALJNA-N		CC\C=C/C\C=C/C\C=C/C\C=C/CCCCCCC(=O)OCC(O)COP([O-])(=O)OCC[N+](C)(C)C	637.699	874.585	1750	521.819	Pooled_Neg_IterativeMSMS-r001		1	1	1	0	0
979	1.672	600.331	45965	-1	Negative	Lysophophatidylcholine	LPC 20:5/0:0	NA	C28H48NO7P	541.317	(M+C2H3O2)-	600.331	-0.1	0.1	89.87	LPC 20:5	1	LPC 20:5	100	LPC 20:5/0:0	1_LPC(20:5)+C2H3O2	7528.52	LPC	[M+C2H3O2]-	Yes	4203	1.67	600.33	LPC 20:5; [M+CH3COO]-	LPC 20:5; [M+CH3COO]-	[M+CH3COO]-	adduct linked to 3966_[M-H]-	0.857143	TRUE	C28H48NO7P	PDIGSOAOQOXRDU-WMPRHZDHNA-N		CC\C=C/C\C=C/C\C=C/C\C=C/C\C=C/CCCC(=O)OCC(O)COP([O-])(=O)OCC[N+](C)(C)C	615.638	857.252	1750	51.4771	Pooled_Neg_IterativeMSMS-r002		1	1	1	0	0
1359	2.774	630.377	29227	-1	Negative	Lysophophatidylcholine	LPC 22:4/0:0	NA	C30H54NO7P	571.364	(M+C2H3O2)-	630.378	-0.4	0.4	86.58	LPC 22:4	1	LPC 22:4	100	LPC 22:4/0:0	1_LPC(22:4)+C2H3O2	3202.77	LPC	[M+C2H3O2]-	Yes	4486	2.78	630.377	LPC 22:4; [M+CH3COO]-	LPC 22:4; [M+CH3COO]-	[M+CH3COO]-		0.857143	TRUE	C30H54NO7P	GXEIJYZRCDTJTE-DOFZRALJNA-N		CC\C=C/C\C=C/C\C=C/C\C=C/CCCCCCCCC(=O)OCC(O)COP([O-])(=O)OCC[N+](C)(C)C	406.233	873.755	1750	39.6874	Pooled_Neg_IterativeMSMS-r002		1	1	1	0	0
936	2.27	628.362	48843	-1	Negative	Lysophophatidylcholine	LPC 22:5/0:0	NA	C30H52NO7P	569.348	(M+C2H3O2)-	628.362	-0.2	0.2	88.56	LPC 22:5	1	LPC 22:5	100	LPC 22:5/0:0	1_LPC(22:5)+C2H3O2	10841	LPC	[M+C2H3O2]-	Yes	4473	2.27	628.362	LPC 22:5; [M+CH3COO]-	LPC 22:5; [M+CH3COO]-	[M+CH3COO]-		0.857143	TRUE	C30H52NO7P	BIEOSECQPGGZMF-WMPRHZDHNA-N		CC\C=C/C\C=C/C\C=C/C\C=C/C\C=C/CCCCCC(=O)OCC(O)COP([O-])(=O)OCC[N+](C)(C)C	505.792	883.47	2000	60.6424	Pooled_Neg_IterativeMSMS-r003		1	1	1	0	0
441	2.007	626.346	124788	-1	Negative	Lysophophatidylcholine	LPC 22:6/0:0	NA	C30H50NO7P	567.332	(M+C2H3O2)-	626.346	-0.1	0.1	85.71	LPC 22:6	1	LPC 22:6	100	LPC 22:6/0:0	1_LPC(22:6)+C2H3O2	25212.6	LPC	[M+C2H3O2]-	Yes	4452	2.01	626.346	LPC 22:6; [M+CH3COO]-	LPC 22:6; [M+CH3COO]-	[M+CH3COO]-	adduct linked to 8414_[2M+Hac-H]-	0.857143	TRUE	C30H50NO7P	LSOWKZULVQWMLY-WSDBEMKQNA-N		CC\C=C/C\C=C/C\C=C/C\C=C/C\C=C/C\C=C/CCC(=O)OCC(O)COP([O-])(=O)OCC[N+](C)(C)C	552.861	862.082	2000	210.568	Pooled_Neg_IterativeMSMS-r001		1	1	1	0	0
3976	1.394	422.231	6020	-1	Negative	Lysophosphatidylethanolamine	LPE 14:1	NA	C19H38NO7P	423.239	(M-H)-	422.231	-0.5	0.5	67.26	LPE 14:1	1	LPE 14:1	100	LPE 14:1	1_LPE(14:1)-H	1357.21	LPE	[M-H]-	Yes	2547	1.39	422.231	LPE 14:1; [M-H]-	LPE 14:1; [M-H]-	[M-H]-		0.571429	TRUE	C19H38NO7P	ADNZOMZMSANELY-WAYWQWQTNA-N		CCCC\C=C/CCCCCCCC(=O)OCC(O)COP(O)(=O)OCCN	264.171	866.848	1750	15.8112	Pooled_Neg_IterativeMSMS-r005		1	1	1	0	0
515	2.656	452.278	106844	-1	Negative	Lysophosphatidylethanolamine	LPE 16:0	NA	C21H44NO7P	453.286	(M-H)-	452.278	-0.2	0.2	98.49	LPE 16:0	1	LPE 16:0	100	LPE 16:0	1_LPE(16:0)-H	11184.7	LPE	[M-H]-	Yes	2819	2.66	452.278	LPE 16:0; [M-H]-	LPE 16:0; [M-H]-	[M-H]-		0.857143	TRUE	C21H44NO7P	YVYMBNSKXOXSKW-UHFFFAOYNA-N		CCCCCCCCCCCCCCCC(=O)OCC(O)COP(O)(=O)OCCN	822.798	911.729	2000	129.793	Pooled_Neg_IterativeMSMS-r002		1	1	1	0	0
3020	1.968	450.262	9876	-1	Negative	Lysophosphatidylethanolamine	LPE 16:1	NA	C21H42NO7P	451.27	(M-H)-	450.263	-0.4	0.4	88.52	LPE 16:1	1	LPE 16:1	100	LPE 16:1	1_LPE(16:1)-H	4640.4	LPE	[M-H]-	Yes	2807	1.97	450.262	LPE 16:1; [M-H]-	LPE 16:1; [M-H]-	[M-H]-		0.714286	TRUE	C21H42NO7P	DSOWUEHXZJUNID-FPLPWBNLNA-N		CCCCCC\C=C/CCCCCCCC(=O)OCC(O)COP(O)(=O)OCCN	619.066	884.771	1750	21.8153	Pooled_Neg_IterativeMSMS-r004		1	1	1	0	0
256	3.549	480.31	242669	-1	Negative	Lysophosphatidylethanolamine	LPE 18:0	NA	C23H48NO7P	481.317	(M-H)-	480.31	-0.1	0.1	98.71	LPE 18:0	1	LPE 18:0	100	LPE 18:0	1_LPE(18:0)-H	22531.4	LPE	[M-H]-	Yes	3087	3.55	480.309	LPE 18:0; [M-H]-	LPE 18:0; [M-H]-	[M-H]-	adduct linked to 3277_[M+Na-2H]-; adduct linked to 7690_[2M-H]-	0.857143	TRUE	C23H48NO7P	BBYWOYAFBUOUFP-UHFFFAOYNA-N		CCCCCCCCCCCCCCCCCC(=O)OCC(O)COP(O)(=O)OCCN	808.887	948.859	2000	36.722	Pooled_Neg_IterativeMSMS-r002		1	1	1	0	0
521	2.835	478.294	105581	-1	Negative	Lysophosphatidylethanolamine	LPE 18:1	NA	C23H46NO7P	479.301	(M-H)-	478.294	0	0	98.35	LPE 18:1	1	LPE 18:1	100	LPE 18:1	1_LPE(18:1)-H	8941.11	LPE	[M-H]-	Yes	3064	2.84	478.294	LPE 18:1; [M-H]-	LPE 18:1; [M-H]-	[M-H]-	similar chromatogram in higher mz_8299; similar chromatogram in higher mz_8498; adduct linked to 3259_[M+Na-2H]-	0.857143	TRUE	C23H46NO7P	PYVRVRFVLRNJLY-KTKRTIGZNA-N		CCCCCCCC\C=C/CCCCCCCC(=O)OCC(O)COP(O)(=O)OCCN	692.365	854.987	1750	276.064	Pooled_Neg_IterativeMSMS-r002		1	1	1	0	0
312	2.242	476.278	197142	-1	Negative	Lysophosphatidylethanolamine	LPE 18:2	NA	C23H44NO7P	477.286	(M-H)-	476.278	0.1	0.1	98.02	LPE 18:2	1	LPE 18:2	100	LPE 18:2	1_LPE(18:2)-H	18078.9	LPE	[M-H]-	Yes	3053	2.24	476.278	LPE 18:2; [M-H]-	LPE 18:2; [M-H]-	[M-H]-	adduct linked to 3241_[M+Na-2H]-; adduct linked to 7617_[2M-H]-	0.857143	TRUE	C23H44NO7P	DBHKHNGBVGWQJE-HZJYTTRNNA-N		CCCCC\C=C/C\C=C/CCCCCCCC(=O)OCC(O)COP(O)(=O)OCCN	837.443	950.551	2000	462.316	Pooled_Neg_IterativeMSMS-r001		1	1	1	0	0
881	2.54	502.294	53511	-1	Negative	Lysophosphatidylethanolamine	LPE 20:3	NA	C25H46NO7P	503.301	(M-H)-	502.294	-0.2	0.2	96.29	LPE 20:3	1	LPE 20:3	100	LPE 20:3	1_LPE(20:3)-H	6016.08	LPE	[M-H]-	Yes	3278	2.54	502.294	LPE 20:3; [M-H]-	LPE 20:3; [M-H]-	[M-H]-	similar chromatogram in higher mz_8756; similar chromatogram in higher mz_3709; similar chromatogram in higher mz_3711; similar chromatogram in higher mz_8156; similar chromatogram in higher mz_8704; similar chromatogram in higher mz_8736; adduct linked to 3088_[M-H]-	0.857143	TRUE	C25H46NO7P	UEONHLLDVDPRRN-PDBXOOCHNA-N		CC\C=C/C\C=C/C\C=C/CCCCCCCCCC(=O)OCC(O)COP(O)(=O)OCCN	790.491	963.029	2000	105.05	Pooled_Neg_IterativeMSMS-r002		1	1	1	0	0
277	2.169	500.278	227253	-1	Negative	Lysophosphatidylethanolamine	LPE 20:4	NA	C25H44NO7P	501.286	(M-H)-	500.278	-0.1	0.1	95.82	LPE 20:4	1	LPE 20:4	100	LPE 20:4	1_LPE(20:4)-H	8239.3	LPE	[M-H]-	Yes	3257	2.17	500.278	LPE 20:4; [M-H]-	LPE 20:4; [M-H]-	[M-H]-		0.857143	TRUE	C25H44NO7P	JPNPIRVRGLGTRE-LTKCOYKYNA-N		CC\C=C/C\C=C/C\C=C/C\C=C/CCCCCCC(=O)OCC(O)COP(O)(=O)OCCN	686.851	953.631	2000	368.523	Pooled_Neg_IterativeMSMS-r001		1	1	1	0	0
4069	1.742	498.262	5736	-1	Negative	Lysophosphatidylethanolamine	LPE 20:5	NA	C25H42NO7P	499.27	(M-H)-	498.263	-0.5	0.5	68.53	LPE 20:5	1	LPE 20:5	100	LPE 20:5	1_LPE(20:5)-H	2647.72	LPE	[M-H]-	Yes	3242	1.74	498.263	LPE 20:5; [M-H]-	LPE 20:5; [M-H]-	[M-H]-	adduct linked to 1756_[M-C6H10O5-H]-	0.857143	TRUE	C25H42NO7P	KCWGBXXAJHVZNN-JLNKQSITNA-N		CC\C=C/C\C=C/C\C=C/C\C=C/C\C=C/CCCC(=O)OCC(O)COP(O)(=O)OCCN	171.295	916.937	1750	17.1808	Pooled_Neg_IterativeMSMS-r006		1	1	1	0	0
1695	2.58	526.294	22097	-1	Negative	Lysophosphatidylethanolamine	LPE 22:5	NA	C27H46NO7P	527.301	(M-H)-	526.294	0.3	0.3	86.1	LPE 22:5	1	LPE 22:5	100	LPE 22:5	1_LPE(22:5)-H	5292.62	LPE	[M-H]-	Yes	3492	2.59	526.294	LPE 22:5; [M-H]-	LPE 22:5; [M-H]-	[M-H]-	adduct linked to 1570_[M-C6H10O5-H]-	0.857143	TRUE	C27H46NO7P	OSRWIBSZJTWIKA-JLNKQSITNA-N		CC\C=C/C\C=C/C\C=C/C\C=C/C\C=C/CCCCCC(=O)OCC(O)COP(O)(=O)OCCN	422.354	916.993	2000	27.8568	Pooled_Neg_IterativeMSMS-r003		1	1	1	0	0
554	2.102	524.278	98742	-1	Negative	Lysophosphatidylethanolamine	LPE 22:6	NA	C27H44NO7P	525.285	(M-H)-	524.278	0	0	82.63	LPE 22:6	1	LPE 22:6	100	LPE 22:6	1_LPE(22:6)-H	4567.27	LPE	[M-H]-	Yes	3482	2.1	524.278	LPE 22:6; [M-H]-	LPE 22:6; [M-H]-	[M-H]-		0.857143	TRUE	C27H44NO7P	XEVRBOQZSXWGQO-KUBAVDMBNA-N		CC\C=C/C\C=C/C\C=C/C\C=C/C\C=C/C\C=C/CCC(=O)OCC(O)COP(O)(=O)OCCN	529.727	940.765	2000	82.0213	Pooled_Neg_IterativeMSMS-r002		1	1	1	0	0
1019	1.642	557.273	43442	-1	Negative	Lysophosphatidylinositol	LPI 15:0	NA	C24H47O12P	558.28	(M-H)-	557.273	-0.5	0.5	88.31	LPI 15:0	1	LPI 15:0	100	LPI 15:0	1_LPI(15:0)-H	9031.33	LPI	[M-H]-	Yes	3736	1.64	557.273	LPI 15:0; [M-H]-	LPI 15:0; [M-H]-	[M-H]-	adduct linked to 5266_[M-H2O-H]-	0.857143	TRUE	C24H47O12P	YTPSPOLSRATOLZ-UHFFFAOYNA-N		CCCCCCCCCCCCCCC(=O)OCC(O)COP(O)(=O)OC1C(O)C(O)C(O)C(O)C1O	551.995	857.101	2000	25.4696	Pooled_Neg_IterativeMSMS-r002		1	1	1	0	0
938	1.989	571.289	48822	-1	Negative	Lysophosphatidylinositol	LPI 16:0	NA	C25H49O12P	572.296	(M-H)-	571.289	-0.2	0.2	88.77	LPI 16:0	1	LPI 16:0	100	LPI 16:0	1_LPI(16:0)-H	10269.6	LPI	[M-H]-	Yes	3882	1.99	571.289	LPI 16:0; [M-H]-	LPI 16:0; [M-H]-	[M-H]-	found in higher mz's MsMs_5716; adduct linked to 8425_[2M+Hac-H]-	0.857143	TRUE	C25H49O12P	UOXRPRZMAROFPH-UHFFFAOYNA-N		CCCCCCCCCCCCCCCC(=O)OCC(O)COP(O)(=O)OC1C(O)C(O)C(O)C(O)C1O	538.688	809.298	2000	46.3654	Pooled_Neg_IterativeMSMS-r002		1	1	1	0	0
2179	2.414	585.304	16097	-1	Negative	Lysophosphatidylinositol	LPI 17:0	NA	C26H51O12P	586.312	(M-H)-	585.304	-0.5	0.5	82.9	LPI 17:0	1	LPI 17:0	100	LPI 17:0	1_LPI(17:0)-H	5038.9	LPI	[M-H]-	Yes	4046	2.42	585.304	LPI 17:0; [M-H]-	LPI 17:0; [M-H]-	[M-H]-	adduct linked to 1992_[M-C6H10O5-H]-; adduct linked to 3328_[M-H2O-H]-	0.857143	TRUE	C26H51O12P	KNQQEDTUCAXLKN-UHFFFAOYNA-N		CCCCCCCCCCCCCCCCC(=O)OCC(O)COP(O)(=O)OC1C(O)C(O)C(O)C(O)C1O	407.367	827.748	2000	16.204	Pooled_Neg_IterativeMSMS-r004		1	1	1	0	0
209	2.856	599.32	300713	-1	Negative	Lysophosphatidylinositol	LPI 18:0	NA	C27H53O12P	600.327	(M-H)-	599.32	-0.2	0.2	85.76	LPI 18:0	1	LPI 18:0	100	LPI 18:0	1_LPI(18:0)-H	16367.9	LPI	[M-H]-	Yes	4192	2.86	599.32	LPI 18:0; [M-H]-	LPI 18:0; [M-H]-	[M-H]-	similar chromatogram in higher mz_8424; similar chromatogram in higher mz_5907	0.857143	TRUE	C27H53O12P	MXAFDFDAIFZFET-UHFFFAOYNA-N		CCCCCCCCCCCCCCCCCC(=O)OCC(O)COP(O)(=O)OC1C(O)C(O)C(O)C(O)C1O	728.408	858.44	2000	254.559	Pooled_Neg_IterativeMSMS-r001		1	1	1	0	0
551	1.676	595.289	99831	-1	Negative	Lysophosphatidylinositol	LPI 18:2	NA	C27H49O12P	596.296	(M-H)-	595.289	0	0	90.62	LPI 18:2	1	LPI 18:2	100	LPI 18:2	1_LPI(18:2)-H	9577.43	LPI	[M-H]-	Yes	4143	1.68	595.289	LPI 18:2; [M-H]-	LPI 18:2; [M-H]-	[M-H]-		0.857143	TRUE	C27H49O12P	SAHCQBPGXQFTRA-HZJYTTRNNA-N		CCCCC\C=C/C\C=C/CCCCCCCC(=O)OCC(O)COP(O)(=O)OC1C(O)C(O)C(O)C(O)C1O	731.645	858.659	2000	108.429	Pooled_Neg_IterativeMSMS-r001		1	1	1	0	0
905	1.528	619.289	50718	-1	Negative	Lysophosphatidylinositol	LPI 20:4	NA	C29H49O12P	620.296	(M-H)-	619.289	-0.1	0.1	85.07	LPI 20:4	1	LPI 20:4	100	LPI 20:4	1_LPI(20:4)-H	15600.9	LPI	[M-H]-	Yes	4379	1.52	619.289	LPI 20:4; [M-H]-	LPI 20:4; [M-H]-	[M-H]-		0.142857	TRUE	C29H49O12P	BAWAZBRKENFJED-LTKCOYKYNA-N		CC\C=C/C\C=C/C\C=C/C\C=C/CCCCCCC(=O)OCC(O)COP(O)(=O)OC1C(O)C(O)C(O)C(O)C1O	676.169	877.007	2000	110.225	Pooled_Neg_IterativeMSMS-r001		1	1	1	0	0
840	7.264	764.545	56314	-1	Negative	Phosphatidylcholine	PC 14:0_16:0	NA	C38H76NO8P	705.531	(M+C2H3O2)-	764.545	-0.1	0.1	93	PC 30:0	2	PC 14:0/16:0	83.8	PC 14:0_16:0	1_PC(14:0_16:0)+C2H3O2 | 1_PC(15:0_15:0)+C2H3O2 | 1_PC(15:0_16:0)+HCO2	11316.2815 | 6553.7819 | 4014.6622	PC	[M+C2H3O2]-	Yes	5920	7.27	764.544	PC 30:0; PC 14:0-16:0; [M+CH3COO]-	PC 30:0; PC 14:0-16:0; [M+CH3COO]-	[M+CH3COO]-		0.571429	TRUE	C38H76NO8P	RFVFQQWKPSOBED-UHFFFAOYNA-N		CCCCCCCCCCCCCCCC(=O)OC(COC(=O)CCCCCCCCCCCCC)COP([O-])(=O)OCC[N+](C)(C)C	498.698	880.792	1666.67	68.4822	Pooled_Neg_IterativeMSMS-r002		1	1	1	0	0
2908	8.052	778.56	10402	-1	Negative	Phosphatidylcholine	PC 15:0_16:0	NA	C39H78NO8P	719.547	(M+C2H3O2)-	778.56	-0.6	0.6	90.49	PC 31:0	1	PC 15:0/16:0	100	PC 15:0_16:0	1_PC(15:0_16:0)+C2H3O2 | 1_PC(16:0_16:0)+HCO2	2283.0049 | 922.4599	PC	[M+C2H3O2]-	Yes	6071	8.05	778.56	PC 31:0; PC 15:0-16:0; [M+CH3COO]-	PC 31:0; PC 15:0-16:0; [M+CH3COO]-	[M+CH3COO]-		0.714286	TRUE	C39H78NO8P	LLHISNQVRRYJGL-UHFFFAOYNA-N		CCCCCCCCCCCCCCCC(=O)OC(COC(=O)CCCCCCCCCCCCCC)COP([O-])(=O)OCC[N+](C)(C)C	388.119	904.745	1555.56	2.79875	Pooled_Neg_IterativeMSMS-r005		1	1	1	0	0
242	9.035	792.576	259246	-1	Negative	Phosphatidylcholine	PC 16:0_16:0	NA	C40H80NO8P	733.562	(M+C2H3O2)-	792.576	-0.2	0.2	95.44	PC 32:0	2	PC 16:0/16:0	64	PC 16:0_16:0	1_PC(16:0_16:0)+C2H3O2 | 1_PC(14:0_18:0)+C2H3O2	17351.6703 | 12044.134	PC	[M+C2H3O2]-	Yes	6179	9.03	792.576	PC 32:0; PC 16:0-16:0; [M+CH3COO]-	PC 32:0; PC 16:0-16:0; [M+CH3COO]-	[M+CH3COO]-		0.857143	TRUE	C40H80NO8P	KILNVBDSWZSGLL-UHFFFAOYNA-N		CCCCCCCCCCCCCCCC(=O)OCC(COP([O-])(=O)OCC[N+](C)(C)C)OC(=O)CCCCCCCCCCCCCCC	626.5	929.747	1666.67	140.798	Pooled_Neg_IterativeMSMS-r001		1	1	1	0	0
183	7.496	790.56	360102	-1	Negative	Phosphatidylcholine	PC 16:0_16:1	NA	C40H78NO8P	731.547	(M+C2H3O2)-	790.56	-0.3	0.3	95.64	PC 32:1	2	PC 16:0/16:1	68.5	PC 16:0_16:1	1_PC(16:0_16:1)+C2H3O2 | 1_PC(14:0_18:1)+C2H3O2	21053.7735 | 16401.2802	PC	[M+C2H3O2]-	Yes	6163	7.49	790.56	PC 32:1; PC 16:0-16:1; [M+CH3COO]-	PC 32:1; PC 16:0-16:1; [M+CH3COO]-	[M+CH3COO]-	adduct linked to 8667_[2M+Hac-H]-; similar chromatogram in higher mz_6938	0.857143	TRUE	C40H78NO8P	QIBZFHLFHCIUOT-ZPHPHTNENA-N		CCCCCCCCCCCCCCCC(=O)OCC(COP([O-])(=O)OCC[N+](C)(C)C)OC(=O)CCCCCCC\C=C/CCCCCC	628.412	877.649	1666.67	270.915	Pooled_Neg_IterativeMSMS-r001		1	1	1	0	0
347	6.477	788.544	172303	-1	Negative	Phosphatidylcholine	PC 14:0_18:2	NA	C40H76NO8P	729.531	(M+C2H3O2)-	788.545	-0.2	0.2	92.29	PC 32:2	1	PC 14:0/18:2	100	PC 14:0_18:2	1_PC(14:0_18:2)+C2H3O2 | 1_PC(16:1_16:1)+C2H3O2	13908.0294 | 9043.882	PC	[M+C2H3O2]-	Yes	6145	6.47	788.544	PC 32:2; PC 14:0-18:2; [M+CH3COO]-	PC 32:2; PC 14:0-18:2; [M+CH3COO]-	[M+CH3COO]-		0.857143	TRUE	C40H76NO8P	IWXJKHSPEQSQMD-YPRCPECBNA-N		CCCCCCCCCCCCCC(=O)OCC(COP([O-])(=O)OCC[N+](C)(C)C)OC(=O)CCCCCCC\C=C/C\C=C/CCCCC	661.435	900.142	1777.78	104.7	Pooled_Neg_IterativeMSMS-r001		1	1	1	0	0
1249	8.327	804.576	32367	-1	Negative	Phosphatidylcholine	PC 33:1	NA	C41H80NO8P	745.562	(M+C2H3O2)-	804.576	-0.1	0.1	95.11	PC 33:1	4		NA	PC 33:1	1_PC(15:0_18:1)+C2H3O2 | 1_PC(16:0_17:1)+C2H3O2 | 1_PC(16:1_17:0)+C2H3O2 | 1_PC(16:0_18:1)+HCO2	8232.6455 | 8148.8662 | 7299.7202 | 1643.1871	PC	[M+C2H3O2]-	Yes	6295	8.33	804.575	PC 33:1; [M+CH3COO]-	PC 33:1; [M+CH3COO]-	[M+CH3COO]-		0.857143	TRUE	C41H80NO8P	ZEWLMKXMNQOCOQ-MRCUWXFGNA-N		CCCCCCCCCCCCCCC(=O)OCC(COP([O-])(=O)OCC[N+](C)(C)C)OC(=O)CCCCCCC\C=C/CCCCCCCC	632.166	700.001	944.444	10.6677	Pooled_Neg_IterativeMSMS-r002		1	1	1	0	0
506	11.396	820.607	109494	-1	Negative	Phosphatidylcholine	PC 16:0_18:0	NA	C42H84NO8P	761.593	(M+C2H3O2)-	820.607	0	0	91.49	PC 34:0	1	PC 16:0/18:0	100	PC 16:0_18:0	1_PC(16:0_18:0)+C2H3O2	12067.4	PC	[M+C2H3O2]-	Yes	6441	11.4	820.607	PC 34:0; PC 16:0-18:0; [M+CH3COO]-	PC 34:0; PC 16:0-18:0; [M+CH3COO]-	[M+CH3COO]-		0.857143	TRUE	C42H84NO8P	PZNPLUBHRSSFHT-UHFFFAOYNA-N		CCCCCCCCCCCCCCCCCC(=O)OC(COC(=O)CCCCCCCCCCCCCCC)COP([O-])(=O)OCC[N+](C)(C)C	577.787	895.043	1555.56	77.561	Pooled_Neg_IterativeMSMS-r002		1	1	1	0	0
67	9.319	818.592	1418360	-1	Negative	Phosphatidylcholine	PC 16:0_18:1	NA	C42H82NO8P	759.578	(M+C2H3O2)-	818.592	0	0	94.13	PC 34:1	2	PC 16:0/18:1	68.7	PC 16:0_18:1	1_PC(16:0_18:1)+C2H3O2 | 1_PC(16:1_18:0)+C2H3O2	93068.1242 | 66602.47922	PC	[M+C2H3O2]-	Yes	6423	9.31	818.592	PC 34:1; PC 16:0-18:1; [M+CH3COO]-	PC 34:1; PC 16:0-18:1; [M+CH3COO]-	[M+CH3COO]-	adduct linked to 8772_[2M+Hac-H]-; found in higher mz's MsMs_8772; adduct linked to 8775_[2M+Hac-H]-	0.857143	TRUE	C42H82NO8P	WTJKGGKOPKCXLL-MRCUWXFGNA-N		CCCCCCCCCCCCCCCC(=O)OCC(COP([O-])(=O)OCC[N+](C)(C)C)OC(=O)CCCCCCC\C=C/CCCCCCCC	686.461	901.965	2000	1795.72	Pooled_Neg_IterativeMSMS-r001		1	1	1	0	0
45	7.899	816.576	2090043	-1	Negative	Phosphatidylcholine	PC 16:0_18:2	NA	C42H80NO8P	757.562	(M+C2H3O2)-	816.576	0	0	92.26	PC 34:2	1	PC 16:0/18:2	100	PC 16:0_18:2	1_PC(16:0_18:2)+C2H3O2 | 1_PC(16:1_18:1)+C2H3O2 | 1_PC(14:0_20:2)+C2H3O2	132870.283 | 95085.209 | 94610.8407	PC	[M+C2H3O2]-	Yes	6399	7.89	816.576	PC 34:2; PC 16:0-18:2; [M+CH3COO]-	PC 34:2; PC 16:0-18:2; [M+CH3COO]-	[M+CH3COO]-	adduct linked to 8762_[2M+Hac-H]-; found in higher mz's MsMs_8762; adduct linked to 6401_[M+Hac-H]-	0.857143	TRUE	C42H80NO8P	JLPULHDHAOZNQI-AKMCNLDWNA-N		CCCCCCCCCCCCCCCC(=O)OCC(COP([O-])(=O)OCC[N+](C)(C)C)OC(=O)CCCCCCC\C=C/C\C=C/CCCCC	722.08	880.231	2000	2341.56	Pooled_Neg_IterativeMSMS-r001		1	1	1	0	0
369	6.937	814.56	159934	-1	Negative	Phosphatidylcholine	PC 16:0_18:3	NA	C42H78NO8P	755.547	(M+C2H3O2)-	814.56	-0.2	0.2	94.47	PC 34:3	3	PC 16:0/18:3	57.5	PC 16:0_18:3	1_PC(16:0_18:3)+C2H3O2 | 1_PC(16:1_18:2)+C2H3O2 | 1_PC(14:0_20:3)+C2H3O2	12860.6742 | 9237.46072 | 8364.4819	PC	[M+C2H3O2]-	Yes	6379	6.94	814.56	PC 34:3; PC 16:0-18:3; [M+CH3COO]-	PC 34:3; PC 16:0-18:3; [M+CH3COO]-	[M+CH3COO]-	similar chromatogram in higher mz_7173	0.857143	TRUE	C42H78NO8P	JMAYDGBZRHQJAT-XSMZTDTHNA-N		CCCCCCCCCCCCCCCC(=O)OCC(COP([O-])(=O)OCC[N+](C)(C)C)OC(=O)CCCCCCC\C=C/C\C=C/C\C=C/CC	564.196	921.45	1777.78	72.9218	Pooled_Neg_IterativeMSMS-r001		1	1	1	0	0
538	6.689	814.56	101994	-1	Negative	Phosphatidylcholine	PC 16:1_18:2	NA	C42H78NO8P	755.547	(M+C2H3O2)-	814.56	-0.3	0.3	92.43	PC 34:3	1	PC 16:1/18:2	100	PC 16:1_18:2	1_PC(16:1_18:2)+C2H3O2 | 1_PC(14:0_20:3)+C2H3O2	10317.78791 | 7232.32061	PC	[M+C2H3O2]-	Yes	6380	6.69	814.56	PC 34:3; PC 16:1-18:2; [M+CH3COO]-	PC 34:3; PC 16:1-18:2; [M+CH3COO]-	[M+CH3COO]-	adduct linked to 5648_[M-H2O-H]-	0.857143	TRUE	C42H78NO8P	QJWDAOSZZYVBJZ-BOAYSYCPNA-N		CCCCCC\C=C/CCCCCCCC(=O)OCC(COP([O-])(=O)OCC[N+](C)(C)C)OC(=O)CCCCCCC\C=C/C\C=C/CCCCC	732.855	864.151	1555.56	93.1974	Pooled_Neg_IterativeMSMS-r001		1	1	1	0	0
561	6.328	812.544	97683	-1	Negative	Phosphatidylcholine	PC 14:0_20:4	NA	C42H76NO8P	753.531	(M+C2H3O2)-	812.545	-0.4	0.4	95.11	PC 34:4	2	PC 14:0/20:4	76.5	PC 14:0_20:4	1_PC(14:0_20:4)+C2H3O2	6695.65	PC	[M+C2H3O2]-	Yes	6367	6.33	812.545	PC 34:4; PC 14:0-20:4; [M+CH3COO]-	PC 34:4; PC 14:0-20:4; [M+CH3COO]-	[M+CH3COO]-		0.857143	TRUE	C42H76NO8P	BXZPYXMUABUWBT-DRJPRSGJNA-N		CCCCCCCCCCCCCC(=O)OCC(COP([O-])(=O)OCC[N+](C)(C)C)OC(=O)CCCCCC\C=C/C\C=C/C\C=C/C\C=C/CC	616.548	873.066	1666.67	70.5261	Pooled_Neg_IterativeMSMS-r001		1	1	1	0	0
696	10.557	832.607	73254	-1	Negative	Phosphatidylcholine	PC 17:0_18:1	NA	C43H84NO8P	773.593	(M+C2H3O2)-	832.607	-0.2	0.2	95.19	PC 35:1	3	PC 17:0/18:1	45.3	PC 17:0_18:1	1_PC(17:0_18:1)+C2H3O2 | 1_PC(17:1_18:0)+C2H3O2	9116.0735 | 7410.3736	PC	[M+C2H3O2]-	Yes	6572	10.56	832.607	PC 35:1; PC 16:0-19:1; [M+CH3COO]-	PC 35:1; PC 16:0-19:1; [M+CH3COO]-	[M+CH3COO]-	similar chromatogram in higher mz_6818	0.857143	TRUE	C43H84NO8P	MYMINZSOCLUSNE-DQRAZIAONA-N		CCCCCCCCCCCCCCCC(=O)OCC(COP([O-])(=O)OCC[N+](C)(C)C)OC(=O)CCCCCCC\C=C/CCCCCCCCC	503.95	796.082	1555.56	39.7185	Pooled_Neg_IterativeMSMS-r001		1	1	1	0	0
389	8.856	830.591	143790	-1	Negative	Phosphatidylcholine	PC 17:0_18:2	NA	C43H82NO8P	771.578	(M+C2H3O2)-	830.592	-0.1	0.1	93.85	PC 35:2	2	PC 17:0/18:2	67.6	PC 17:0_18:2	1_PC(17:0_18:2)+C2H3O2	10400.1	PC	[M+C2H3O2]-	Yes	6540	8.86	830.592	PC 35:2; [M+CH3COO]-	PC 35:2; [M+CH3COO]-	[M+CH3COO]-	similar chromatogram in higher mz_8749	0.857143	TRUE	C43H82NO8P	ZSKWZJYUVZYDQU-DYMXKLMANA-N		CCCCCCCCCCCCCCCCC(=O)OCC(COP([O-])(=O)OCC[N+](C)(C)C)OC(=O)CCCCCCC\C=C/C\C=C/CCCCC	664.645	811.116	1277.78	163.647	Pooled_Neg_IterativeMSMS-r001		1	1	1	0	0
2381	7.572	828.575	14254	-1	Negative	Phosphatidylcholine	PC 15:0_20:3	NA	C43H80NO8P	769.562	(M+C2H3O2)-	828.576	-0.7	0.7	94.39	PC 35:3	4	PC 15:0/20:3	43.6	PC 15:0_20:3	1_PC(15:0_20:3)+C2H3O2 | 1_PC(17:2_18:1)+C2H3O2 | 1_PC(17:0_18:3)+C2H3O2 | 1_PC(17:1_18:2)+C2H3O2 | 1_PC(18:1_18:2)+HCO2	4779.15602 | 3446.20122 | 3414.70122 | 3389.57622 | 323.09722	PC	[M+C2H3O2]-	Yes	6515	7.58	828.576	PC 35:3; PC 15:0-20:3; [M+CH3COO]-	PC 35:3; PC 15:0-20:3; [M+CH3COO]-	[M+CH3COO]-	adduct linked to 7777_[M-H2O-H]-	0.428571	TRUE	C43H80NO8P	MUZGPRQBPCWWLQ-XSMZTDTHNA-N		CCCCCCCCCCCCCCC(=O)OCC(COP([O-])(=O)OCC[N+](C)(C)C)OC(=O)CCCCCCCCC\C=C/C\C=C/C\C=C/CC	442.049	812.453	1555.56	15.4941	Pooled_Neg_IterativeMSMS-r003		1	1	1	0	0
1921	7.341	828.576	19119	-1	Negative	Phosphatidylcholine	PC 17:1_18:2	NA	C43H80NO8P	769.562	(M+C2H3O2)-	828.576	-0.6	0.6	93.95	PC 35:3	4	PC 17:1/18:2	48.1	PC 17:1_18:2	1_PC(17:1_18:2)+C2H3O2 | 1_PC(17:0_18:3)+C2H3O2	4199.4379 | 3238.1591	PC	[M+C2H3O2]-	Yes	6513	7.32	828.576	PC 35:3; PC 17:1-18:2; [M+CH3COO]-	PC 35:3; PC 17:1-18:2; [M+CH3COO]-	[M+CH3COO]-		0.428571	TRUE	C43H80NO8P	UJXPBTXUYBVHBS-ZFUXOTDWNA-N		CCCCCCC\C=C/CCCCCCCC(=O)OCC(COP([O-])(=O)OCC[N+](C)(C)C)OC(=O)CCCCCCC\C=C/C\C=C/CCCCC	607.912	710.203	1333.33	17.1411	Pooled_Neg_IterativeMSMS-r003		1	1	1	0	0
1075	6.954	826.56	40720	-1	Negative	Phosphatidylcholine	PC 15:0_20:4	NA	C43H78NO8P	767.547	(M+C2H3O2)-	826.56	-0.4	0.4	92.01	PC 35:4	1	PC 15:0/20:4	100	PC 15:0_20:4	1_PC(15:0_20:4)+C2H3O2	8404.16	PC	[M+C2H3O2]-	Yes	6488	6.96	826.56	PC 35:4; PC 15:0-20:4; [M+CH3COO]-	PC 35:4; PC 15:0-20:4; [M+CH3COO]-	[M+CH3COO]-	adduct linked to 6859_[M+Hac-H]-	0.857143	TRUE	C43H78NO8P	JSXZJOMDSXRJMT-LTFXTMEVNA-N		CCCCCCCCCCCCCCC(=O)OCC(COP([O-])(=O)OCC[N+](C)(C)C)OC(=O)CCCCCC\C=C/C\C=C/C\C=C/C\C=C/CC	580.02	892.332	1555.56	49.4533	Pooled_Neg_IterativeMSMS-r002		1	1	1	0	0
88	11.54	846.623	1096983	-1	Negative	Phosphatidylcholine	PC 18:0_18:1	NA	C44H86NO8P	787.609	(M+C2H3O2)-	846.623	-0.1	0.1	93.61	PC 36:1	2	PC 18:0/18:1	64.1	PC 18:0_18:1	1_PC(18:0_18:1)+C2H3O2 | 1_PC(16:0_20:1)+C2H3O2	55424.2859 | 43332.359	PC	[M+C2H3O2]-	Yes	6695	11.54	846.623	PC 36:1; PC 18:0-18:1; [M+CH3COO]-	PC 36:1; PC 18:0-18:1; [M+CH3COO]-	[M+CH3COO]-		0.857143	TRUE	C44H86NO8P	ATHVAWFAEPLPPQ-LNVKXUELNA-N		CCCCCCCCCCCCCCCCCC(=O)OCC(COP([O-])(=O)OCC[N+](C)(C)C)OC(=O)CCCCCCC\C=C/CCCCCCCC	659.624	883.832	1888.89	1079.28	Pooled_Neg_IterativeMSMS-r001		1	1	1	0	0
68	9.975	844.607	1413742	-1	Negative	Phosphatidylcholine	PC 18:0_18:2	NA	C44H84NO8P	785.593	(M+C2H3O2)-	844.607	-0.1	0.1	95.15	PC 36:2	3	PC 18:0/18:2	62.7	PC 18:0_18:2	1_PC(18:0_18:2)+C2H3O2 | 1_PC(18:1_18:1)+C2H3O2 | 1_PC(16:0_20:2)+C2H3O2	97299.2834 | 69847.5158 | 68807.7483	PC	[M+C2H3O2]-	Yes	6678	9.97	844.608	PC 36:2; PC 18:0-18:2; [M+CH3COO]-	PC 36:2; PC 18:0-18:2; [M+CH3COO]-	[M+CH3COO]-	adduct linked to 8887_[2M+Hac-H]-; found in higher mz's MsMs_8887	0.857143	TRUE	C44H84NO8P	FORFDCPQKJHEBF-IUFKAHDJNA-N		CCCCCCCCCCCCCCCCCC(=O)OCC(COP([O-])(=O)OCC[N+](C)(C)C)OC(=O)CCCCCCC\C=C/C\C=C/CCCCC	698.953	922.898	2000	923.339	Pooled_Neg_IterativeMSMS-r001		1	1	1	0	0
286	9.565	844.607	216812	-1	Negative	Phosphatidylcholine	PC 18:1_18:1	NA	C44H84NO8P	785.593	(M+C2H3O2)-	844.607	-0.3	0.3	94.76	PC 36:2	2	PC 18:1/18:1	57.2	PC 18:1_18:1	1_PC(18:1_18:1)+C2H3O2 | 1_PC(16:0_20:2)+C2H3O2 | 1_PC(18:0_18:2)+C2H3O2	17003.46659 | 12476.42009 | 12233.11209	PC	[M+C2H3O2]-	Yes	6677	9.57	844.607	PC 36:2; PC 18:1-18:1; [M+CH3COO]-	PC 36:2; PC 18:1-18:1; [M+CH3COO]-	[M+CH3COO]-		0.857143	TRUE	C44H84NO8P	SNKAWJBJQDLSFF-YEUCEMRANA-N		CCCCCCCC\C=C/CCCCCCCC(=O)OCC(COP([O-])(=O)OCC[N+](C)(C)C)OC(=O)CCCCCCC\C=C/CCCCCCCC	616.904	905.757	1666.67	197.91	Pooled_Neg_IterativeMSMS-r001		1	1	1	0	0
97	8.428	842.592	975787	-1	Negative	Phosphatidylcholine	PC 16:0_20:3	NA	C44H82NO8P	783.578	(M+C2H3O2)-	842.592	0	0	94.12	PC 36:3	2	PC 16:0/20:3	61.6	PC 16:0_20:3	1_PC(16:0_20:3)+C2H3O2 | 1_PC(18:1_18:2)+C2H3O2 | 1_PC(18:0_18:3)+C2H3O2	71136.2757 | 58877.17764 | 53307.9046	PC	[M+C2H3O2]-	Yes	6652	8.43	842.592	PC 36:3; PC 16:0-20:3; [M+CH3COO]-	PC 36:3; PC 16:0-20:3; [M+CH3COO]-	[M+CH3COO]-	adduct linked to 8871_[2M+Hac-H]-; found in higher mz's MsMs_8871; similar chromatogram in higher mz_8930; found in higher mz's MsMs_8930	0.857143	TRUE	C44H82NO8P	FHYXYDNOQOCPNC-XSMZTDTHNA-N		CCCCCCCCCCCCCCCC(=O)OCC(COP([O-])(=O)OCC[N+](C)(C)C)OC(=O)CCCCCCCCC\C=C/C\C=C/C\C=C/CC	643.413	912.565	2000	1350.49	Pooled_Neg_IterativeMSMS-r001		1	1	1	0	0
115	8.118	842.592	725514	-1	Negative	Phosphatidylcholine	PC 18:1_18:2	NA	C44H82NO8P	783.578	(M+C2H3O2)-	842.592	-0.1	0.1	95.99	PC 36:3	3	PC 18:1/18:2	53.5	PC 18:1_18:2	1_PC(18:1_18:2)+C2H3O2 | 1_PC(18:0_18:3)+C2H3O2 | 1_PC(16:1_20:2)+C2H3O2 | 1_PC(16:0_20:3)+C2H3O2	55232.8588 | 42207.8289 | 41956.5039 | 41938.3914	PC	[M+C2H3O2]-	Yes	6650	8.12	842.592	PC 36:3; PC 18:1-18:2; [M+CH3COO]-	PC 36:3; PC 18:1-18:2; [M+CH3COO]-	[M+CH3COO]-	adduct linked to 8870_[2M+Hac-H]-	0.857143	TRUE	C44H82NO8P	GDWULUGDXGHJIJ-RWLIYIGXNA-N		CCCCCCCC\C=C/CCCCCCCC(=O)OCC(COP([O-])(=O)OCC[N+](C)(C)C)OC(=O)CCCCCCC\C=C/C\C=C/CCCCC	674.334	892.409	1888.89	993.883	Pooled_Neg_IterativeMSMS-r001		1	1	1	0	0
54	7.69	840.576	1783544	-1	Negative	Phosphatidylcholine	PC 16:0_20:4	NA	C44H80NO8P	781.562	(M+C2H3O2)-	840.576	0.1	0.1	91.41	PC 36:4	1	PC 16:0/20:4	100	PC 16:0_20:4	1_PC(16:0_20:4)+C2H3O2 | 1_PC(18:2_18:2)+C2H3O2	122672.3396 | 86871.3589	PC	[M+C2H3O2]-	Yes	6632	7.69	840.577	PC 36:4; PC 16:0-20:4; [M+CH3COO]-	PC 36:4; PC 16:0-20:4; [M+CH3COO]-	[M+CH3COO]-	adduct linked to 8864_[2M+Hac-H]-; adduct linked to 8865_[2M+Hac-H]-; found in higher mz's MsMs_8864	0.857143	TRUE	C44H80NO8P	JAVWFBAAZSHHAD-KKILVFCFNA-N		CCCCCCCCCCCCCCCC(=O)OCC(COP([O-])(=O)OCC[N+](C)(C)C)OC(=O)CCCCCC\C=C/C\C=C/C\C=C/C\C=C/CC	718.841	902.828	2000	3044.43	Pooled_Neg_IterativeMSMS-r001		1	1	1	0	0
129	7.003	840.576	631174	-1	Negative	Phosphatidylcholine	PC 18:2_18:2	NA	C44H80NO8P	781.562	(M+C2H3O2)-	840.576	-0.2	0.2	89.37	PC 36:4	4	PC 18:2/18:2	42.4	PC 18:2_18:2	1_PC(18:2_18:2)+C2H3O2 | 1_PC(16:1_20:3)+C2H3O2 | 1_PC(16:0_20:4)+C2H3O2 | 1_PC(18:1_18:3)+C2H3O2	41843.4707 | 31753.6148 | 30852.6392 | 30694.0182	PC	[M+C2H3O2]-	Yes	6631	7	840.576	PC 36:4; PC 18:2-18:2; [M+CH3COO]-	PC 36:4; PC 18:2-18:2; [M+CH3COO]-	[M+CH3COO]-	adduct linked to 5896_[M-H2O-H]-; adduct linked to 8863_[2M+Hac-H]-	0.857143	TRUE	C44H80NO8P	FVXDQWZBHIXIEJ-ZPPAUJSGNA-N		CCCCC\C=C/C\C=C/CCCCCCCC(=O)OCC(COP([O-])(=O)OCC[N+](C)(C)C)OC(=O)CCCCCCC\C=C/C\C=C/CCCCC	655.675	904.85	1833.33	985.81	Pooled_Neg_IterativeMSMS-r001		1	1	1	0	0
162	6.791	838.56	444526	-1	Negative	Phosphatidylcholine	PC 16:0_20:5	NA	C44H78NO8P	779.547	(M+C2H3O2)-	838.56	-0.2	0.2	96.55	PC 36:5	4	PC 16:0/20:5	49.6	PC 16:0_20:5	1_PC(16:0_20:5)+C2H3O2 | 1_PC(14:0_22:5)+C2H3O2 | 1_PC(16:1_20:4)+C2H3O2	27193.9954 | 19794.2893 | 5301.8738	PC	[M+C2H3O2]-	Yes	6619	6.79	838.56	PC 36:5; PC 16:0-20:5; [M+CH3COO]-	PC 36:5; PC 16:0-20:5; [M+CH3COO]-	[M+CH3COO]-	adduct linked to 8858_[2M+Hac-H]-	0.857143	TRUE	C44H78NO8P	KLTHQSWIRFFBRI-KOQZQRJKNA-N		CCCCCCCCCCCCCCCC(=O)OCC(COP([O-])(=O)OCC[N+](C)(C)C)OC(=O)CCC\C=C/C\C=C/C\C=C/C\C=C/C\C=C/CC	582.061	861.253	1777.78	601.554	Pooled_Neg_IterativeMSMS-r001		1	1	1	0	0
1748	6.108	836.544	21370	-1	Negative	Phosphatidylcholine	PC 14:0_22:6	NA	C44H76NO8P	777.531	(M+C2H3O2)-	836.545	-0.7	0.7	95.34	PC 36:6	2	PC 14:0/22:6	75.5	PC 14:0_22:6	1_PC(14:0_22:6)+C2H3O2	6484.49	PC	[M+C2H3O2]-	Yes	6603	6.11	836.544	PC 36:6; PC 14:0-22:6; [M+CH3COO]-	PC 36:6; PC 14:0-22:6; [M+CH3COO]-	[M+CH3COO]-	adduct linked to 6970_[M+Na-2H]-	0.428571	TRUE	C44H76NO8P	HAIPHKFLSXSDAN-FEOZPROANA-N		CCCCCCCCCCCCCC(=O)OCC(COP([O-])(=O)OCC[N+](C)(C)C)OC(=O)CC\C=C/C\C=C/C\C=C/C\C=C/C\C=C/C\C=C/CC	601.516	872.173	1555.56	17.7844	Pooled_Neg_IterativeMSMS-r003		1	1	1	0	0
3298	5.867	836.544	8499	-1	Negative	Phosphatidylcholine	PC 16:1_20:5	NA	C44H76NO8P	777.531	(M+C2H3O2)-	836.545	-0.2	0.2	90.54	PC 36:6	2	PC 16:1/20:5	75.6	PC 16:1_20:5	1_PC(16:1_20:5)+C2H3O2	2728.01	PC	[M+C2H3O2]-	Yes	6604	5.85	836.545	PC 36:6; PC 16:1-20:5; [M+CH3COO]-	PC 36:6; PC 16:1-20:5; [M+CH3COO]-	[M+CH3COO]-		0.714286	TRUE	C44H76NO8P	IITWSVMUNFGFQI-MPAQOSGJNA-N		CCCCCC\C=C/CCCCCCCC(=O)OCC(COP([O-])(=O)OCC[N+](C)(C)C)OC(=O)CCC\C=C/C\C=C/C\C=C/C\C=C/C\C=C/CC	463.351	852.075	1555.56	4.86397	Pooled_Neg_IterativeMSMS-r003		1	1	1	0	0
1246	11.259	858.623	32591	-1	Negative	Phosphatidylcholine	PC 19:0_18:2	NA	C45H86NO8P	799.609	(M+C2H3O2)-	858.623	-0.1	0.1	94.18	PC 37:2	2	PC 19:0/18:2	78.3	PC 19:0_18:2	1_PC(18:2_19:0)+C2H3O2	6014.13	PC	[M+C2H3O2]-	Yes	6797	11.26	858.622	PC 37:2; PC 19:0-18:2; [M+CH3COO]-	PC 37:2; PC 19:0-18:2; [M+CH3COO]-	[M+CH3COO]-		0.428571	TRUE	C45H86NO8P	LOOVXTAPKGYHKO-IUFKAHDJNA-N		CCCCCCCCCCCCCCCCCCC(=O)OCC(COP([O-])(=O)OCC[N+](C)(C)C)OC(=O)CCCCCCC\C=C/C\C=C/CCCCC	490.166	888.127	1500	23.7935	Pooled_Neg_IterativeMSMS-r002		1	1	1	0	0
1704	9.492	856.607	22057	-1	Negative	Phosphatidylcholine	PC 17:0_20:3	NA	C45H84NO8P	797.593	(M+C2H3O2)-	856.607	-0.3	0.3	88.93	PC 37:3	2	PC 17:0/20:3	61.7	PC 17:0_20:3	1_PC(17:0_20:3)+C2H3O2	4322.95	PC	[M+C2H3O2]-	Yes	6768	9.49	856.607	PC 37:3; PC 17:0-20:3; [M+CH3COO]-	PC 37:3; PC 17:0-20:3; [M+CH3COO]-	[M+CH3COO]-		0.857143	TRUE	C45H84NO8P	VJODNNQZGFWVNO-JOIBFBEQNA-N		CCCCCCCCCCCCCCCCC(=O)OCC(COP([O-])(=O)OCC[N+](C)(C)C)OC(=O)CCCCCCCCC\C=C/C\C=C/C\C=C/CC	547.467	810.767	1777.78	18.3075	Pooled_Neg_IterativeMSMS-r002		1	1	1	0	0
710	8.612	854.591	70981	-1	Negative	Phosphatidylcholine	PC 17:0_20:4	NA	C45H82NO8P	795.578	(M+C2H3O2)-	854.592	-0.5	0.5	91.59	PC 37:4	1	PC 17:0/20:4	100	PC 17:0_20:4	1_PC(17:0_20:4)+C2H3O2 | 1_PC(18:0_20:4)+HCO2	7357.5882 | 1815.2764	PC	[M+C2H3O2]-	Yes	6742	8.61	854.591	PC 37:4; PC 17:0-20:4; [M+CH3COO]-	PC 37:4; PC 17:0-20:4; [M+CH3COO]-	[M+CH3COO]-		0.857143	TRUE	C45H82NO8P	HTEFXTFZCGTMAC-PHEBCRHUNA-N		CCCCCCCCCCCCCCCCC(=O)OCC(COP([O-])(=O)OCC[N+](C)(C)C)OC(=O)CCCCCC\C=C/C\C=C/C\C=C/C\C=C/CC	630.683	853.427	1555.56	87.2295	Pooled_Neg_IterativeMSMS-r002		1	1	1	0	0
3299	7.139	852.575	8499	-1	Negative	Phosphatidylcholine	PC 17:1_20:4	NA	C45H80NO8P	793.562	(M+C2H3O2)-	852.576	-1.1	1.1	90.98	PC 37:5	2	PC 17:1/20:4	61.4	PC 17:1_20:4	1_PC(17:1_20:4)+C2H3O2 | 1_PC(15:0_22:5)+C2H3O2	2655.5137 | 2242.0107	PC	[M+C2H3O2]-	Yes	6729	7.13	852.576	PC 37:5; PC 17:1-20:4; [M+CH3COO]-	PC 37:5; PC 17:1-20:4; [M+CH3COO]-	[M+CH3COO]-	adduct linked to 6381_[M+Na-2H]-; adduct linked to 6587_[M-H2O-H]-	0.571429	TRUE	C45H80NO8P	GGSPKQXXUZFLNX-BRBHEONNNA-N		CCCCCCC\C=C/CCCCCCCC(=O)OCC(COP([O-])(=O)OCC[N+](C)(C)C)OC(=O)CCCCCC\C=C/C\C=C/C\C=C/C\C=C/CC	473.972	856.957	1555.56	7.26649	Pooled_Neg_IterativeMSMS-r003		1	1	1	0	0
3067	6.711	850.56	9602	-1	Negative	Phosphatidylcholine	PC 15:0_22:6	NA	C45H78NO8P	791.547	(M+C2H3O2)-	850.56	-0.4	0.4	84.86	PC 37:6	1	PC 15:0/22:6	100	PC 15:0_22:6	1_PC(15:0_22:6)+C2H3O2	4939.3	PC	[M+C2H3O2]-	Yes	6719	6.71	850.561	PC 37:6; PC 15:0-22:6; [M+CH3COO]-	PC 37:6; PC 15:0-22:6; [M+CH3COO]-	[M+CH3COO]-		0.714286	TRUE	C45H78NO8P	GEINPYKZLFHHIL-BDWYRQGHNA-N		CCCCCCCCCCCCCCC(=O)OCC(COP([O-])(=O)OCC[N+](C)(C)C)OC(=O)CC\C=C/C\C=C/C\C=C/C\C=C/C\C=C/C\C=C/CC	616.854	846.467	1666.67	7.65692	Pooled_Neg_IterativeMSMS-r004		1	1	1	0	0
244	11.706	872.639	258222	-1	Negative	Phosphatidylcholine	PC 18:0_20:2	NA	C46H88NO8P	813.625	(M+C2H3O2)-	872.639	-0.1	0.1	93.82	PC 38:2	2	PC 18:0/20:2	61.9	PC 18:0_20:2	1_PC(18:0_20:2)+C2H3O2 | 1_PC(18:2_20:0)+C2H3O2 | 1_PC(18:1_20:1)+C2H3O2	18950.2158 | 16480.4274 | 15415.1113	PC	[M+C2H3O2]-	Yes	6940	11.71	872.639	PC 38:2; [M+CH3COO]-	PC 38:2; [M+CH3COO]-	[M+CH3COO]-	adduct linked to 6369_[M-H]-	0.857143	TRUE	C46H88NO8P	ZQLPLCXRBVPKGP-DYMXKLMANA-N		CCCCCCCCCCCCCCCCCC(=O)OCC(COP([O-])(=O)OCC[N+](C)(C)C)OC(=O)CCCCCCCCC\C=C/C\C=C/CCCCC	546.309	875.399	1277.78	110.801	Pooled_Neg_IterativeMSMS-r002		1	1	1	0	0
136	10.736	870.623	614009	-1	Negative	Phosphatidylcholine	PC 18:0_20:3	NA	C46H86NO8P	811.609	(M+C2H3O2)-	870.623	-0.1	0.1	94.59	PC 38:3	2	PC 18:0/20:3	66	PC 18:0_20:3	1_PC(18:0_20:3)+C2H3O2	42541.5	PC	[M+C2H3O2]-	Yes	6911	10.73	870.623	PC 38:3; PC 18:0-20:3; [M+CH3COO]-	PC 38:3; PC 18:0-20:3; [M+CH3COO]-	[M+CH3COO]-	adduct linked to 8998_[2M+Hac-H]-; similar chromatogram in higher mz_6929	0.857143	TRUE	C46H86NO8P	LLUINWFQEIMZRU-JOIBFBEQNA-N		CCCCCCCCCCCCCCCCCC(=O)OCC(COP([O-])(=O)OCC[N+](C)(C)C)OC(=O)CCCCCCCCC\C=C/C\C=C/C\C=C/CC	571.78	893.881	1777.78	570.507	Pooled_Neg_IterativeMSMS-r001		1	1	1	0	0
1030	10.187	870.622	42894	-1	Negative	Phosphatidylcholine	PC 20:1_18:2	NA	C46H86NO8P	811.609	(M+C2H3O2)-	870.623	-0.7	0.7	93.17	PC 38:3	2	PC 20:1/18:2	57.5	PC 20:1_18:2	1_PC(18:2_20:1)+C2H3O2 | 1_PC(18:1_20:2)+C2H3O2	7211.3742 | 6329.2992	PC	[M+C2H3O2]-	Yes	6910	10.18	870.622	PC 38:3; PC 20:1-18:2; [M+CH3COO]-	PC 38:3; PC 20:1-18:2; [M+CH3COO]-	[M+CH3COO]-	adduct linked to 6573_[M+Na-2H]-	0.571429	TRUE	C46H86NO8P	KJDCENXZHMAYTN-FPIVKKIXNA-N		CCCCCCCC\C=C/CCCCCCCCCC(=O)OCC(COP([O-])(=O)OCC[N+](C)(C)C)OC(=O)CCCCCCC\C=C/C\C=C/CCCCC	522.018	850.117	1444.44	32.5155	Pooled_Neg_IterativeMSMS-r002		1	1	1	0	0
370	9.088	868.607	158211	-1	Negative	Phosphatidylcholine	PC 16:0_22:4	NA	C46H84NO8P	809.593	(M+C2H3O2)-	868.607	-0.1	0.1	95.95	PC 38:4	3	PC 16:0/22:4	55.1	PC 16:0_22:4	1_PC(16:0_22:4)+C2H3O2 | 1_PC(18:1_20:3)+C2H3O2 | 1_PC(18:0_20:4)+C2H3O2	16075.9122 | 11716.0164 | 11423.0007	PC	[M+C2H3O2]-	Yes	6894	9.08	868.607	PC 38:4; PC 16:0-22:4; [M+CH3COO]-	PC 38:4; PC 16:0-22:4; [M+CH3COO]-	[M+CH3COO]-	found in higher mz's MsMs_7120	0.857143	TRUE	C46H84NO8P	HUAVKOMRGUBYMK-LTFXTMEVNA-N		CCCCCCCCCCCCCCCC(=O)OCC(COP([O-])(=O)OCC[N+](C)(C)C)OC(=O)CCCCCCCC\C=C/C\C=C/C\C=C/C\C=C/CC	646.67	889.397	1666.67	295.568	Pooled_Neg_IterativeMSMS-r001		1	1	1	0	0
82	9.671	868.607	1157231	-1	Negative	Phosphatidylcholine	PC 18:0_20:4	NA	C46H84NO8P	809.593	(M+C2H3O2)-	868.607	0	0	91.22	PC 38:4	1	PC 18:0/20:4	100	PC 18:0_20:4	1_PC(18:0_20:4)+C2H3O2 | 1_PC(18:1_20:3)+C2H3O2 | 1_PC(16:0_22:4)+C2H3O2	76422.989 | 57273.8528 | 57152.8647	PC	[M+C2H3O2]-	Yes	6895	9.67	868.607	PC 38:4; PC 18:0-20:4; [M+CH3COO]-	PC 38:4; PC 18:0-20:4; [M+CH3COO]-	[M+CH3COO]-	adduct linked to 8988_[2M+Hac-H]-; found in higher mz's MsMs_8988	0.857143	TRUE	C46H84NO8P	HAKKEJDMTIQLJH-WKUHSSGJNA-N		CCCCCCCCCCCCCCCCCC(=O)OCC(COP([O-])(=O)OCC[N+](C)(C)C)OC(=O)CCCCCC\C=C/C\C=C/C\C=C/C\C=C/CC	626.708	902.779	1888.89	1027.79	Pooled_Neg_IterativeMSMS-r001		1	1	1	0	0
387	8.684	868.607	144876	-1	Negative	Phosphatidylcholine	PC 18:1_20:3	NA	C46H84NO8P	809.593	(M+C2H3O2)-	868.607	-0.3	0.3	90.54	PC 38:4	1	PC 18:1/20:3	100	PC 18:1_20:3	1_PC(18:1_20:3)+C2H3O2 | 1_PC(18:0_20:4)+C2H3O2 | 1_PC(18:3_20:1)+C2H3O2	9357.6573 | 7005.1281 | 6990.6698	PC	[M+C2H3O2]-	Yes	6893	8.69	868.607	PC 38:4; PC 18:1-20:3; [M+CH3COO]-	PC 38:4; PC 18:1-20:3; [M+CH3COO]-	[M+CH3COO]-		0.857143	TRUE	C46H84NO8P	JNKAOGSDBBXHEP-SAUDALOUNA-N		CCCCCCCC\C=C/CCCCCCCC(=O)OCC(COP([O-])(=O)OCC[N+](C)(C)C)OC(=O)CCCCCCCCC\C=C/C\C=C/C\C=C/CC	492.007	860.088	1444.44	256.533	Pooled_Neg_IterativeMSMS-r001		1	1	1	0	0
257	7.831	866.591	241278	-1	Negative	Phosphatidylcholine	PC 38:5	NA	C46H82NO8P	807.578	(M+C2H3O2)-	866.592	-0.2	0.2	94.76	PC 38:5	2		NA	PC 38:5	1_PC(16:0_22:5)+C2H3O2 | 1_PC(18:1_20:4)+C2H3O2	16193.0212 | 15475.4997	PC	[M+C2H3O2]-	Yes	6875	7.83	866.591	PC 38:5; PC 16:0-22:5; [M+CH3COO]-	PC 38:5; PC 16:0-22:5; [M+CH3COO]-	[M+CH3COO]-		0.857143	TRUE	C46H82NO8P	ARDJUHDXABDVFH-BPFCGSCHNA-N		CCCCCCCCCCCCCCCC(=O)OCC(COP([O-])(=O)OCC[N+](C)(C)C)OC(=O)CCCCC\C=C/C\C=C/C\C=C/C\C=C/C\C=C/CC	543.111	897.583	1777.78	260.468	Pooled_Neg_IterativeMSMS-r001		1	1	1	0	0
424	8.098	866.591	130041	-1	Negative	Phosphatidylcholine	PC 18:1_20:4	NA	C46H82NO8P	807.578	(M+C2H3O2)-	866.592	-0.3	0.3	93.32	PC 38:5	2	PC 18:1/20:4	72.8	PC 18:1_20:4	1_PC(18:1_20:4)+C2H3O2 | 1_PC(16:0_22:5)+C2H3O2	9800.5688 | 7034.6019	PC	[M+C2H3O2]-	Yes	6877	8.1	866.592	PC 38:5; PC 18:1-20:4; [M+CH3COO]-	PC 38:5; PC 18:1-20:4; [M+CH3COO]-	[M+CH3COO]-	adduct linked to 6511_[M+Na-2H]-	0.857143	TRUE	C46H82NO8P	SWOKEJBWARJLGN-LTLPGSJDNA-N		CCCCCCCC\C=C/CCCCCCCC(=O)OCC(COP([O-])(=O)OCC[N+](C)(C)C)OC(=O)CCCCCC\C=C/C\C=C/C\C=C/C\C=C/CC	471.684	893.605	1666.67	144.425	Pooled_Neg_IterativeMSMS-r001		1	1	1	0	0
103	7.382	864.576	897494	-1	Negative	Phosphatidylcholine	PC 16:0_22:6	NA	C46H80NO8P	805.562	(M+C2H3O2)-	864.576	-0.1	0.1	91.66	PC 38:6	1	PC 16:0/22:6	100	PC 16:0_22:6	1_PC(16:0_22:6)+C2H3O2	52888.1	PC	[M+C2H3O2]-	Yes	6861	7.38	864.576	PC 38:6; PC 16:0-22:6; [M+CH3COO]-	PC 38:6; PC 16:0-22:6; [M+CH3COO]-	[M+CH3COO]-	adduct linked to 8973_[2M+Hac-H]-	0.857143	TRUE	C46H80NO8P	IESVDEZGAHUQJU-SYGPSSPWNA-N		CCCCCCCCCCCCCCCC(=O)OCC(COP([O-])(=O)OCC[N+](C)(C)C)OC(=O)CC\C=C/C\C=C/C\C=C/C\C=C/C\C=C/C\C=C/CC	602.014	892.643	1888.89	481.929	Pooled_Neg_IterativeMSMS-r001		1	1	1	0	0
309	6.807	864.576	200801	-1	Negative	Phosphatidylcholine	PC 18:2_20:4	NA	C46H80NO8P	805.562	(M+C2H3O2)-	864.576	-0.1	0.1	96.18	PC 38:6	4	PC 18:2/20:4	53.7	PC 18:2_20:4	1_PC(18:2_20:4)+C2H3O2 | 1_PC(18:1_20:5)+C2H3O2 | 1_PC(16:0_22:6)+C2H3O2	13919.296 | 9044.4475 | 8752.5767	PC	[M+C2H3O2]-	Yes	6860	6.81	864.576	PC 38:6; PC 18:2-20:4; [M+CH3COO]-	PC 38:6; PC 18:2-20:4; [M+CH3COO]-	[M+CH3COO]-	adduct linked to 8972_[2M+Hac-H]-	0.857143	TRUE	C46H80NO8P	RUHBZJXWUDKAMZ-ODAJXHQSNA-N		CCCCC\C=C/C\C=C/CCCCCCCC(=O)OCC(COP([O-])(=O)OCC[N+](C)(C)C)OC(=O)CCCCCC\C=C/C\C=C/C\C=C/C\C=C/CC	614.481	868.394	1555.56	98.7923	Pooled_Neg_IterativeMSMS-r001		1	1	1	0	0
1458	6.281	862.559	26868	-1	Negative	Phosphatidylcholine	PC 16:1_22:6	NA	C46H78NO8P	803.547	(M+C2H3O2)-	862.56	-1	1	90.3	PC 38:7	2	PC 16:1/22:6	63.1	PC 16:1_22:6	1_PC(16:1_22:6)+C2H3O2 | 1_PC(18:2_20:5)+C2H3O2	5147.64 | 4383.4927	PC	[M+C2H3O2]-	Yes	6839	6.29	862.561	PC 38:7; PC 16:1-22:6; [M+CH3COO]-	PC 38:7; PC 16:1-22:6; [M+CH3COO]-	[M+CH3COO]-	adduct linked to 7211_[M+Na-2H]-	0.857143	TRUE	C46H78NO8P	DLRNZUPJXRVWRW-LKDYKOESNA-N		CCCCCC\C=C/CCCCCCCC(=O)OCC(COP([O-])(=O)OCC[N+](C)(C)C)OC(=O)CC\C=C/C\C=C/C\C=C/C\C=C/C\C=C/C\C=C/CC	492.719	857.66	1666.67	21.1002	Pooled_Neg_IterativeMSMS-r002		1	1	1	0	0
1492	6.088	862.56	26186	-1	Negative	Phosphatidylcholine	PC 18:2_20:5	NA	C46H78NO8P	803.547	(M+C2H3O2)-	862.56	-0.6	0.6	90.6	PC 38:7	2	PC 18:2/20:5	60.8	PC 18:2_20:5	1_PC(18:2_20:5)+C2H3O2 | 1_PC(18:3_20:4)+C2H3O2	5876.0903 | 5136.18853	PC	[M+C2H3O2]-	Yes	6838	6.09	862.561	PC 38:7; PC 18:2-20:5; [M+CH3COO]-	PC 38:7; PC 18:2-20:5; [M+CH3COO]-	[M+CH3COO]-		0.857143	TRUE	C46H78NO8P	HRBNRYBXXRPMKP-OMCHRGCMNA-N		CCCCC\C=C/C\C=C/CCCCCCCC(=O)OCC(COP([O-])(=O)OCC[N+](C)(C)C)OC(=O)CCC\C=C/C\C=C/C\C=C/C\C=C/C\C=C/CC	555.655	878.16	1444.44	23.5125	Pooled_Neg_IterativeMSMS-r002		1	1	1	0	0
2771	10.989	882.623	11222	-1	Negative	Phosphatidylcholine	PC 19:0_20:4	NA	C47H86NO8P	823.609	(M+C2H3O2)-	882.623	0	0	79.26	PC 39:4	1	PC 19:0/20:4	100	PC 19:0_20:4	1_PC(19:0_20:4)+C2H3O2	4017.08	PC	[M+C2H3O2]-	Yes	7030	10.98	882.624	PC 39:4; [M+CH3COO]-	PC 39:4; [M+CH3COO]-	[M+CH3COO]-		0.571429	TRUE	C47H86NO8P	QUWIPEXOTVGONJ-LGUFLKDENA-N		CCCCCCCCCCCCCCCCCCC(=O)OCC(COP([O-])(=O)OCC[N+](C)(C)C)OC(=O)CCCCCC\C=C/C\C=C/C\C=C/C\C=C/CC	532.605	782.014	833.333	9.61505	Pooled_Neg_IterativeMSMS-r004		1	1	1	0	0
4151	8.191	878.593	5504	-1	Negative	Phosphatidylcholine	PC 17:0_22:6	NA	C47H82NO8P	819.578	(M+C2H3O2)-	878.592	1.3	1.3	66.77	PC 39:6	1	PC 17:0/22:6	100	PC 17:0_22:6	1_PC(17:0_22:6)+C2H3O2	3387.94	PC	[M+C2H3O2]-	Yes	6987	8.19	878.591	PC 39:6; [M+CH3COO]-	PC 39:6; [M+CH3COO]-	[M+CH3COO]-	similar chromatogram in higher mz_8751	0.571429	TRUE	C47H82NO8P	KSRURLYJRNYEOH-CRVSLQDRNA-N		CCCCCCCCCCCCCCCCC(=O)OCC(COP([O-])(=O)OCC[N+](C)(C)C)OC(=O)CC\C=C/C\C=C/C\C=C/C\C=C/C\C=C/C\C=C/CC	559.322	713.055	944.444	6.08483	Pooled_Neg_IterativeMSMS-r005		1	1	1	0	0
1930	11.911	898.654	18960	-1	Negative	Phosphatidylcholine	PC 20:0_20:3	NA	C48H90NO8P	839.64	(M+C2H3O2)-	898.654	-0.8	0.8	86.73	PC 40:3	2	PC 20:0/20:3	56.4	PC 20:0_20:3	1_PC(20:0_20:3)+C2H3O2 | 1_PC(18:2_22:1)+C2H3O2 | 1_PC(18:0_22:3)+C2H3O2	3359.962 | 3113.7106 | 3100.7424	PC	[M+C2H3O2]-	Yes	7187	11.9	898.655	PC 40:3; PC 20:0-20:3; [M+CH3COO]-	PC 40:3; PC 20:0-20:3; [M+CH3COO]-	[M+CH3COO]-	adduct linked to 6799_[M-H2O-H]-	0.857143	TRUE	C48H90NO8P	REABNEVSLLNWCN-XDZFUVEGNA-N		CCCCCCCCCCCCCCCCCCCC(=O)OCC(COP([O-])(=O)OCC[N+](C)(C)C)OC(=O)CCCCCCCCC\C=C/C\C=C/C\C=C/CC	427.909	819.876	1444.44	18.1509	Pooled_Neg_IterativeMSMS-r005		1	1	1	0	0
363	11.417	896.639	162036	-1	Negative	Phosphatidylcholine	PC 18:0_22:4	NA	C48H88NO8P	837.625	(M+C2H3O2)-	896.639	-0.1	0.1	89.13	PC 40:4	1	PC 18:0/22:4	100	PC 18:0_22:4	1_PC(18:0_22:4)+C2H3O2	10359.9	PC	[M+C2H3O2]-	Yes	7175	11.42	896.639	PC 40:4; PC 18:0-22:4; [M+CH3COO]-	PC 40:4; PC 18:0-22:4; [M+CH3COO]-	[M+CH3COO]-		0.857143	TRUE	C48H88NO8P	WUIUYHXOIXOMHN-SHJNOZFHNA-N		CCCCCCCCCCCCCCCCCC(=O)OCC(COP([O-])(=O)OCC[N+](C)(C)C)OC(=O)CCCCCCCC\C=C/C\C=C/C\C=C/C\C=C/CC	582.249	884.567	1666.67	123.869	Pooled_Neg_IterativeMSMS-r001		1	1	1	0	0
788	10.753	894.623	61388	-1	Negative	Phosphatidylcholine	PC 18:0_22:5	NA	C48H86NO8P	835.609	(M+C2H3O2)-	894.623	-0.2	0.2	91.83	PC 40:5	2	PC 18:0/22:5	73.7	PC 18:0_22:5	1_PC(18:0_22:5)+C2H3O2 | 1_PC(20:2_20:3)+C2H3O2	6602.5731 | 4817.2406	PC	[M+C2H3O2]-	Yes	7159	10.75	894.622	PC 40:5; PC 18:0-22:5; [M+CH3COO]-	PC 40:5; PC 18:0-22:5; [M+CH3COO]-	[M+CH3COO]-	similar chromatogram in higher mz_8998	0.857143	TRUE	C48H86NO8P	MAAMGQXOTCBPFS-CYDMDVBXNA-N		CCCCCCCCCCCCCCCCCC(=O)OCC(COP([O-])(=O)OCC[N+](C)(C)C)OC(=O)CCCCC\C=C/C\C=C/C\C=C/C\C=C/C\C=C/CC	505.105	870.394	1666.67	44.9966	Pooled_Neg_IterativeMSMS-r001		1	1	1	0	0
205	9.188	892.607	305808	-1	Negative	Phosphatidylcholine	PC 18:0_22:6	NA	C48H84NO8P	833.593	(M+C2H3O2)-	892.607	-0.2	0.2	91.59	PC 40:6	1	PC 18:0/22:6	100	PC 18:0_22:6	1_PC(18:0_22:6)+C2H3O2	20190.1	PC	[M+C2H3O2]-	Yes	7143	9.19	892.607	PC 40:6; [M+CH3COO]-	PC 40:6; [M+CH3COO]-	[M+CH3COO]-	similar chromatogram in higher mz_7787	0.857143	TRUE	C48H84NO8P	FAUYAENFVCNTAL-UFTZFNJNNA-N		CCCCCCCCCCCCCCCCCC(=O)OCC(COP([O-])(=O)OCC[N+](C)(C)C)OC(=O)CC\C=C/C\C=C/C\C=C/C\C=C/C\C=C/C\C=C/CC	584.916	879.033	1166.67	222.019	Pooled_Neg_IterativeMSMS-r001		1	1	1	0	0
1289	7.773	890.591	31287	-1	Negative	Phosphatidylcholine	PC 18:1_22:6	NA	C48H82NO8P	831.578	(M+C2H3O2)-	890.592	-0.3	0.3	90.17	PC 40:7	1	PC 18:1/22:6	100	PC 18:1_22:6	1_PC(18:1_22:6)+C2H3O2	7652.04	PC	[M+C2H3O2]-	Yes	7127	7.78	890.591	PC 40:7; PC 18:1-22:6; [M+CH3COO]-	PC 40:7; PC 18:1-22:6; [M+CH3COO]-	[M+CH3COO]-		0.857143	TRUE	C48H82NO8P	FPEVDFOXMCHLKL-MIIHFGKENA-N		CCCCCCCC\C=C/CCCCCCCC(=O)OCC(COP([O-])(=O)OCC[N+](C)(C)C)OC(=O)CC\C=C/C\C=C/C\C=C/C\C=C/C\C=C/C\C=C/CC	474.759	869.095	1777.78	12.8416	Pooled_Neg_IterativeMSMS-r002		1	1	1	0	0
1834	12.473	928.701	20168	-1	Negative	Phosphatidylcholine	PC 24:0_18:2	NA	C50H96NO8P	869.687	(M+C2H3O2)-	928.701	-0.5	0.5	90.06	PC 42:2	2	PC 24:0/18:2	59.6	PC 24:0_18:2	1_PC(18:2_24:0)+C2H3O2	3314.06	PC	[M+C2H3O2]-	Yes	7416	12.47	928.701	PC 42:2; PC 24:0-18:2; [M+CH3COO]-	PC 42:2; PC 24:0-18:2; [M+CH3COO]-	[M+CH3COO]-	adduct linked to 7873_[M+Hac-H]-	0.714286	TRUE	C50H96NO8P	IIGQXTIUKKRHCT-KVIQUQEHNA-N		CCCCCCCCCCCCCCCCCCCCCCCC(=O)OCC(COP([O-])(=O)OCC[N+](C)(C)C)OC(=O)CCCCCCC\C=C/C\C=C/CCCCC	592.092	841.422	1444.44	20.7588	Pooled_Neg_IterativeMSMS-r003		1	1	1	0	0
416	7.08	674.476	132870	-1	Negative	Phosphatidylethanolamine	PE 17:0_14:1	NA	C36H70NO8P	675.484	(M-H)-	674.477	-0.1	0.1	93.72	PE 31:1	1	PE 17:0/14:1	100	PE 17:0_14:1	1_PE(14:1_17:0)-H	11658.3	PE	[M-H]-	Yes	4960	7.08	674.477	PE 31:1; PE 17:0-14:1; [M-H]-	PE 31:1; PE 17:0-14:1; [M-H]-	[M-H]-	similar chromatogram in higher mz_6598; similar chromatogram in higher mz_7341; similar chromatogram in higher mz_8648	0.857143	TRUE	C36H70NO8P	QWRIURIVRIHUFS-BENRWUELNA-N		CCCCCCCCCCCCCCCCC(=O)OCC(COP(O)(=O)OCCN)OC(=O)CCCCCCC\C=C/CCCC	741.165	854.065	1625	117.995	Pooled_Neg_IterativeMSMS-r001		1	1	1	0	0
3133	7.756	688.492	9270	-1	Negative	Phosphatidylethanolamine	PE 16:0_16:1	NA	C37H72NO8P	689.5	(M-H)-	688.492	-0.7	0.7	73.66	PE 32:1	1	PE 16:0/16:1	100	PE 16:0_16:1	1_DMPE(14:0_16:1)-H | 1_PE(14:0_18:1)-H	2862.7731 | 1215.8297	DMPE	[M-H]-	No	5138	7.77	688.491	PE 32:1; PE 16:0-16:1; [M-H]-	PE 32:1; PE 16:0-16:1; [M-H]-	[M-H]-	similar chromatogram in higher mz_5495	0.857143	TRUE	C37H72NO8P	CZOSTDZGCCEZTJ-PEZBUJJGNA-N		CCCCCCCCCCCCCCCC(=O)OCC(COP(O)(=O)OCCN)OC(=O)CCCCCCC\C=C/CCCCCC	664.009	830.112	1625	6.45972	Pooled_Neg_IterativeMSMS-r003		1	1	1	0	0
4137	7.395	700.492	5559	-1	Negative	Phosphatidylethanolamine	PE 15:0_18:2	NA	C38H72NO8P	701.5	(M-H)-	700.492	-0.4	0.4	89.18	PE 33:2	1	PE 15:0/18:2	100	PE 15:0_18:2	1_MMPE(15:0_17:2)-H	2569.52	MMPE	[M-H]-	Yes	5260	7.4	700.495	PE 33:2; PE 15:0-18:2; [M-H]-	PE 33:2; PE 15:0-18:2; [M-H]-	[M-H]-	similar chromatogram in higher mz_7292; adduct linked to 5513_[M+Na-2H]-	0.857143	TRUE	C38H72NO8P	QAXAIGXHZKFJPP-BCTRXSSUNA-N		CCCCCCCCCCCCCCC(=O)OCC(COP(O)(=O)OCCN)OC(=O)CCCCCCC\C=C/C\C=C/CCCCC	597.923	871.359	1375	3.89586	Pooled_Neg_IterativeMSMS-r006		1	1	1	0	0
1040	9.72	716.523	42410	-1	Negative	Phosphatidylethanolamine	PE 16:0_18:1	NA	C39H76NO8P	717.531	(M-H)-	716.524	-0.2	0.2	92.9	PE 34:1	1	PE 16:0/18:1	100	PE 16:0_18:1	1_PE(16:0_18:1)-H	5501.78	PE	[M-H]-	Yes	5460	9.72	716.523	PE 34:1; PE 16:0-18:1; [M-H]-	PE 34:1; PE 16:0-18:1; [M-H]-	[M-H]-	similar chromatogram in higher mz_8674; similar chromatogram in higher mz_6605	0.857143	TRUE	C39H76NO8P	FHQVHHIBKUMWTI-ZCXUNETKNA-N		CCCCCCCCCCCCCCCC(=O)OCC(COP(O)(=O)OCCN)OC(=O)CCCCCCC\C=C/CCCCCCCC	735.995	867.018	1500	48.2391	Pooled_Neg_IterativeMSMS-r001		1	1	1	0	0
433	8.221	714.508	127308	-1	Negative	Phosphatidylethanolamine	PE 16:0_18:2	NA	C39H74NO8P	715.515	(M-H)-	714.508	-0.2	0.2	93.46	PE 34:2	1	PE 16:0/18:2	100	PE 16:0_18:2	1_PE(16:0_18:2)-H	11098.7	PE	[M-H]-	Yes	5441	8.22	714.508	PE 34:2; PE 16:0-18:2; [M-H]-	PE 34:2; PE 16:0-18:2; [M-H]-	[M-H]-		0.857143	TRUE	C39H74NO8P	HBZNVZIRJWODIB-BCTRXSSUNA-N		CCCCCCCCCCCCCCCC(=O)OCC(COP(O)(=O)OCCN)OC(=O)CCCCCCC\C=C/C\C=C/CCCCC	748.184	904.538	1875	107.133	Pooled_Neg_IterativeMSMS-r001		1	1	1	0	0
2369	7.389	712.492	14353	-1	Negative	Phosphatidylethanolamine	PE 16:0_18:3	NA	C39H72NO8P	713.5	(M-H)-	712.492	-0.4	0.4	87.36	PE 34:3	3	PE 16:0/18:3	65.9	PE 16:0_18:3	1_MMPE(15:0_18:3)-H	3893.85	MMPE	[M-H]-	Yes	5423	7.39	712.492	PE 34:3; PE 16:0-18:3; [M-H]-	PE 34:3; PE 16:0-18:3; [M-H]-	[M-H]-	adduct linked to 5999_[M+Hac-H]-	0.857143	TRUE	C39H72NO8P	QONZHKTZKTUIMU-SVNQLWEDNA-N		CCCCCCCCCCCCCCCC(=O)OCC(COP(O)(=O)OCCN)OC(=O)CCCCCCC\C=C/C\C=C/C\C=C/CC	597.505	816.547	1625	6.30468	Pooled_Neg_IterativeMSMS-r003		1	1	1	0	0
350	11.674	744.555	169781	-1	Negative	Phosphatidylethanolamine	PE 18:0_18:1	NA	C41H80NO8P	745.562	(M-H)-	744.555	-0.2	0.2	90.04	PE 36:1	1	PE 18:0/18:1	100	PE 18:0_18:1	1_PE(18:0_18:1)-H	17748.1	PE	[M-H]-	Yes	5732	11.67	744.555	PE 36:1; PE 18:0-18:1; [M-H]-	PE 36:1; PE 18:0-18:1; [M-H]-	[M-H]-	similar chromatogram in higher mz_8527; similar chromatogram in higher mz_8725; similar chromatogram in higher mz_6486; similar chromatogram in higher mz_8470	0.857143	TRUE	C41H80NO8P	JQKOHRZNEOQNJE-ZZEZOPTANA-N		CCCCCCCCCCCCCCCCCC(=O)OCC(COP(O)(=O)OCCN)OC(=O)CCCCCCC\C=C/CCCCCCCC	764.486	873.306	1750	179.911	Pooled_Neg_IterativeMSMS-r002		1	1	1	0	0
241	10.403	742.539	259290	-1	Negative	Phosphatidylethanolamine	PE 18:0_18:2	NA	C41H78NO8P	743.547	(M-H)-	742.539	-0.2	0.2	91.26	PE 36:2	3	PE 18:0/18:2	74.3	PE 18:0_18:2	1_PE(18:0_18:2)-H | 1_PE(18:1_18:1)-H	21947.9312 | 11462.21	PE	[M-H]-	Yes	5720	10.4	742.539	PE 36:2; PE 18:0-18:2; [M-H]-	PE 36:2; PE 18:0-18:2; [M-H]-	[M-H]-	adduct linked to 8616_[2M-H]-; found in higher mz's MsMs_6468; found in higher mz's MsMs_8638	0.857143	TRUE	C41H78NO8P	YDTWOEYVDRKKCR-MLWYYCKJNA-N		CCCCCCCCCCCCCCCCCC(=O)OCC(COP(O)(=O)OCCN)OC(=O)CCCCCCC\C=C/C\C=C/CCCCC	698.216	845.407	1875	314.662	Pooled_Neg_IterativeMSMS-r001		1	1	1	0	0
877	8.438	740.523	53849	-1	Negative	Phosphatidylethanolamine	PE 18:1_18:2	NA	C41H76NO8P	741.531	(M-H)-	740.524	-0.4	0.4	91.43	PE 36:3	1	PE 18:1/18:2	100	PE 18:1_18:2	1_PE(18:1_18:2)-H	8691.4	PE	[M-H]-	Yes	5686	8.44	740.523	PE 36:3; PE 18:1-18:2; [M-H]-	PE 36:3; PE 18:1-18:2; [M-H]-	[M-H]-	adduct linked to 7386_[M+Na-2H]-	0.857143	TRUE	C41H76NO8P	GKAFCSRKMWFPSJ-RQOIEFAZNA-N		CCCCCCCC\C=C/CCCCCCCC(=O)OCC(COP(O)(=O)OCCN)OC(=O)CCCCCCC\C=C/C\C=C/CCCCC	764.171	901.402	1875	83.7127	Pooled_Neg_IterativeMSMS-r002		1	1	1	0	0
392	7.952	738.508	143381	-1	Negative	Phosphatidylethanolamine	PE 16:0_20:4	NA	C41H74NO8P	739.515	(M-H)-	738.508	-0.2	0.2	93.48	PE 36:4	1	PE 16:0/20:4	100	PE 16:0_20:4	1_PE(16:0_20:4)-H	18266	PE	[M-H]-	Yes	5667	7.97	738.508	PE 36:4; PE 16:0-20:4; [M-H]-	PE 36:4; PE 16:0-20:4; [M-H]-	[M-H]-		0.857143	TRUE	C41H74NO8P	NQIMLWFRWGTTOZ-JAXHXWBXNA-N		CCCCCCCCCCCCCCCC(=O)OCC(COP(O)(=O)OCCN)OC(=O)CCCCCC\C=C/C\C=C/C\C=C/C\C=C/CC	826.954	897.741	1875	105.979	Pooled_Neg_IterativeMSMS-r001		1	1	1	0	0
901	11.156	768.555	51350	-1	Negative	Phosphatidylethanolamine	PE 18:0_20:3	NA	C43H80NO8P	769.562	(M-H)-	768.555	-0.3	0.3	87.45	PE 38:3	1	PE 18:0/20:3	100	PE 18:0_20:3	1_PE(18:0_20:3)-H	10731.4	PE	[M-H]-	Yes	5963	11.16	768.555	PE 38:3; PE 18:0-20:3; [M-H]-	PE 38:3; PE 18:0-20:3; [M-H]-	[M-H]-	similar chromatogram in higher mz_6176; similar chromatogram in higher mz_6955	0.857143	TRUE	C43H80NO8P	MSYFXMJDQLPRGO-JTBMWNAQNA-N		CCCCCCCCCCCCCCCCCC(=O)OCC(COP(O)(=O)OCCN)OC(=O)CCCCCCCCC\C=C/C\C=C/C\C=C/CC	629.623	849.057	1750	91.9768	Pooled_Neg_IterativeMSMS-r002		1	1	1	0	0
2653	9.44	766.539	12086	-1	Negative	Phosphatidylethanolamine	PE 16:0_22:4	NA	C43H78NO8P	767.547	(M-H)-	766.539	-0.1	0.1	91.48	PE 38:4	2	PE 16:0/22:4	69.9	PE 16:0_22:4	1_PE(16:0_22:4)-H | 1_DMPE(16:0_20:4)-H	3702.4687 | 3170.9473	PE	[M-H]-	No	5942	9.44	766.539	PE 38:4; PE 16:0-22:4; [M-H]-	PE 38:4; PE 16:0-22:4; [M-H]-	[M-H]-	adduct linked to 6491_[M+CH3COO]-; similar chromatogram in higher mz_6030	0.857143	TRUE	C43H78NO8P	ICYDFONFTSPCRL-BHYOAKPMNA-N		CCCCCCCCCCCCCCCC(=O)OCC(COP(O)(=O)OCCN)OC(=O)CCCCCCCC\C=C/C\C=C/C\C=C/C\C=C/CC	499.518	786.66	1375	16.8005	Pooled_Neg_IterativeMSMS-r003		1	1	1	0	0
234	10.086	766.539	267814	-1	Negative	Phosphatidylethanolamine	PE 18:0_20:4	NA	C43H78NO8P	767.547	(M-H)-	766.539	-0.2	0.2	92.36	PE 38:4	1	PE 18:0/20:4	100	PE 18:0_20:4	1_PE(18:0_20:4)-H	21376.6	PE	[M-H]-	Yes	5941	10.09	766.539	PE 38:4; PE 18:0-20:4; [M-H]-	PE 38:4; PE 18:0-20:4; [M-H]-	[M-H]-		0.857143	TRUE	C43H78NO8P	YEHAZLUVAZKVRO-ZKVKLVECNA-N		CCCCCCCCCCCCCCCCCC(=O)OCC(COP(O)(=O)OCCN)OC(=O)CCCCCC\C=C/C\C=C/C\C=C/C\C=C/CC	729.979	872.372	1750	248.198	Pooled_Neg_IterativeMSMS-r001		1	1	1	0	0
1487	8.755	764.523	26252	-1	Negative	Phosphatidylethanolamine	PE 16:0_22:5	NA	C43H76NO8P	765.531	(M-H)-	764.524	-0.4	0.4	90.08	PE 38:5	3	PE 16:0/22:5	64.3	PE 16:0_22:5	1_PE(16:0_22:5)-H	3455.5	PE	[M-H]-	Yes	5918	8.75	764.524	PE 38:5; PE 16:0-22:5; [M-H]-	PE 38:5; PE 16:0-22:5; [M-H]-	[M-H]-	similar chromatogram in higher mz_6722	0.857143	TRUE	C43H76NO8P	BXSFSSDQHFBPDQ-SFVLIGPRNA-N		CCCCCCCCCCCCCCCC(=O)OCC(COP(O)(=O)OCCN)OC(=O)CCCCC\C=C/C\C=C/C\C=C/C\C=C/C\C=C/CC	667.794	822.191	1500	30.5879	Pooled_Neg_IterativeMSMS-r002		1	1	1	0	0
409	7.652	762.508	138304	-1	Negative	Phosphatidylethanolamine	PE 16:0_22:6	NA	C43H74NO8P	763.515	(M-H)-	762.508	-0.3	0.3	90.06	PE 38:6	1	PE 16:0/22:6	100	PE 16:0_22:6	1_PE(16:0_22:6)-H	10889.2	PE	[M-H]-	Yes	5898	7.65	762.508	PE 38:6; PE 16:0-22:6; [M-H]-	PE 38:6; PE 16:0-22:6; [M-H]-	[M-H]-		0.857143	TRUE	C43H74NO8P	MPWUZHVZZKSTPV-LGFBOSHVNA-N		CCCCCCCCCCCCCCCC(=O)OCC(COP(O)(=O)OCCN)OC(=O)CC\C=C/C\C=C/C\C=C/C\C=C/C\C=C/C\C=C/CC	724.663	874.055	1875	126.662	Pooled_Neg_IterativeMSMS-r001		1	1	1	0	0
1233	11.579	794.57	33237	-1	Negative	Phosphatidylethanolamine	PE 18:0_22:4	NA	C45H82NO8P	795.578	(M-H)-	794.571	-0.2	0.2	85.23	PE 40:4	1	PE 18:0/22:4	100	PE 18:0_22:4	1_PE(18:0_22:4)-H | 1_DMPE(18:0_20:4)-H	8595.2035 | 5651.56	PE	[M-H]-	No	6199	11.58	794.571	PE 40:4; PE 18:0-22:4; [M-H]-	PE 40:4; PE 18:0-22:4; [M-H]-	[M-H]-		0.857143	TRUE	C45H82NO8P	TVACGFJBGVEGCR-PYQGTGCGNA-N		CCCCCCCCCCCCCCCCCC(=O)OCC(COP(O)(=O)OCCN)OC(=O)CCCCCCCC\C=C/C\C=C/C\C=C/C\C=C/CC	817.131	836.699	1750	26.2627	Pooled_Neg_IterativeMSMS-r003		1	1	1	0	0
1642	10.326	792.555	23130	-1	Negative	Phosphatidylethanolamine	PE 18:0_22:5	NA	C45H80NO8P	793.562	(M-H)-	792.555	-0.4	0.4	92.22	PE 40:5	3	PE 18:0/22:5	64.5	PE 18:0_22:5	1_PE(18:0_22:5)-H	5524.65	PE	[M-H]-	Yes	6177	10.33	792.554	PE 40:5; PE 18:0-22:5; [M-H]-	PE 40:5; PE 18:0-22:5; [M-H]-	[M-H]-	similar chromatogram in higher mz_6956	0.857143	TRUE	C45H80NO8P	KYERVKWKQQBRQB-NIZIMQIGNA-N		CCCCCCCCCCCCCCCCCC(=O)OCC(COP(O)(=O)OCCN)OC(=O)CCCCC\C=C/C\C=C/C\C=C/C\C=C/C\C=C/CC	706.659	832.69	1625	11.5178	Pooled_Neg_IterativeMSMS-r002		1	1	1	0	0
953	7.378	747.518	47201	-1	Negative	Phosphatidylglycerol	PG 16:0_18:1	NA	C40H77O10P	748.525	(M-H)-	747.518	-0.6	0.6	64.72	PG 34:1	1	PG 16:0/18:1	100	PG 16:0_18:1	1_PG(16:0_18:1)-H	8648.03	PG	[M-H]-	Yes	5753	7.38	747.518	PG 34:1; PG 16:0-18:1; [M-H]-	PG 34:1; PG 16:0-18:1; [M-H]-	[M-H]-		0.857143	TRUE	C40H77O10P	PAZGBAOHGQRCBP-ZCXUNETKNA-N		CCCCCCCCCCCCCCCC(=O)OCC(COP(O)(=O)OCC(O)CO)OC(=O)CCCCCCC\C=C/CCCCCCCC	599.143	686.559	1714.29	26.4754	Pooled_Neg_IterativeMSMS-r002		1	1	1	0	0
1920	9.052	775.549	19139	-1	Negative	Phosphatidylglycerol	PG 18:0_18:1	NA	C42H81O10P	776.557	(M-H)-	775.549	-1.2	1.2	72.15	PG 36:1	2	PG 18:0/18:1	66.8	PG 18:0_18:1	1_PG(18:0_18:1)-H	4642.56	PG	[M-H]-	Yes	6044	9.05	775.548	PG 36:1; PG 18:0-18:1; [M-H]-	PG 36:1; PG 18:0-18:1; [M-H]-	[M-H]-		0.571429	TRUE	C42H81O10P	ZEFGRNLJASLRBZ-ZZEZOPTANA-N		CCCCCCCCCCCCCCCCCC(=O)OCC(COP(O)(=O)OCC(O)CO)OC(=O)CCCCCCC\C=C/CCCCCCCC	343.337	671.441	1714.29	3.50948	Pooled_Neg_IterativeMSMS-r003		1	1	1	0	0
46	6.688	773.534	2053308	-1	Negative	Phosphatidylglycerol	PG 18:1_18:1	NA	C42H79O10P	774.541	(M-H)-	773.534	0	0	79.48	PG 36:2	1	PG 18:1/18:1	100	PG 18:1_18:1	1_PG(18:1_18:1)-H	100742	PG	[M-H]-	Yes	6007	6.69	773.534	PG 36:2; PG 18:1-18:1; [M-H]-	PG 36:2; PG 18:1-18:1; [M-H]-	[M-H]-	adduct linked to 8713_[2M-H]-; similar chromatogram in higher mz_6038; similar chromatogram in higher mz_8650	0.857143	TRUE	C42H79O10P	DSNRWDQKZIEDDB-CLFAGFIQNA-N		CCCCCCCC\C=C/CCCCCCCC(=O)OCC(COP(O)(=O)OCC(O)CO)OC(=O)CCCCCCC\C=C/CCCCCCCC	748.305	811.675	2000	2497.45	Pooled_Neg_IterativeMSMS-r001		1	1	1	0	0
3062	6.092	771.517	9635	-1	Negative	Phosphatidylglycerol	PG 18:1_18:2	NA	C42H77O10P	772.525	(M-H)-	771.518	-1	1	67.55	PG 36:3	1	PG 18:1/18:2	100	PG 18:1_18:2	1_PG(18:1_18:2)-H	947.291	PG	[M-H]-	Yes	5988	6.09	771.519	PG 36:3; PG 18:1-18:2; [M-H]-	PG 36:3; PG 18:1-18:2; [M-H]-	[M-H]-	adduct linked to 7631_[M+Na-2H]-	0.714286	TRUE	C42H77O10P	FSVTVWTVWNNIQX-RQOIEFAZNA-N		CCCCCCCC\C=C/CCCCCCCC(=O)OCC(COP(O)(=O)OCC(O)CO)OC(=O)CCCCCCC\C=C/C\C=C/CCCCC	384.859	571.669	1428.57	7.5064	Pooled_Neg_IterativeMSMS-r003		1	1	1	0	0
124	6.231	833.519	674301	-1	Negative	Phosphatidylinositol	PI 16:0_18:2	NA	C43H79O13P	834.526	(M-H)-	833.519	-0.1	0.1	96.73	PI 34:2	2	PI 16:0/18:2	57.8	PI 16:0_18:2	1_PI(16:0_18:2)-H	40028.9	PI	[M-H]-	Yes	6582	6.23	833.519	PI 34:2; PI 16:0-18:2; [M-H]-	PI 34:2; PI 16:0-18:2; [M-H]-	[M-H]-	adduct linked to 8971_[2M-H]-	0.857143	TRUE	C43H79O13P	BSNJSZUDOMPYIR-BCTRXSSUNA-N		CCCCCCCCCCCCCCCC(=O)OCC(COP(O)(=O)OC1C(O)C(O)C(O)C(O)C1O)OC(=O)CCCCCCC\C=C/C\C=C/CCCCC	753.184	869.817	2000	575.376	Pooled_Neg_IterativeMSMS-r001		1	1	1	0	0
248	8.717	863.565	253410	-1	Negative	Phosphatidylinositol	PI 18:0_18:1	NA	C45H85O13P	864.573	(M-H)-	863.566	-0.1	0.1	96.79	PI 36:1	1	PI 18:0/18:1	100	PI 18:0_18:1	1_PI(18:0_18:1)-H	17071.3	PI	[M-H]-	Yes	6848	8.72	863.565	PI 36:1; PI 18:0-18:1; [M-H]-	PI 36:1; PI 18:0-18:1; [M-H]-	[M-H]-		0.857143	TRUE	C45H85O13P	YOBFISPJJWPPTK-ZZEZOPTANA-N		CCCCCCCCCCCCCCCCCC(=O)OCC(COP(O)(=O)OC1C(O)C(O)C(O)C(O)C1O)OC(=O)CCCCCCC\C=C/CCCCCCCC	672.982	849.702	1888.89	145.118	Pooled_Neg_IterativeMSMS-r001		1	1	1	0	0
78	7.457	861.55	1189791	-1	Negative	Phosphatidylinositol	PI 18:0_18:2	NA	C45H83O13P	862.557	(M-H)-	861.55	0	0	95.75	PI 36:2	2	PI 18:0/18:2	70.4	PI 18:0_18:2	1_PI(18:0_18:2)-H | 1_PI(16:0_20:2)-H | 1_PI(18:1_18:1)-H	83525.9319 | 75134.8514 | 75012.05442	PI	[M-H]-	Yes	6829	7.45	861.55	PI 36:2; PI 18:0-18:2; [M-H]-	PI 36:2; PI 18:0-18:2; [M-H]-	[M-H]-		0.857143	TRUE	C45H83O13P	KZVRAFHIKMDULK-MLWYYCKJNA-N		CCCCCCCCCCCCCCCCCC(=O)OCC(COP(O)(=O)OC1C(O)C(O)C(O)C(O)C1O)OC(=O)CCCCCCC\C=C/C\C=C/CCCCC	826.615	842.22	1888.89	1387.57	Pooled_Neg_IterativeMSMS-r001		1	1	1	0	0
127	6.119	857.519	664211	-1	Negative	Phosphatidylinositol	PI 16:0_20:4	NA	C45H79O13P	858.526	(M-H)-	857.519	0.1	0.1	95.38	PI 36:4	1	PI 16:0/20:4	100	PI 16:0_20:4	1_PI(16:0_20:4)-H	33423.5	PI	[M-H]-	Yes	6779	6.12	857.518	PI 36:4; PI 16:0-20:4; [M-H]-	PI 36:4; PI 16:0-20:4; [M-H]-	[M-H]-	found in higher mz's MsMs_8732	0.857143	TRUE	C45H79O13P	VWRYMIZQLPXULA-JAXHXWBXNA-N		CCCCCCCCCCCCCCCC(=O)OCC(COP(O)(=O)OC1C(O)C(O)C(O)C(O)C1O)OC(=O)CCCCCC\C=C/C\C=C/C\C=C/C\C=C/CC	643.516	871.288	1888.89	576.872	Pooled_Neg_IterativeMSMS-r001		1	1	1	0	0
752	6.658	871.534	64392	-1	Negative	Phosphatidylinositol	PI 17:0_20:4	NA	C46H81O13P	872.542	(M-H)-	871.534	-0.4	0.4	94.97	PI 37:4	1	PI 17:0/20:4	100	PI 17:0_20:4	1_PI(17:0_20:4)-H	9128.92	PI	[M-H]-	Yes	6925	6.66	871.534	PI 37:4; PI 17:0-20:4; [M-H]-	PI 37:4; PI 17:0-20:4; [M-H]-	[M-H]-		0.857143	TRUE	C46H81O13P	NHCUHDJVBAQLLF-UMWXEKTDNA-N		CCCCCCCCCCCCCCCCC(=O)OCC(COP(O)(=O)OC1C(O)C(O)C(O)C(O)C1O)OC(=O)CCCCCC\C=C/C\C=C/C\C=C/C\C=C/CC	586.394	820.013	1666.67	45.9533	Pooled_Neg_IterativeMSMS-r002		1	1	1	0	0
333	7.976	887.565	181098	-1	Negative	Phosphatidylinositol	PI 18:0_20:3	NA	C47H85O13P	888.573	(M-H)-	887.566	-0.1	0.1	96.64	PI 38:3	1	PI 18:0/20:3	100	PI 18:0_20:3	1_PI(18:0_20:3)-H	9851.55	PI	[M-H]-	Yes	7093	7.98	887.565	PI 38:3; PI 18:0-20:3; [M-H]-	PI 38:3; PI 18:0-20:3; [M-H]-	[M-H]-		0.857143	TRUE	C47H85O13P	GGSSNEAFVQRIHU-JTBMWNAQNA-N		CCCCCCCCCCCCCCCCCC(=O)OCC(COP(O)(=O)OC1C(O)C(O)C(O)C(O)C1O)OC(=O)CCCCCCCCC\C=C/C\C=C/C\C=C/CC	667.027	829.969	1777.78	86.4775	Pooled_Neg_IterativeMSMS-r001		1	1	1	0	0
8	7.355	885.55	7046088	-1	Negative	Phosphatidylinositol	PI 18:0_20:4	NA	C47H83O13P	886.557	(M-H)-	885.55	0	0	94.26	PI 38:4	1	PI 18:0/20:4	100	PI 18:0_20:4	1_PI(18:0_20:4)-H	489759	PI	[M-H]-	Yes	7057	7.36	885.551	PI 38:4; PI 18:0-20:4; [M-H]-	PI 38:4; PI 18:0-20:4; [M-H]-	[M-H]-		0.857143	TRUE	C47H83O13P	OJESNYFIPWSOPO-ZKVKLVECNA-N		CCCCCCCCCCCCCCCCCC(=O)OCC(COP(O)(=O)OC1C(O)C(O)C(O)C(O)C1O)OC(=O)CCCCCC\C=C/C\C=C/C\C=C/C\C=C/CC	866.17	831.17	2000	6425.16	Pooled_Neg_IterativeMSMS-r001		1	1	1	0	0
270	6.38	883.534	230892	-1	Negative	Phosphatidylinositol	PI 18:1_20:4	NA	C47H81O13P	884.542	(M-H)-	883.534	-0.1	0.1	95.7	PI 38:5	1	PI 18:1/20:4	100	PI 18:1_20:4	1_PI(18:1_20:4)-H | 1_PI(16:0_22:5)-H	16896.17514 | 14640.57892	PI	[M-H]-	Yes	7037	6.38	883.534	PI 38:5; PI 18:1-20:4; [M-H]-	PI 38:5; PI 18:1-20:4; [M-H]-	[M-H]-		0.857143	TRUE	C47H81O13P	XGZVRASBCZTHNO-HAGCXRLMNA-N		CCCCCCCC\C=C/CCCCCCCC(=O)OCC(COP(O)(=O)OC1C(O)C(O)C(O)C(O)C1O)OC(=O)CCCCCC\C=C/C\C=C/C\C=C/C\C=C/CC	726.879	860.226	1888.89	175.572	Pooled_Neg_IterativeMSMS-r001		1	1	1	0	0
608	5.939	881.518	86715	-1	Negative	Phosphatidylinositol	PI 16:0_22:6	NA	C47H79O13P	882.526	(M-H)-	881.519	-0.4	0.4	95.49	PI 38:6	1	PI 16:0/22:6	100	PI 16:0_22:6	1_PI(16:0_22:6)-H	9799.95	PI	[M-H]-	Yes	7017	5.94	881.519	PI 38:6; PI 16:0-22:6; [M-H]-	PI 38:6; PI 16:0-22:6; [M-H]-	[M-H]-		0.857143	TRUE	C47H79O13P	FPHAZHKZJQOPBU-LGFBOSHVNA-N		CCCCCCCCCCCCCCCC(=O)OCC(COP(O)(=O)OC1C(O)C(O)C(O)C(O)C1O)OC(=O)CC\C=C/C\C=C/C\C=C/C\C=C/C\C=C/C\C=C/CC	215.471	809.299	1777.78	70.771	Pooled_Neg_IterativeMSMS-r001		1	1	1	0	0
1301	8.53	913.582	31006	-1	Negative	Phosphatidylinositol	PI 18:0_22:4	NA	C49H87O13P	914.588	(M-H)-	913.581	1	1	94.09	PI 40:4	1	PI 18:0/22:4	100	PI 18:0_22:4	1_PI(18:0_22:4)-H	5901.05	PI	[M-H]-	Yes	7305	8.53	913.581	PI 40:4; PI 18:0-22:4; [M-H]-	PI 40:4; PI 18:0-22:4; [M-H]-	[M-H]-		0.857143	TRUE	C49H87O13P	VTYLJIRGLIZEIC-PYQGTGCGNA-N		CCCCCCCCCCCCCCCCCC(=O)OCC(COP(O)(=O)OC1C(O)C(O)C(O)C(O)C1O)OC(=O)CCCCCCCC\C=C/C\C=C/C\C=C/C\C=C/CC	490.621	759.643	1555.56	21.0419	Pooled_Neg_IterativeMSMS-r002		1	1	1	0	0
192	6.525	747.566	333895	-1	Negative	Sphingomyelin	SM d33:1	NA	C38H77N2O6P	688.552	(M+C2H3O2)-	747.566	-0.1	0.1	99.08	SM d33:1	15		NA	SM d33:1	1_SM(d17:1/16:0)+C2H3O2	22532.3	SM	[M+C2H3O2]-	Yes	5757	6.53	747.566	SM d33:1; SM d17:1/16:0; [M+CH3COO]-	SM d33:1; SM d17:1/16:0; [M+CH3COO]-	[M+CH3COO]-	adduct linked to 8571_[2M+Hac-H]-	0.857143	TRUE	C38H77N2O6P	RXLZIONNUYYHHW-OWWNRXNENA-N		CCCCCCCCCCCCCCCC(=O)NC(COP([O-])(=O)OCC[N+](C)(C)C)C(O)\C=C\CCCCCCCCCCCC	575.197	912.563	2000	219.195	Pooled_Neg_IterativeMSMS-r001		1	1	1	0	0
48	7.198	761.581	1971399	-1	Negative	Sphingomyelin	SM d18:1_16:0	NA	C39H79N2O6P	702.568	(M+C2H3O2)-	761.581	0	0	98.32	SM d34:1	1	SM d18:1/16:0	100	SM d18:1_16:0	1_SM(d18:1/16:0)+C2H3O2	120814	SM	[M+C2H3O2]-	Yes	5885	7.2	761.582	SM d34:1; SM d18:1/16:0; [M+CH3COO]-	SM d34:1; SM d18:1/16:0; [M+CH3COO]-	[M+CH3COO]-	adduct linked to 8592_[2M+Hac-H]-; adduct linked to 8593_[2M+Hac-H]-; found in higher mz's MsMs_8592	0.857143	TRUE	C39H79N2O6P	RWKUXQNLWDTSLO-NHQGMKOONA-N		CCCCCCCCCCCCCCCC(=O)NC(COP([O-])(=O)OCC[N+](C)(C)C)C(O)\C=C\CCCCCCCCCCCCC	740.216	896.415	2000	3349.51	Pooled_Neg_IterativeMSMS-r001		1	1	1	0	0
134	11.4	817.644	620929	-1	Negative	Sphingomyelin	SM d38:1	NA	C43H87N2O6P	758.63	(M+C2H3O2)-	817.644	-0.2	0.2	98.06	SM d38:1	25		NA	SM d38:1	1_SM(d18:1/20:0)+C2H3O2	35448.3	SM	[M+C2H3O2]-	Yes	6415	11.4	817.644	SM d38:1; SM d18:1/20:0; [M+CH3COO]-	SM d38:1; SM d18:1/20:0; [M+CH3COO]-	[M+CH3COO]-	adduct linked to 8768_[2M+Hac-H]-	0.857143	TRUE	C43H87N2O6P	AADLTHQNYQJHQV-JMUUFCRMNA-N		CCCCCCCCCCCCCCCCCCCC(=O)NC(COP([O-])(=O)OCC[N+](C)(C)C)C(O)\C=C\CCCCCCCCCCCCC	619.381	922.883	2000	1005.85	Pooled_Neg_IterativeMSMS-r001		1	1	1	0	0
251	12.175	847.691	251270	-1	Negative	Sphingomyelin	SM d40:0	NA	C45H93N2O6P	788.677	(M+C2H3O2)-	847.691	-0.3	0.3	97.9	SM d40:0	15		NA	SM d40:0	1_SM(41:0)+HCO2	315.354	SM	[M+HCO2]-	Yes	6701	12.17	847.691	SM d40:0; [M+CH3COO]-	SM d40:0; [M+CH3COO]-	[M+CH3COO]-	adduct linked to 7062_[M+CH3COO]-	0.857143	TRUE	C45H93N2O6P	WNHMBHZWQZDZTC-UHFFFAOYNA-N		CCCCCCCCCCCCCCCCCCCCCCCCCCCCCCCC(=O)NC(COP([O-])(=O)OCC[N+](C)(C)C)C(O)CCCCC	471.916	922.496	1100	188.875	Pooled_Neg_IterativeMSMS-r003		1	1	1	0	0
93	12.036	845.675	1033810	-1	Negative	Sphingomyelin	SM d18:1_22:0	NA	C45H91N2O6P	786.662	(M+C2H3O2)-	845.675	0	0	98.01	SM d40:1	1	SM d18:1/22:0	100	SM d18:1_22:0	1_SM(d18:1/22:0)+C2H3O2 | 1_SM(41:1)+HCO2	67002.3938 | 3318.476	SM	[M+C2H3O2]-	Yes	6688	12.04	845.676	SM d40:1; SM d18:1/22:0; [M+CH3COO]-	SM d40:1; SM d18:1/22:0; [M+CH3COO]-	[M+CH3COO]-	found in higher mz's MsMs_8953	0.857143	TRUE	C45H91N2O6P	FJJANLYCZUNFSE-BSKJHSHCNA-N		CCCCCCCCCCCCCCCCCCCCCC(=O)NC(COP([O-])(=O)OCC[N+](C)(C)C)C(O)\C=C\CCCCCCCCCCCCC	638.936	908.786	2000	904.272	Pooled_Neg_IterativeMSMS-r001		1	1	1	0	0
56	12.368	873.707	1699776	-1	Negative	Sphingomyelin	SM d42:1	NA	C47H95N2O6P	814.693	(M+C2H3O2)-	873.707	0.1	0.1	98.02	SM d42:1	33		NA	SM d42:1	1_SM(43:1)+HCO2	4459.84	SM	[M+HCO2]-	Yes	6952	12.37	873.707	SM d42:1; [M+CH3COO]-	SM d42:1; [M+CH3COO]-	[M+CH3COO]-	adduct linked to 7167_[M+Na-2H]-	0.857143	TRUE	C47H95N2O6P	IBTSIOOOQSZQIS-OGSMZCTINA-N		CCCCCCCCCCCCCCCCCCCCCCCCCCCCCCCCCC(=O)NC(COP([O-])(=O)OCC[N+](C)(C)C)C(O)\C=C\CCC	645.435	917.427	1300	2603.35	Pooled_Neg_IterativeMSMS-r001		1	1	1	0	0
57	12.097	871.691	1638197	-1	Negative	Sphingomyelin	SM d18:2_24:0	NA	C47H93N2O6P	812.677	(M+C2H3O2)-	871.691	0	0	98.22	SM d42:2	1	SM d18:2/24:0	100	SM d18:2_24:0	1_SM(d18:2/24:0)+C2H3O2 | 1_SM(43:2)+HCO2	101655.5615 | 7629.6728	SM	[M+C2H3O2]-	Yes	6932	12.03	871.692	SM d42:2; [M+CH3COO]-	SM d42:2; [M+CH3COO]-	[M+CH3COO]-	adduct linked to 9004_[2M+Hac-H]-; adduct linked to 6559_[M-H2O-H]-; found in higher mz's MsMs_8953	0.285714	TRUE	C47H93N2O6P	LVAYZTKCKJXJQM-ULXUTEADNA-N		CCCCCCCCCC\C=C/CCCCCCCCCCCCCCCCCCCCCC(=O)NC(COP([O-])(=O)OCC[N+](C)(C)C)C(O)\C=C\CCC	664.764	914.798	1300	1375.6	Pooled_Neg_IterativeMSMS-r001|6931		1	1	1	0	0
69	12.019	871.691	1388345	-1	Negative	Sphingomyelin	SM d42:2	NA	C47H93N2O6P	812.677	(M+C2H3O2)-	871.691	0	0	98.15	SM d42:2	40		NA	SM d42:2	1_SM(d18:2/24:0)+C2H3O2 | 1_SM(43:2)+HCO2	101655.5615 | 7629.6728	SM	[M+C2H3O2]-	Yes	6932	12.03	871.692	SM d42:2; [M+CH3COO]-	SM d42:2; [M+CH3COO]-	[M+CH3COO]-	adduct linked to 9004_[2M+Hac-H]-; adduct linked to 6559_[M-H2O-H]-; found in higher mz's MsMs_8953	0.285714	TRUE	C47H93N2O6P	LVAYZTKCKJXJQM-ULXUTEADNA-N		CCCCCCCCCC\C=C/CCCCCCCCCCCCCCCCCCCCCC(=O)NC(COP([O-])(=O)OCC[N+](C)(C)C)C(O)\C=C\CCC	664.764	914.798	1300	1375.6	Pooled_Neg_IterativeMSMS-r001|6931		1	1	1	0	0
232	12.124	467.303	268585	-1	Negative			NA		468.31	(M-H)-	NA	NA	NA	NA		NA		NA							2955	12.14	467.303	alpha-Muricholic acid	alpha-Muricholic acid	[M+Hac-H]-	adduct linked to 2363_[M-H]-	0.428571	TRUE	C24H40O5	DKPMWHFRUGMUKF-LJUSZNIGSA-N		C[C@H](CCC(O)=O)[C@H]1CCC2[C@@H]3[C@H](O)[C@@H](O)[C@@H]4C[C@H](O)CC[C@]4(C)[C@H]3CC[C@]12C	533.732	706.39	1000	13.3377	Pooled_Neg_IterativeMSMS-r001|2949		0	0	1	0	0
460	9.806	598.542	119766	-1	Negative			NA		599.549	(M-H)-	NA	NA	NA	NA		NA		NA		1_Cer-NDS(d18:0/16:0)+C2H3O2	7905.33	Cer-NDS	[M+C2H3O2]-	Yes	4185	9.81	598.542	Cer-NDS d34:0; Cer-NDS d18:0/16:0; [M+CH3COO]-	Cer-NDS d34:0; Cer-NDS d18:0/16:0; [M+CH3COO]-	[M+CH3COO]-	adduct linked to 3599_[M-H]-	0.857143	TRUE	C34H69NO3	GCGTXOVNNFGTPQ-UHFFFAOYNA-N		CCCCCCCCCCCCCCCC(O)C(CO)NC(=O)CCCCCCCCCCCCCCC	605.419	832.528	1800	209.768	Pooled_Neg_IterativeMSMS-r001		0	1	1	0	0
38	12.511	682.635	2295636	-1	Negative			NA		683.643	(M-H)-	NA	NA	NA	NA		NA		NA		1_Cer-NDS(d18:0/22:0)+C2H3O2 | 1_Cer-NDS(d16:0/24:0)+C2H3O2	53964.6805 | 52906.2061	Cer-NDS	[M+C2H3O2]-	Yes	5090	12.51	682.636	Cer-NDS d40:0; [M+CH3COO]-	Cer-NDS d40:0; [M+CH3COO]-	[M+CH3COO]-	adduct linked to 4415_[M-H]-; found in higher mz's MsMs_7873	0.857143	TRUE	C40H81NO3	SXPRAKSDHOEHIG-UHFFFAOYNA-N		CCCCCCCCCCCCCCCCCCCCCC(=O)NC(CO)C(O)CCCCCCCCCCCCCCC	67.6381	715.236	1400	4595.13	Pooled_Neg_IterativeMSMS-r001|5089		0	1	1	0	0
219	12.601	682.635	283746	-1	Negative			NA		683.643	(M-H)-	NA	NA	NA	NA		NA		NA		1_Cer-NDS(d18:0/22:0)+C2H3O2 | 1_Cer-NDS(d16:0/24:0)+C2H3O2	53964.6805 | 52906.2061	Cer-NDS	[M+C2H3O2]-	Yes	5090	12.51	682.636	Cer-NDS d40:0; [M+CH3COO]-	Cer-NDS d40:0; [M+CH3COO]-	[M+CH3COO]-	adduct linked to 4415_[M-H]-; found in higher mz's MsMs_7873	0.857143	TRUE	C40H81NO3	SXPRAKSDHOEHIG-UHFFFAOYNA-N		CCCCCCCCCCCCCCCCCCCCCC(=O)NC(CO)C(O)CCCCCCCCCCCCCCC	67.6381	715.236	1400	4595.13	Pooled_Neg_IterativeMSMS-r001|5089		0	1	1	0	0
76	12.68	696.651	1223004	-1	Negative			NA		697.658	(M-H)-	NA	NA	NA	NA		NA		NA		1_Cer-NDS(d18:0/23:0)+C2H3O2 | 1_Cer-NDS(d25:0/16:0)+C2H3O2	46339.5029 | 43542.3561	Cer-NDS	[M+C2H3O2]-	Yes	5228	12.68	696.651	Cer-NDS d41:0; Cer-NDS d18:0/23:0; [M+CH3COO]-	Cer-NDS d41:0; Cer-NDS d18:0/23:0; [M+CH3COO]-	[M+CH3COO]-	adduct linked to 4556_[M-H]-	0.857143	TRUE	C41H83NO3	FTSDYFFYZJTACJ-UHFFFAOYNA-N		CCCCCCCCCCCCCCCCCCCCCCC(=O)NC(CO)C(O)CCCCCCCCCCCCCCC	77.286	725.58	1900	3989.65	Pooled_Neg_IterativeMSMS-r001		0	1	1	0	0
31	12.861	710.667	2695073	-1	Negative			NA		711.674	(M-H)-	NA	NA	NA	NA		NA		NA		1_Cer-NDS(d18:0/24:0)+C2H3O2 | 1_Cer-NDS(d19:0/23:0)+C2H3O2 | 1_Cer-NDS(d26:0/16:0)+C2H3O2 | 1_Cer-NDS(d19:0/24:0)+HCO2 | 1_Cer-NDS(d20:0/23:0)+HCO2 | 1_Cer-NDS(d27:0/16:0)+HCO2	156656.2985 | 147515.5617 | 147117.57682 | 7950.4418 | 1274.5436 | 1098.63372	Cer-NDS	[M+C2H3O2]-	Yes	5407	12.86	710.668	Cer-NDS d42:0; [M+CH3COO]-	Cer-NDS d42:0; [M+CH3COO]-	[M+CH3COO]-	adduct linked to 4711_[M-H]-; adduct linked to 8536_[2M+Hac-H]-	0.857143	TRUE	C42H85NO3	BPLYVSYSBPLDOA-UHFFFAOYNA-N		CCCCCCCCCCCCCCCCCCCCCCCC(=O)NC(CO)C(O)CCCCCCCCCCCCCCC	704.941	692.872	1400	7105.72	Pooled_Neg_IterativeMSMS-r001		0	1	1	0	0
2306	14.139	794.761	14850	-1	Negative			NA		795.768	(M-H)-	NA	NA	NA	NA		NA		NA							6202	14.14	794.761	Cer-NDS d48:0; [M+CH3COO]-	Cer-NDS d48:0; [M+CH3COO]-	[M+CH3COO]-	similar chromatogram in higher mz_6625; adduct linked to 6578_[M+Hac-H]-	0.857143	TRUE	C48H97NO3	ZLZDMPHEPFSXGL-UHFFFAOYNA-N		CCCCCCCCCCCCCCCCCCCCCCCC(O)C(CO)NC(=O)CCCCCCCCCCCCCCCCCCCCC	515.741	649.199	1000	13.8861	Pooled_Neg_IterativeMSMS-r003		0	0	1	0	0
1512	10.2	610.542	25768	-1	Negative	Ceramide non-hydroxyfatty acid-sphingosine	Cer_NS d35:1	NA	C35H69NO3	551.528	(M+C2H3O2)-	610.542	-0.2	0.2	83.51	Cer_NS d35:1	3		NA	Cer_NS d35:1						4311	10.19	610.541	Cer-NS d35:1; Cer-NS d18:1/17:0; [M+CH3COO]-	Cer-NS d35:1; Cer-NS d18:1/17:0; [M+CH3COO]-	[M+CH3COO]-		0.857143	TRUE	C35H69NO3	ICWGMOFDULMCFL-SJCQXOIGNA-N		CCCCCCCCCCCCCCCCC(=O)NC(CO)C(O)\C=C\CCCCCCCCCCCCC	644.828	613.32	1454.55	23.1965	Pooled_Neg_IterativeMSMS-r002		1	0	1	0	0
3015	11.44	564.536	9890	-1	Negative	Ceramide non-hydroxyfatty acid-sphingosine	Cer_NS d18:1_18:0	NA	C36H71NO3	565.543	(M-H)-	564.536	-0.1	0.1	73.5	Cer_NS d36:1	1	Cer_NS d18:1/18:0	100	Cer_NS d18:1_18:0						3814	11.41	564.537	Cer-NS d36:1; Cer-NS d18:1/18:0; [M-H]-	Cer-NS d36:1; Cer-NS d18:1/18:0; [M-H]-	[M-H]-	adduct linked to 4431_[M+CH3COO]-; similar chromatogram in higher mz_6441; similar chromatogram in higher mz_7175; similar chromatogram in higher mz_7177; similar chromatogram in higher mz_7213; found in higher mz's MsMs_4431; similar chromatogram in higher mz_6417; similar chromatogram in higher mz_8831; similar chromatogram in higher mz_8941; similar chromatogram in higher mz_4045; similar chro…	0.857143	TRUE	C36H71NO3	VODZWWMEJITOND-OWWNRXNENA-N		CCCCCCCCCCCCCCCCCC(=O)NC(CO)C(O)\C=C\CCCCCCCCCCCCC	380.511	809.236	1800	21.9581	Pooled_Neg_IterativeMSMS-r004		1	0	1	0	0
909	9.459	622.542	50553	-1	Negative			NA		623.549	(M-H)-	NA	NA	NA	NA		NA		NA		1_Cer-NS(d18:2/18:0)+C2H3O2	6581.55	Cer-NS	[M+C2H3O2]-	Yes	4412	9.44	622.542	Cer-NS d36:2; Cer-NS d18:2/18:0; [M+CH3COO]-	Cer-NS d36:2; Cer-NS d18:2/18:0; [M+CH3COO]-	[M+CH3COO]-		0.857143	TRUE	C36H69NO3	WNPWDGNHTKGEDS-LLRUVXLENA-N		CCCCCCCCCCCCCCCCCC(=O)NC(CO)C(O)\C=C\CC\C=C\CCCCCCCCC	571.03	785.05	1727.27	40.9899	Pooled_Neg_IterativeMSMS-r002		0	1	1	0	0
65	12.11	678.604	1487207	-1	Negative			NA		679.611	(M-H)-	NA	NA	NA	NA		NA		NA		1_Cer-NS(d18:2/22:0)+C2H3O2	12047.2	Cer-NS	[M+C2H3O2]-	Yes	5019	12.11	678.605	Cer-NS d40:2; [M+CH3COO]-	Cer-NS d40:2; [M+CH3COO]-	[M+CH3COO]-	adduct linked to 4377_[M-H]-; similar chromatogram in higher mz_5025	0.857143	TRUE	C40H77NO3	AWTNSRHUZXWBCO-MXBGQREFNA-N		CCCCCCCCCCCCCCCCCCCCCC(=O)NC(CO)C(O)\C=C\CC\C=C\CCCCCCCCC	518.419	707.737	1318.18	2992.91	Pooled_Neg_IterativeMSMS-r001		0	1	1	0	0
1137	11.674	676.588	37218	-1	Negative			NA		677.596	(M-H)-	NA	NA	NA	NA		NA		NA		1_Cer-NS(d18:2/22:1)+C2H3O2	3039.94	Cer-NS	[M+C2H3O2]-	Yes	4990	11.68	676.588	Cer-NS d40:3; [M+CH3COO]-	Cer-NS d40:3; [M+CH3COO]-	[M+CH3COO]-	adduct linked to 5443_[M+Hac-H]-	0.571429	TRUE	C40H75NO3	FDCYSAOOKNHZAA-HHGULBLENA-N		CCCCCCCCCCCCCCCCCCCCCCC(=O)NC(CO)C(O)\C=C\CC\C=C\CC\C=C\CCCC	545.534	693.199	1045.45	44.0571	Pooled_Neg_IterativeMSMS-r003		0	1	1	0	0
765	11.841	702.604	63304	-1	Negative			NA		703.611	(M-H)-	NA	NA	NA	NA		NA		NA							5285	11.82	702.604	Cer-NS d42:4; [M+CH3COO]-	Cer-NS d42:4; [M+CH3COO]-	[M+CH3COO]-		0.571429	TRUE	C42H77NO3	CKYGVNIGYMNLED-ZRGKXADENA-N		CCCCCCCCCCCCCCC\C=C\CC\C=C\C(O)C(CO)NC(=O)CCCCCCC\C=C/C\C=C/CCCCC	366.962	539.211	954.545	66.8984	Pooled_Neg_IterativeMSMS-r003		0	0	1	0	0
3721	5.963	1482.04	6884	-1	Negative			NA		1483.05	(M-H)-	NA	NA	NA	NA		NA		NA							8612	5.96	1482.04	CL 74:5; CL 35:0-39:5; [M-H]-	CL 74:5; CL 35:0-39:5; [M-H]-	[M-H]-		0.857143	TRUE	C83H152O17P2	PNLXZVWKMKCHTJ-VLFKUPHWNA-N		CCCCCCCCCCCCCCCCCC(=O)OCC(COP(O)(=O)OCC(O)COP(O)(=O)OCC(COC(=O)CCCCC\C=C/C\C=C/C\C=C/C\C=C/C\C=C/CC)OC(=O)CCCCCCCCCCCCCCCCC)OC(=O)CCCCCCCCCCCCCCC	152.917	370.052	1100	13.8399	Pooled_Neg_IterativeMSMS-r004		0	0	1	0	0
3794	10.409	1508.07	6609	-1	Negative			NA		1509.07	(M-H)-	NA	NA	NA	NA		NA		NA							8638	10.4	1508.06	CL 76:6; CL 36:2-40:4; [M-H]-	CL 76:6; CL 36:2-40:4; [M-H]-	[M-H]-	adduct linked to 8683_[M+Na-2H]-	0.857143	TRUE	C85H154O17P2	VPFWPRBATFWMOX-RBJGCVSXNA-N		CCCCCCCCCCCCCCCCCC(=O)OC(COC(=O)CCCCCCCC\C=C/C\C=C/C\C=C/C\C=C/CC)COP(O)(=O)OCC(O)COP(O)(=O)OCC(COC(=O)CCCCCCC\C=C/C\C=C/CCCCC)OC(=O)CCCCCCCCCCCCCCCCC	283.913	460.02	1300	19.693	Pooled_Neg_IterativeMSMS-r004		0	0	1	0	0
1860	6.132	1558.07	19855	-1	Negative			NA		1559.08	(M-H)-	NA	NA	NA	NA		NA		NA							8732	6.13	1558.07	CL 80:9; CL 40:0-40:9; [M-H]-	CL 80:9; CL 40:0-40:9; [M-H]-	[M-H]-		0.857143	TRUE	C89H156O17P2	UZMMQPWGIVADBJ-FXXSMCICNA-N		CCCCCCCCCCCCCCCCCC(=O)OCC(COP(O)(=O)OCC(O)COP(O)(=O)OCC(COC(=O)CCCCC\C=C/C\C=C/C\C=C/C\C=C/C\C=C/CC)OC(=O)CCCCCCCC\C=C/C\C=C/C\C=C/C\C=C/CC)OC(=O)CCCCCCCCCCCCCCCCC	378.914	370.056	1100	33.1673	Pooled_Neg_IterativeMSMS-r003		0	0	1	0	0
743	1.411	211.171	65570	-1	Negative			NA		212.178	(M-H)-	NA	NA	NA	NA		NA		NA							854	1.42	211.17	FA 13:1; [M-H]-		[M-H]-	adduct linked to 948_[M+Na-2H]-	0.857143	TRUE	C13H24O2	KIWIPIAOWPKUNM-PLNGDYQASA-N		CCC\C=C/CCCCCCCC(O)=O	551.306	750	2000	65.35	Pooled_Neg_IterativeMSMS-r001		0	0	0	0	0
27	2.151	227.202	3881636	-1	Negative			NA		228.209	(M-H)-	NA	NA	NA	NA		NA		NA							934	2.15	227.202	FA 14:0; [M-H]-		[M-H]-	adduct linked to 1459_[M+Hac-H]-; adduct linked to 2857_[2M-H]-; similar chromatogram in higher mz_936; similar chromatogram in higher mz_937; similar chromatogram in higher mz_1390; similar chromatogram in higher mz_1602; similar chromatogram in higher mz_5749; similar chromatogram in higher mz_6508; similar chromatogram in higher mz_6986; similar chromatogram in higher mz_8352; similar chromato…	0.857143	TRUE	C14H28O2	TUNFSRHWOTWDNC-UHFFFAOYSA-N		CCCCCCCCCCCCCC(O)=O	650.702	750	2000	3988.61	Pooled_Neg_IterativeMSMS-r001		0	0	0	0	0
117	1.623	225.186	719063	-1	Negative			NA		226.193	(M-H)-	NA	NA	NA	NA		NA		NA							923	1.62	225.186	FA 14:1; [M-H]-		[M-H]-	adduct linked to 3381_[2M+Hac-H]-	0.857143	TRUE	C14H26O2	YWWVWXASSLXJHU-WAYWQWQTSA-N		CCCC\C=C/CCCCCCCC(O)=O	637.354	750	2000	706.33	Pooled_Neg_IterativeMSMS-r006		0	0	0	0	0
106	2.61	241.217	822786	-1	Negative			NA		242.225	(M-H)-	NA	NA	NA	NA		NA		NA							1001	2.61	241.217	FA 15:0; [M-H]-		[M-H]-		0.857143	TRUE	C15H30O2	WQEPLUUGTLDZJY-UHFFFAOYSA-N		CCCCCCCCCCCCCCC(O)=O	712.191	750	2000	535.127	Pooled_Neg_IterativeMSMS-r001		0	0	0	0	0
993	1.976	239.202	45294	-1	Negative			NA		240.209	(M-H)-	NA	NA	NA	NA		NA		NA							985	1.97	239.202	FA 15:1; [M-H]-		[M-H]-		0.857143	TRUE	C15H28O2	DJCQJZKZUCHHAL-SREVYHEPSA-N		CCCCC\C=C/CCCCCCCC(O)=O	260.934	750	2000	79.6426	Pooled_Neg_IterativeMSMS-r002		0	0	0	0	0
864	2.243	265.217	54865	-1	Negative			NA		266.225	(M-H)-	NA	NA	NA	NA		NA		NA							1163	2.24	265.217	FA 17:2; [M-H]-		[M-H]-		0.857143	TRUE	C17H30O2	LEIXEEFBKOMCEQ-AFJQJTPPSA-N		CCCC\C=C/C\C=C/CCCCCCCC(O)=O	284.048	750	2000	63.5105	Pooled_Neg_IterativeMSMS-r002		0	0	0	0	0
2	2.661	279.233	8308180	-1	Negative			NA		280.24	(M-H)-	NA	NA	NA	NA		NA		NA							1267	2.69	279.234	FA 18:2; [M-H]-		[M-H]-	found in higher mz's MsMs_6334	0.428571	TRUE	C18H32O2	OYHQOLUKZRVURQ-HZJYTTRNSA-N		CCCCC\C=C/C\C=C/CCCCCCCC(O)=O	648.178	750	2000	3789.31	Pooled_Neg_IterativeMSMS-r001		0	0	0	0	0
7	2.722	279.233	7142458	-1	Negative			NA		280.241	(M-H)-	NA	NA	NA	NA		NA		NA							1267	2.69	279.234	FA 18:2; [M-H]-		[M-H]-	found in higher mz's MsMs_6334	0.428571	TRUE	C18H32O2	OYHQOLUKZRVURQ-HZJYTTRNSA-N		CCCCC\C=C/C\C=C/CCCCCCCC(O)=O	648.178	750	2000	3789.31	Pooled_Neg_IterativeMSMS-r001		0	0	0	0	0
1149	3.144	293.249	36563	-1	Negative			NA		294.256	(M-H)-	NA	NA	NA	NA		NA		NA							1493	3.14	293.248	FA 19:2; [M-H]-		[M-H]-		0.142857	TRUE	C19H34O2	BFXHARLBAGKNRH-NQLNTKRDSA-N		CCCCCC\C=C/C\C=C/CCCCCCCC(O)=O	36.6531	750	2000	7.86141	Pooled_Neg_IterativeMSMS-r004		0	0	0	0	0
282	2.475	303.233	223181	-1	Negative			NA		304.24	(M-H)-	NA	NA	NA	NA		NA		NA							1553	2.47	303.233	FA 20:4; [M-H]-		[M-H]-	adduct linked to 4272_[2M-H]-	0.142857	TRUE	C20H32O2	HQPCSDADVLFHHO-LTKCOYKYSA-N		CC\C=C/C\C=C/C\C=C/C\C=C/CCCCCCC(O)=O	421.686	750	2000	267.02	Pooled_Neg_IterativeMSMS-r001		0	0	0	0	0
92	2.809	329.249	1056179	-1	Negative			NA		330.256	(M-H)-	NA	NA	NA	NA		NA		NA							1729	2.81	329.249	FA 22:5; [M-H]-		[M-H]-	adduct linked to 4818_[2M-H]-	0.857143	TRUE	C22H34O2	YUFFSWGQGVEMMI-JLNKQSITSA-N		CC\C=C/C\C=C/C\C=C/C\C=C/C\C=C/CCCCCC(O)=O	268.342	750	2000	1912.59	Pooled_Neg_IterativeMSMS-r001		0	0	0	0	0
30	2.397	327.233	3146209	-1	Negative			NA		328.24	(M-H)-	NA	NA	NA	NA		NA		NA							1701	2.4	327.234	FA 22:6; [M-H]-		[M-H]-	adduct linked to 4788_[2M-H]-; adduct linked to 1887_[M+Na-2H]-; found in higher mz's MsMs_4788; found in higher mz's MsMs_4009	0.857143	TRUE	C22H32O2	MBMBGCFOFBJSGT-KUBAVDMBSA-N		CC\C=C/C\C=C/C\C=C/C\C=C/C\C=C/C\C=C/CCC(O)=O	64.2355	750	2000	2673.23	Pooled_Neg_IterativeMSMS-r001		0	0	0	0	0
160	5.872	353.342	452824	-1	Negative			NA		354.35	(M-H)-	NA	NA	NA	NA		NA		NA							1929	5.87	353.343	FA 23:0; [M-H]-		[M-H]-	similar chromatogram in higher mz_2666	0.857143	TRUE	C23H46O2	XEZVDURJDFGERA-UHFFFAOYSA-N		CCCCCCCCCCCCCCCCCCCCCCC(O)=O	709.274	750	2000	1182.71	Pooled_Neg_IterativeMSMS-r001		0	0	0	0	0
336	6.506	367.358	180796	-1	Negative			NA		368.365	(M-H)-	NA	NA	NA	NA		NA		NA							2022	6.5	367.358	FA 24:0; [M-H]-		[M-H]-	similar chromatogram in higher mz_8588; similar chromatogram in higher mz_8606; similar chromatogram in higher mz_8821	0.857143	TRUE	C24H48O2	QZZGJDVWLFXDLK-UHFFFAOYSA-N		CCCCCCCCCCCCCCCCCCCCCCCC(O)=O	704.846	750	2000	388.521	Pooled_Neg_IterativeMSMS-r001		0	0	0	0	0
125	5.979	365.343	669703	-1	Negative			NA		366.35	(M-H)-	NA	NA	NA	NA		NA		NA							2010	5.98	365.342	FA 24:1; [M-H]-		[M-H]-	adduct linked to 5605_[2M-H]-	0.857143	TRUE	C24H46O2	AVPORSRTKOSBPH-QXMHVHEDSA-N		CCCCCCCCCC\C=C/CCCCCCCCCCCC(O)=O	679.807	750	2000	3144.2	Pooled_Neg_IterativeMSMS-r001		0	0	0	0	0
355	5.191	363.327	166921	-1	Negative			NA		364.334	(M-H)-	NA	NA	NA	NA		NA		NA							1997	5.19	363.327	FA 24:2; [M-H]-		[M-H]-	similar chromatogram in higher mz_3438; similar chromatogram in higher mz_4557	0.857143	TRUE	C24H44O2	SVGHINSTYCDBLY-MURFETPASA-N		CCCCCCC\C=C/C\C=C/CCCCCCCCCCCC(O)=O	694.99	750	2000	248.435	Pooled_Neg_IterativeMSMS-r001		0	0	0	0	0
2141	4.713	361.311	16514	-1	Negative			NA		362.319	(M-H)-	NA	NA	NA	NA		NA		NA							1986	4.63	361.311	FA 24:3; [M-H]-		[M-H]-		0.857143	TRUE	C24H42O2	GHUOUTZAMXXQQP-ORZIMQNZSA-N		CCCCCCC\C=C/C\C=C/C\C=C/CCCCCCCCC(O)=O	599.33	750	2000	25.5229	Pooled_Neg_IterativeMSMS-r002		0	0	0	0	0
394	4.111	359.296	142161	-1	Negative			NA		360.303	(M-H)-	NA	NA	NA	NA		NA		NA							1978	4.11	359.296	FA 24:4; [M-H]-		[M-H]-	similar chromatogram in higher mz_3286	0.857143	TRUE	C24H40O2	IWSADGAQVYYXMM-LTKCOYKYSA-N		CC\C=C/C\C=C/C\C=C/C\C=C/CCCCCCCCCCC(O)=O	449.84	750	2000	118.128	Pooled_Neg_IterativeMSMS-r001		0	0	0	0	0
764	3.696	357.28	63493	-1	Negative			NA		358.287	(M-H)-	NA	NA	NA	NA		NA		NA							1957	3.61	357.28	FA 24:5; [M-H]-		[M-H]-		0.428571	TRUE	C24H38O2	NPTIBOCVSPURCS-JLNKQSITSA-N		CC\C=C/C\C=C/C\C=C/C\C=C/C\C=C/CCCCCCCC(O)=O	590.556	750	2000	64.8876	Pooled_Neg_IterativeMSMS-r002|1958		0	0	0	0	0
876	3.607	357.28	54061	-1	Negative			NA		358.287	(M-H)-	NA	NA	NA	NA		NA		NA							1957	3.61	357.28	FA 24:5; [M-H]-		[M-H]-		0.428571	TRUE	C24H38O2	NPTIBOCVSPURCS-JLNKQSITSA-N		CC\C=C/C\C=C/C\C=C/C\C=C/C\C=C/CCCCCCCC(O)=O	590.556	750	2000	64.8876	Pooled_Neg_IterativeMSMS-r002|1958		0	0	0	0	0
1199	8.298	381.374	34292	-1	Negative			NA		382.381	(M-H)-	NA	NA	NA	NA		NA		NA							2136	8.3	381.373	FA 25:0; [M-H]-		[M-H]-		0.857143	TRUE	C25H50O2	MWMPEAHGUXCSMY-UHFFFAOYSA-N		CCCCCCCCCCCCCCCCCCCCCCCCC(O)=O	732.341	750	2000	112.263	Pooled_Neg_IterativeMSMS-r002		0	0	0	0	0
462	8.158	395.389	118983	-1	Negative			NA		396.397	(M-H)-	NA	NA	NA	NA		NA		NA							2274	8.16	395.389	FA 26:0; [M-H]-		[M-H]-		0.857143	TRUE	C26H52O2	XMHIUKTWLZUKEX-UHFFFAOYSA-N		CCCCCCCCCCCCCCCCCCCCCCCCCC(O)=O	700.454	750	2000	395.246	Pooled_Neg_IterativeMSMS-r001		0	0	0	0	0
899	6.757	393.374	51628	-1	Negative			NA		394.381	(M-H)-	NA	NA	NA	NA		NA		NA							2252	6.75	393.373	FA 26:1; [M-H]-		[M-H]-	adduct linked to 2841_[M+Hac-H]-	0.857143	TRUE	C26H50O2	ALQCJXNGZHBRNR-QXMHVHEDSA-N		CCCCCCCCCC\C=C/CCCCCCCCCCCCCC(O)=O	688.644	750	2000	157.694	Pooled_Neg_IterativeMSMS-r002		0	0	0	0	0
1643	5.588	391.358	23130	-1	Negative			NA		392.365	(M-H)-	NA	NA	NA	NA		NA		NA							2231	5.59	391.358	FA 26:2; [M-H]-		[M-H]-		0.714286	TRUE	C26H48O2	GDTSCBRLHLTEKO-MURFETPASA-N		CCCCCCC\C=C/C\C=C/CCCCCCCCCCCCCC(O)=O	670.185	750	2000	27.1057	Pooled_Neg_IterativeMSMS-r002		0	0	0	0	0
1283	5.419	389.342	31412	-1	Negative			NA		390.35	(M-H)-	NA	NA	NA	NA		NA		NA							2213	5.41	389.342	FA 26:3; [M-H]-		[M-H]-		0.857143	TRUE	C26H46O2	PPWULRMBSAZFCH-ORZIMQNZSA-N		CCCCCCC\C=C/C\C=C/C\C=C/CCCCCCCCCCC(O)=O	547.881	750	2000	28.1765	Pooled_Neg_IterativeMSMS-r002		0	0	0	0	0
750	4.813	387.327	64506	-1	Negative			NA		388.334	(M-H)-	NA	NA	NA	NA		NA		NA							2195	4.81	387.327	FA 26:4; [M-H]-		[M-H]-	similar chromatogram in higher mz_5937	0.857143	TRUE	C26H44O2	QTHRQKVBXAEHTC-LTKCOYKYSA-N		CC\C=C/C\C=C/C\C=C/C\C=C/CCCCCCCCCCCCC(O)=O	641.454	750	2000	102.566	Pooled_Neg_IterativeMSMS-r001		0	0	0	0	0
1231	4.376	385.311	33284	-1	Negative			NA		386.318	(M-H)-	NA	NA	NA	NA		NA		NA							2173	4.38	385.311	FA 26:5; [M-H]-		[M-H]-		0.857143	TRUE	C26H42O2	HIFHGEKXHBBCMU-JLNKQSITSA-N		CC\C=C/C\C=C/C\C=C/C\C=C/C\C=C/CCCCCCCCCC(O)=O	161.36	750	2000	78.771	Pooled_Neg_IterativeMSMS-r002		0	0	0	0	0
2041	9.249	409.405	17621	-1	Negative			NA		410.412	(M-H)-	NA	NA	NA	NA		NA		NA							2400	9.25	409.404	FA 27:0; [M-H]-		[M-H]-	similar chromatogram in higher mz_4500; adduct linked to 4500_[M+Hac-H]-	0.857143	TRUE	C27H54O2	VXZBFBRLRNDJCS-UHFFFAOYSA-N		CCCCCCCCCCCCCCCCCCCCCCCCCCC(O)=O	378.061	750	2000	16.852	Pooled_Neg_IterativeMSMS-r003		0	0	0	0	0
697	11.7	423.421	73197	-1	Negative			NA		424.428	(M-H)-	NA	NA	NA	NA		NA		NA							2568	11.7	423.421	FA 28:0; [M-H]-		[M-H]-	similar chromatogram in higher mz_6054	0.857143	TRUE	C28H56O2	UTOPWMOLSKOLTQ-UHFFFAOYSA-N		CCCCCCCCCCCCCCCCCCCCCCCCCCCC(O)=O	718.536	750	2000	28.8958	Pooled_Neg_IterativeMSMS-r003		0	0	0	0	0
4120	8.807	421.405	5594	-1	Negative			NA		422.412	(M-H)-	NA	NA	NA	NA		NA		NA							2545	8.81	421.405	FA 28:1; [M-H]-		[M-H]-		0.857143	TRUE	C28H54O2	UGGULCOQUKAIQY-QXMHVHEDSA-N		CCCCCCCCCC\C=C/CCCCCCCCCCCCCCCC(O)=O	534.117	750	2000	10.4722	Pooled_Neg_IterativeMSMS-r006		0	0	0	0	0
2370	5.634	415.358	14350	-1	Negative			NA		416.365	(M-H)-	NA	NA	NA	NA		NA		NA							2475	5.63	415.358	FA 28:4; [M-H]-		[M-H]-	similar chromatogram in higher mz_7340	0.857143	TRUE	C28H48O2	XOMOWHWJSZRMGA-LTKCOYKYSA-N		CC\C=C/C\C=C/C\C=C/C\C=C/CCCCCCCCCCCCCCC(O)=O	442.998	750	2000	12.6031	Pooled_Neg_IterativeMSMS-r002		0	0	0	0	0
841	6.094	411.327	56171	-1	Negative			NA		412.334	(M-H)-	NA	NA	NA	NA		NA		NA							2430	6.09	411.327	FA 28:6; [M-H]-		[M-H]-	adduct linked to 3011_[M+Hac-H]-; similar chromatogram in higher mz_4196; similar chromatogram in higher mz_8279	0.857143	TRUE	C28H44O2	BQXYAHWVQOZPTF-KUBAVDMBSA-N		CC\C=C/C\C=C/C\C=C/C\C=C/C\C=C/C\C=C/CCCCCCCCC(O)=O	472.178	750	2000	11.4764	Pooled_Neg_IterativeMSMS-r002		0	0	0	0	0
3972	12.028	437.436	6023	-1	Negative			NA		438.443	(M-H)-	NA	NA	NA	NA		NA		NA							2689	12.03	437.435	FA 29:0; [M-H]-		[M-H]-		0.571429	TRUE	C29H58O2	IHEJEKZAKSNRLY-UHFFFAOYSA-N		CCCCCCCCCCCCCCCCCCCCCCCCCCCCC(O)=O	183.306	750	2000	8.39525	Pooled_Neg_IterativeMSMS-r006|2690		0	0	0	0	0
4124	11.938	437.436	5582	-1	Negative			NA		438.443	(M-H)-	NA	NA	NA	NA		NA		NA							2689	12.03	437.435	FA 29:0; [M-H]-		[M-H]-		0.571429	TRUE	C29H58O2	IHEJEKZAKSNRLY-UHFFFAOYSA-N		CCCCCCCCCCCCCCCCCCCCCCCCCCCCC(O)=O	183.306	750	2000	8.39525	Pooled_Neg_IterativeMSMS-r006|2690		0	0	0	0	0
586	12.259	451.452	92622	-1	Negative			NA		452.459	(M-H)-	NA	NA	NA	NA		NA		NA							2818	12.26	451.452	FA 30:0; [M-H]-		[M-H]-	similar chromatogram in higher mz_4105; similar chromatogram in higher mz_5836	0.857143	TRUE	C30H60O2	VHOCUJPBKOZGJD-UHFFFAOYSA-N		CCCCCCCCCCCCCCCCCCCCCCCCCCCCCC(O)=O	517.446	750	2000	35.1475	Pooled_Neg_IterativeMSMS-r002		0	0	0	0	0
2691	11.684	449.436	11780	-1	Negative			NA		450.444	(M-H)-	NA	NA	NA	NA		NA		NA							2806	11.68	449.436	FA 30:1; [M-H]-		[M-H]-		0.857143	TRUE	C30H58O2	ZSDCXLOJJSGXJH-QXMHVHEDSA-N		CCCCCCCCCC\C=C/CCCCCCCCCCCCCCCCCC(O)=O	554.561	750	2000	6.99543	Pooled_Neg_IterativeMSMS-r005		0	0	0	0	0
1611	12.474	465.467	23863	-1	Negative			NA		466.475	(M-H)-	NA	NA	NA	NA		NA		NA							2934	12.47	465.468	FA 31:0; [M-H]-		[M-H]-		0.857143	TRUE	C31H62O2	ONLMUMPTRGEPCH-UHFFFAOYSA-N		CCCCCCCCCCCCCCCCCCCCCCCCCCCCCCC(O)=O	236.836	750	2000	13.8738	Pooled_Neg_IterativeMSMS-r004		0	0	0	0	0
941	12.685	479.483	48304	-1	Negative			NA		480.49	(M-H)-	NA	NA	NA	NA		NA		NA							3085	12.69	479.483	FA 32:0; [M-H]-		[M-H]-	similar chromatogram in higher mz_5694; similar chromatogram in higher mz_4556	0.857143	TRUE	C32H64O2	ICAIHSUWWZJGHD-UHFFFAOYSA-N		CCCCCCCCCCCCCCCCCCCCCCCCCCCCCCCC(O)=O	534.869	750	2000	44.6091	Pooled_Neg_IterativeMSMS-r005		0	0	0	0	0
1346	12.237	477.467	29795	-1	Negative			NA		478.475	(M-H)-	NA	NA	NA	NA		NA		NA							3062	12.24	477.468	FA 32:1; [M-H]-		[M-H]-	similar chromatogram in higher mz_4709; similar chromatogram in higher mz_8148	0.857143	TRUE	C32H62O2	AQVHGEARPUBXFZ-QXMHVHEDSA-N		CCCCCCCCCC\C=C/CCCCCCCCCCCCCCCCCCCC(O)=O	653.805	750	2000	70.5305	Pooled_Neg_IterativeMSMS-r004		0	0	0	0	0
2472	12.914	493.499	13415	-1	Negative			NA		494.506	(M-H)-	NA	NA	NA	NA		NA		NA							3215	12.91	493.499	FA 33:0; [M-H]-		[M-H]-		0.857143	TRUE	C33H66O2	HQRWEDFDJHDPJC-UHFFFAOYSA-N		CCCCCCCCCCCCCCCCCCCCCCCCCCCCCCCCC(O)=O	255.841	750	2000	12.6415	Pooled_Neg_IterativeMSMS-r005		0	0	0	0	0
1380	13.144	507.515	28842	-1	Negative			NA		508.522	(M-H)-	NA	NA	NA	NA		NA		NA							3342	13.14	507.515	FA 34:0; [M-H]-		[M-H]-		0.857143	TRUE	C34H68O2	UTGPYHWDXYRYGT-UHFFFAOYSA-N		CCCCCCCCCCCCCCCCCCCCCCCCCCCCCCCCCC(O)=O	568.977	750	2000	27.3556	Pooled_Neg_IterativeMSMS-r003|3341		0	0	0	0	0
1940	12.65	505.499	18870	-1	Negative			NA		506.506	(M-H)-	NA	NA	NA	NA		NA		NA							3320	12.65	505.499	FA 34:1; [M-H]-		[M-H]-	similar chromatogram in higher mz_7189	0.857143	TRUE	C34H66O2	IJTGVGWSWIAEIH-QXMHVHEDSA-N		CCCCCCCCCC\C=C/CCCCCCCCCCCCCCCCCCCCCC(O)=O	497.979	750	2000	47.2211	Pooled_Neg_IterativeMSMS-r005		0	0	0	0	0
2743	13.089	533.53	11406	-1	Negative			NA		534.538	(M-H)-	NA	NA	NA	NA		NA		NA							3561	13.09	533.529	FA 36:1; [M-H]-		[M-H]-		0.857143	TRUE	C36H70O2	UTJPTWPPPJOLDA-QXMHVHEDSA-N		CCCCCCCCCC\C=C/CCCCCCCCCCCCCCCCCCCCCCCC(O)=O	318.918	750	2000	9.36383	Pooled_Neg_IterativeMSMS-r004		0	0	0	0	0
4122	13.567	561.561	5586	-1	Negative			NA		562.568	(M-H)-	NA	NA	NA	NA		NA		NA							3782	13.57	561.56	FA 38:1; [M-H]-		[M-H]-	similar chromatogram in higher mz_7146	0.714286	TRUE	C38H74O2	XEVGFCUKGKWYEX-QXMHVHEDSA-N		CCCCCCCCCC\C=C/CCCCCCCCCCCCCCCCCCCCCCCCCC(O)=O	347.123	750	2000	10.7023	Pooled_Neg_IterativeMSMS-r005		0	0	0	0	0
1990	12.234	637.59	18189	-1	Negative			NA		638.597	(M-H)-	NA	NA	NA	NA		NA		NA							4572	12.25	637.59	FA 44:5; [M-H]-		[M-H]-		0.857143	TRUE	C44H78O2	MGPNPEMAXBEYOX-JLNKQSITSA-N		CC\C=C/C\C=C/C\C=C/C\C=C/C\C=C/CCCCCCCCCCCCCCCCCCCCCCCCCCCC(O)=O	108.551	750	2000	48.5545	Pooled_Neg_IterativeMSMS-r005		0	0	0	0	0
3958	8.624	531.443	6077	-1	Negative			NA		532.45	(M-H)-	NA	NA	NA	NA		NA		NA			438.434	FAHFA	[M-H]-	Yes	3543	8.63	531.442	FAHFA 34:3; FAHFA 16:0/18:3; [M-H]-		[M-H]-		0.857143	TRUE	C34H60O4	CDWYFFHDPMMHFE-RRYJLRNQNA-N		CCCCCCCCCCCCCCCC(=O)OC(CCCCCCC(O)=O)\C=C/C\C=C/C\C=C/CC	113.889	679.811	1750	5.85679	Pooled_Neg_IterativeMSMS-r005		0	0	0	0	0
1715	4.846	1123.67	21906	-1	Negative	Ganglioside GM3	GM3 d32:1	NA	C55H100N2O21	1124.68	(M-H)-	1123.67	-0.3	0.3	91.74	GM3 d32:1	13		NA	GM3 d32:1						8323	4.85	1123.67	GM3 d32:1; [M-H]-	GM3 d32:1; [M-H]-	[M-H]-	similar chromatogram in higher mz_8431	0.857143	TRUE	C55H100N2O21	MUZOLRLJQFTJEW-PFONDFGANA-N		CC(=O)NC1C(O)CC(OC2C(O)C(CO)OC(OC3C(O)C(O)C(OCC%20%30)OC3CO)C2O)(OC1C(O)C(O)CO)C(O)=O.CCCCCCCCCCCC(O)%20.CCCCCC/C=C\CCCCCCCCCC(=O)N%30	390.821	866.346	1250	59.5579	Pooled_Neg_IterativeMSMS-r002		1	0	1	0	0
1708	4.973	1149.69	21996	-1	Negative	Ganglioside GM3	GM3 d34:2	NA	C57H102N2O21	1150.7	(M-H)-	1149.69	-0.1	0.1	96.96	GM3 d34:2	11		NA	GM3 d34:2						8355	4.97	1149.69	GM3 d34:2; [M-H]-	GM3 d34:2; [M-H]-	[M-H]-		0.857143	TRUE	C57H102N2O21	YZBREIXCJOKCHN-LEGDJLHINA-N		CC(=O)NC1C(O)CC(OC2C(O)C(CO)OC(OC3C(O)C(O)C(OCC%20%30)OC3CO)C2O)(OC1C(O)C(O)CO)C(O)=O.CCCCCCCCCCCC(O)%20.CCCCC/C=C\C/C=C\CCCCCCCCCC(=O)N%30	509.154	872.99	1000	59.7424	Pooled_Neg_IterativeMSMS-r002		1	0	1	0	0
3906	9.855	1235.81	6259	-1	Negative	Ganglioside GM3	GM3 d40:1	NA	C63H116N2O21	1236.81	(M-H)-	1235.8	4.7	4.7	92.13	GM3 d40:1	29		NA	GM3 d40:1						8449	9.86	1235.8	GM3 d40:1; [M-H]-	GM3 d40:1; [M-H]-	[M-H]-		0.857143	TRUE	C63H116N2O21	HQNTUSQZXUHMNT-FCQUAONHNA-N		CC(=O)NC1C(O)CC(OC2C(O)C(CO)OC(OC3C(O)C(O)C(OCC%20%30)OC3CO)C2O)(OC1C(O)C(O)CO)C(O)=O.CCCCCCCCCCCC(O)%20.CCCCCCCCCCCCCC/C=C\CCCCCCCCCC(=O)N%30	470.342	870.836	1000	15.9961	Pooled_Neg_IterativeMSMS-r004		1	0	1	0	0
3316	11.158	1249.81	8410	-1	Negative	Ganglioside GM3	GM3 d41:1	NA	C64H118N2O21	1250.82	(M-H)-	1249.82	-0.6	0.6	98.5	GM3 d41:1	31		NA	GM3 d41:1						8458	11.15	1249.81	GM3 d41:1; [M-H]-	GM3 d41:1; [M-H]-	[M-H]-		0.857143	TRUE	C64H118N2O21	ACRYMFGVGROESN-FCQUAONHNA-N		CC(=O)NC1C(O)CC(OC2C(O)C(CO)OC(OC3C(O)C(O)C(OCC%20%30)OC3CO)C2O)(OC1C(O)C(O)CO)C(O)=O.CCCCCCCCCCCC(O)%20.CCCCCCCCCCCCCC/C=C\CCCCCCCCCCC(=O)N%30	526.782	866.66	1000	43.6585	Pooled_Neg_IterativeMSMS-r003		1	0	1	0	0
950	11.665	1263.83	47382	-1	Negative	Ganglioside GM3	GM3 d42:1	NA	C65H120N2O21	1264.84	(M-H)-	1263.83	-0.3	0.3	97.08	GM3 d42:1	33		NA	GM3 d42:1						8470	11.66	1263.83	GM3 d42:1; [M-H]-	GM3 d42:1; [M-H]-	[M-H]-	similar chromatogram in higher mz_8527	0.857143	TRUE	C65H120N2O21	VLJMMIFJAUFREY-FCQUAONHNA-N		CC(=O)NC1C(O)CC(OC2C(O)C(CO)OC(OC3C(O)C(O)C(OCC%20%30)OC3CO)C2O)(OC1C(O)C(O)CO)C(O)=O.CCCCCCCCCCCC(O)%20.CCCCCCCCCCCCCC/C=C\CCCCCCCCCCCC(=O)N%30	644.779	871.953	1000	88.8612	Pooled_Neg_IterativeMSMS-r003		1	0	1	0	0
3452	7.06	1456.04	7853	-1	Negative			NA		1457.04	(M-H)-	NA	NA	NA	NA		NA		NA							8581	7.06	1456.04	GM3 d56:3; [M-H]-	GM3 d56:3; [M-H]-	[M-H]-		0.857143	TRUE	C79H144N2O21	ACWFAAIDWBOZCE-PAPCHAKMNA-N		CC(=O)NC1C(O)CC(OC2C(O)C(CO)OC(OC3C(O)C(O)C(OCC%20%30)OC3CO)C2O)(OC1C(O)C(O)CO)C(O)=O.CCCCCCCCC\C=C\C(O)%20.CCCCCCCCCCCCCCCCC/C=C\C/C=C\CCCCCCCCCCCCCCCCCCCC(=O)N%30	393.548	869.658	1000	15.161	Pooled_Neg_IterativeMSMS-r004		0	0	1	0	0
3737	9.392	786.609	6811	-1	Negative	Hexosylceramide non-hydroxyfatty acid-sphingosine	HexCer_NS d36:1	NA	C42H81NO8	727.596	(M+C2H3O2)-	786.61	-1.1	1.1	65.58	HexCer_NS d36:1	11		NA	HexCer_NS d36:1						6128	9.36	786.609	HexCer-NDS d36:1; [M+CH3COO]-	HexCer-NDS d36:1; [M+CH3COO]-	[M+CH3COO]-		0.857143	TRUE	C42H81NO8	BAFDHDWTEIAMLP-OWBHPGMINA-N		CCCCCCCCCCCCCCCCCCC(O)C(COC1OC(CO)C(O)C(O)C1O)NC(=O)CCCCCCC\C=C/CCCCC	484.756	691.429	1214.29	9.3916	Pooled_Neg_IterativeMSMS-r004		1	0	1	0	0
1306	11.522	814.641	30826	-1	Negative			NA		815.648	(M-H)-	NA	NA	NA	NA		NA		NA							6383	11.57	814.641	HexCer-NDS d38:1; [M+CH3COO]-	HexCer-NDS d38:1; [M+CH3COO]-	[M+CH3COO]-		0.857143	TRUE	C44H85NO8	WLJMCEQQRBKWLB-VLGSPTGONA-N		CCCCCCCCCCCCCCCCCCC(O)C(COC1OC(CO)C(O)C(O)C1O)NC(=O)CCCCCCC\C=C/CCCCCCC	638.252	848.212	1071.43	20.4048	Pooled_Neg_IterativeMSMS-r003		0	0	1	0	0
3429	6.132	730.547	7949	-1	Negative	Hexosylceramide non-hydroxyfatty acid-sphingosine	HexCer_NS d32:1	NA	C38H73NO8	671.534	(M+C2H3O2)-	730.548	-0.3	0.3	70.67	HexCer_NS d32:1	7		NA	HexCer_NS d32:1						5589	6.13	730.547	HexCer-NS d32:1; [M+CH3COO]-	HexCer-NS d32:1; [M+CH3COO]-	[M+CH3COO]-		0.857143	TRUE	C38H73NO8	HGCUOJKPJZAKAJ-IMVLJIQENA-N		CCCCCCCCCCCCCCCCCCCC(=O)NC(COC1OC(CO)C(O)C(O)C1O)C(O)\C=C\CCCCCCC	339.781	867.451	928.571	10.3973	Pooled_Neg_IterativeMSMS-r004		1	0	1	0	0
2395	7.419	698.557	14137	-1	Negative			NA		699.564	(M-H)-	NA	NA	NA	NA		NA		NA							5240	7.42	698.559	HexCer-NS d34:1; [M-H]-	HexCer-NS d34:1; [M-H]-	[M-H]-	adduct linked to 5852_[M+CH3COO]-; similar chromatogram in higher mz_8855; found in higher mz's MsMs_5852	0.857143	TRUE	C40H77NO8	VJLLLMIZEJJZTE-ORIPQNMZNA-N		CCCCCCCCCCCCCCCC(=O)NC(COC1OC(CO)C(O)C(O)C1O)C(O)\C=C\CCCCCCCCCCCCC	349.083	885.137	1100	9.359	Pooled_Neg_IterativeMSMS-r004		0	0	1	0	0
3453	6.348	756.562	7851	-1	Negative	Hexosylceramide non-hydroxyfatty acid-sphingosine	HexCer_NS d18:2_16:0	NA	C40H75NO8	697.549	(M+C2H3O2)-	756.563	-1	1	74.39	HexCer_NS d34:2	1	HexCer_NS d18:2/16:0	100	HexCer_NS d18:2_16:0						5834	6.35	756.564	HexCer-NS d34:2; [M+CH3COO]-	HexCer-NS d34:2; [M+CH3COO]-	[M+CH3COO]-		0.714286	TRUE	C40H75NO8	VCLOTRNDBUPTQD-ZNPGVSGMNA-N		CCCCCCCCCCCCCCCC(=O)NC(COC1OC(CO)C(O)C(O)C1O)C(O)\C=C\CC\C=C\CCCCCCCCC	428.972	881.907	1214.29	9.68529	Pooled_Neg_IterativeMSMS-r004		1	0	1	0	0
902	11.877	828.657	51146	-1	Negative	Hexosylceramide non-hydroxyfatty acid-sphingosine	HexCer_NS d39:1	NA	C45H87NO8	769.643	(M+C2H3O2)-	828.657	-0.3	0.3	61.43	HexCer_NS d39:1	14		NA	HexCer_NS d39:1						6523	11.87	828.657	HexCer-NS d39:1; [M+CH3COO]-	HexCer-NS d39:1; [M+CH3COO]-	[M+CH3COO]-	similar chromatogram in higher mz_7032	0.857143	TRUE	C45H87NO8	FGTQWEPBZNIAQP-XAHDOWKMNA-N		CCCCCCCCCCCCCCCCCCCCCCCCCCCCCCCC\C=C\C(O)C(COC1OC(CO)C(O)C(O)C1O)NC(C)=O	406.419	805.926	928.571	30.7735	Pooled_Neg_IterativeMSMS-r003		1	0	1	0	0
164	12.061	842.672	437177	-1	Negative	Hexosylceramide non-hydroxyfatty acid-sphingosine	HexCer_NS d40:1	NA	C46H89NO8	783.659	(M+C2H3O2)-	842.673	-0.3	0.3	93.95	HexCer_NS d40:1	15		NA	HexCer_NS d40:1						6655	12.06	842.673	HexCer-NS d40:1; [M+CH3COO]-	HexCer-NS d40:1; [M+CH3COO]-	[M+CH3COO]-	adduct linked to 6100_[M-H]-	0.857143	TRUE	C46H89NO8	WQQTUCSIOMFJDD-LAPDZXRHNA-N		CCCCCCCCCCCCCCCCCCC(=O)NC(COC1OC(CO)C(O)C(O)C1O)C(O)\C=C\CCCCCCCCCCCCCCCC	540.647	825.48	1166.67	303.19	Pooled_Neg_IterativeMSMS-r001		1	0	1	0	0
819	11.687	840.657	58578	-1	Negative	Hexosylceramide non-hydroxyfatty acid-sphingosine	HexCer_NS d18:2_22:0	NA	C46H87NO8	781.643	(M+C2H3O2)-	840.657	-0.3	0.3	89.68	HexCer_NS d40:2	1	HexCer_NS d18:2/22:0	100	HexCer_NS d18:2_22:0						6637	11.71	840.657	HexCer-NS d40:2; [M+CH3COO]-	HexCer-NS d40:2; [M+CH3COO]-	[M+CH3COO]-	adduct linked to 5018_[M-C6H10O5-H]-	0.857143	TRUE	C46H87NO8	YNCOOTGSUJMGRO-GCDXJOSFNA-N		CCCCCCCCCCCCCCCCC\C=C\C(O)C(COC1OC(CO)C(O)C(O)C1O)NC(=O)CCCCCCC\C=C/CCCCCCCC	512.186	782.368	1071.43	64.1513	Pooled_Neg_IterativeMSMS-r003|6638		1	0	1	0	0
2852	12.206	796.667	10690	-1	Negative			NA		797.674	(M-H)-	NA	NA	NA	NA		NA		NA							6217	12.21	796.667	HexCer-NS d41:1; [M-H]-	HexCer-NS d41:1; [M-H]-	[M-H]-	adduct linked to 6771_[M+Hac-H]-; found in higher mz's MsMs_6771; adduct linked to 6774_[M+Hac-H]-	0.857143	TRUE	C47H91NO8	XNBJHCPDBLSNPM-BSRQYYOTNA-N		CCCCCCCCCCCCCCCCCCCCCCCCCCCCCCCCC\C=C\C(O)C(COC1OC(CO)C(O)C(O)C1O)NC(=O)CC	203.617	861.918	833.333	7.57072	Pooled_Neg_IterativeMSMS-r006		0	0	1	0	0
812	11.945	854.672	58708	-1	Negative	Hexosylceramide non-hydroxyfatty acid-sphingosine	HexCer_NS d41:2	NA	C47H89NO8	795.659	(M+C2H3O2)-	854.673	-0.4	0.4	95.17	HexCer_NS d41:2	31		NA	HexCer_NS d41:2						6748	11.94	854.672	HexCer-NS d41:2; [M+CH3COO]-	HexCer-NS d41:2; [M+CH3COO]-	[M+CH3COO]-	adduct linked to 7318_[M+Hac-H]-	0.857143	TRUE	C47H89NO8	LYHGGPIDEMFGAN-VIEZPANLNA-N		CCCCCCCCCCCCCCCCCCCCCCCCCCCCC\C=C\CC\C=C\C(O)C(COC1OC(CO)C(O)C(O)C1O)NC(=O)CC	455.36	841.595	928.571	63.775	Pooled_Neg_IterativeMSMS-r004		1	0	1	0	0
184	12.065	868.688	354992	-1	Negative	Hexosylceramide non-hydroxyfatty acid-sphingosine	HexCer_NS d42:2	NA	C48H91NO8	809.674	(M+C2H3O2)-	868.688	-0.4	0.4	82.09	HexCer_NS d42:2	33		NA	HexCer_NS d42:2						6897	12.06	868.688	HexCer-NS d42:2; [M+CH3COO]-	HexCer-NS d42:2; [M+CH3COO]-	[M+CH3COO]-	adduct linked to 6522_[M-H2O-H]-	0.857143	TRUE	C48H91NO8	PPSREVDUNDPZIG-AKTWBEBINA-N		CCCCCCCCCCCCC\C=C\C(O)C(COC1OC(CO)C(O)C(O)C1O)NC(=O)CCCCCCCCCCC\C=C/CCCCCCCCCC	572.132	845.654	1071.43	191.083	Pooled_Neg_IterativeMSMS-r002		1	0	1	0	0
580	12.112	868.688	94100	-1	Negative	Hexosylceramide non-hydroxyfatty acid-sphingosine	HexCer_NS d42:2	NA	C48H91NO8	809.674	(M+C2H3O2)-	868.688	-0.2	0.2	91.4	HexCer_NS d42:2	33		NA	HexCer_NS d42:2						6897	12.06	868.688	HexCer-NS d42:2; [M+CH3COO]-	HexCer-NS d42:2; [M+CH3COO]-	[M+CH3COO]-	adduct linked to 6522_[M-H2O-H]-	0.857143	TRUE	C48H91NO8	PPSREVDUNDPZIG-AKTWBEBINA-N		CCCCCCCCCCCCC\C=C\C(O)C(COC1OC(CO)C(O)C(O)C1O)NC(=O)CCCCCCCCCCC\C=C/CCCCCCCCCC	572.132	845.654	1071.43	191.083	Pooled_Neg_IterativeMSMS-r002		1	0	1	0	0
318	11.701	866.672	191749	-1	Negative			NA		867.68	(M-H)-	NA	NA	NA	NA		NA		NA							6879	11.73	866.673	HexCer-NS d42:3; [M+CH3COO]-	HexCer-NS d42:3; [M+CH3COO]-	[M+CH3COO]-		0.857143	TRUE	C48H89NO8	FXSKLPNBCUUURW-XNVVRFCCNA-N		CCCCCCCCCCCCCCCC\C=C\C(O)C(COC1OC(CO)C(O)C(O)C1O)NC(=O)CCCCCCCCC\C=C/C\C=C/CCCCCC	399.745	825.964	928.571	57.5776	Pooled_Neg_IterativeMSMS-r002		0	0	1	0	0
1570	12.65	898.735	24605	-1	Negative	Hexosylceramide non-hydroxyfatty acid-sphingosine	HexCer_NS d44:1	NA	C50H97NO8	839.721	(M+C2H3O2)-	898.735	-0.5	0.5	92.93	HexCer_NS d44:1	17		NA	HexCer_NS d44:1						7189	12.65	898.735	HexCer-NS d44:1; [M+CH3COO]-	HexCer-NS d44:1; [M+CH3COO]-	[M+CH3COO]-		0.857143	TRUE	C50H97NO8	FVULJMVAMVOWLP-NHFVQZBWNA-N		CCCCCCCCCCCCCCCCCCCCC(=O)NC(COC1OC(CO)C(O)C(O)C1O)C(O)\C=C\CCCCCCCCCCCCCCCCCC	573.089	778.269	833.333	20.4413	Pooled_Neg_IterativeMSMS-r003		1	0	1	0	0
623	3.001	540.367	84585	-1	Negative			NA		541.374	(M-H)-	NA	NA	NA	NA		NA		NA							3616	3	540.367	LPC 16:0e; [M+CH3COO]-	LPC 16:0e; [M+CH3COO]-	[M+CH3COO]-		0.857143	TRUE	C24H52NO6P	VLBPIWYTPAXCFJ-UHFFFAOYNA-N		CCCCCCCCCCCCCCCCOCC(O)COP([O-])(=O)OCC[N+](C)(C)C	629.909	912.708	750	141.635	Pooled_Neg_IterativeMSMS-r002		0	0	1	0	0
532	2.922	538.351	103024	-1	Negative			NA		539.359	(M-H)-	NA	NA	NA	NA		NA		NA		1_Plasmenyl-LPC(P-16:0)+C2H3O2 | 1_Plasmanyl-LPC(P-16:0)+C2H3O2	5847.0998 | 5286.028	ether-LPC	[M+C2H3O2]-	Yes	3597	2.92	538.351	LPC 16:1e; [M+CH3COO]-	LPC 16:1e; [M+CH3COO]-	[M+CH3COO]-		0.857143	TRUE	C24H50NO6P	PLQWZMJRHVARFU-KHPPLWFENA-N		CCCCCC\C=C/CCCCCCCCOCC(O)COP([O-])(=O)OCC[N+](C)(C)C	638.058	949.446	1000	176.583	Pooled_Neg_IterativeMSMS-r001		0	1	1	0	0
1092	3.88	568.398	39468	-1	Negative			NA		569.405	(M-H)-	NA	NA	NA	NA		NA		NA							3860	3.88	568.398	LPC 18:0e; [M+CH3COO]-	LPC 18:0e; [M+CH3COO]-	[M+CH3COO]-		0.571429	TRUE	C26H56NO6P	XKBJVQHMEXMFDZ-UHFFFAOYNA-N		CCCCCCCCCCCCCCCCCCOCC(O)COP([O-])(=O)OCC[N+](C)(C)C	489.008	909.168	750	31.6153	Pooled_Neg_IterativeMSMS-r002		0	0	1	0	0
3409	4.99	638.44	8010	-1	Negative	Ether-linked phosphatidylcholine	EtherPC 14:0e_8:0	NA	C30H62NO7P	579.426	(M+C2H3O2)-	638.44	-0.3	0.3	73.98	EtherPC 22:0e	1	EtherPC 14:0e/8:0	100	EtherPC 14:0e_8:0						4576	4.99	638.441	LPC 22:0; [M+CH3COO]-	LPC 22:0; [M+CH3COO]-	[M+CH3COO]-		0.714286	TRUE	C30H62NO7P	UIINDYGXBHJQHX-UHFFFAOYNA-N		CCCCCCCCCCCCCCCCCCCCCC(=O)OCC(O)COP([O-])(=O)OCC[N+](C)(C)C	344.159	745.805	1500	7.76232	Pooled_Neg_IterativeMSMS-r003		1	0	1	0	0
2576	4.698	622.445	12658	-1	Negative			NA		623.452	(M-H)-	NA	NA	NA	NA		NA		NA		1_Plasmanyl-LPC(P-22:0)+C2H3O2 | 1_Plasmenyl-LPC(P-22:0)+C2H3O2	2542.6688 | 2542.6688	ether-LPC	[M+C2H3O2]-	Yes	4410	4.7	622.446	LPC 22:1e; [M+CH3COO]-	LPC 22:1e; [M+CH3COO]-	[M+CH3COO]-		0.857143	TRUE	C30H62NO6P	UCVNAFBEVWCUSK-SEYXRHQNNA-N		CCCCCCCC\C=C/CCCCCCCCCCCCOCC(O)COP([O-])(=O)OCC[N+](C)(C)C	415.003	943.758	750	6.91783	Pooled_Neg_IterativeMSMS-r003		0	1	1	0	0
3331	4.883	648.461	8356	-1	Negative			NA		649.468	(M-H)-	NA	NA	NA	NA		NA		NA		1_Plasmanyl-LPC(P-24:1)+C2H3O2 | 1_Plasmenyl-LPC(P-24:1)+C2H3O2	3426.788 | 3426.788	ether-LPC	[M+C2H3O2]-	Yes	4688	4.89	648.461	LPC 24:2e; [M+CH3COO]-	LPC 24:2e; [M+CH3COO]-	[M+CH3COO]-		0.857143	TRUE	C32H64NO6P	WTGZTYQZOYYDKH-HDXUUTQWNA-N		CCCCCCC\C=C/C\C=C/CCCCCCCCCCCCOCC(O)COP([O-])(=O)OCC[N+](C)(C)C	457.281	906.555	500	6.17421	Pooled_Neg_IterativeMSMS-r003		0	1	1	0	0
2456	2.195	438.263	13588	-1	Negative			NA		439.27	(M-H)-	NA	NA	NA	NA		NA		NA		1_LPE(15:0)-H	2400.73	LPE	[M-H]-	Yes	2691	2.19	438.263	LPE 15:0; [M-H]-	LPE 15:0; [M-H]-	[M-H]-	adduct linked to 4016_[M-H2O-H]-	0.857143	TRUE	C20H42NO7P	FGHPDPYCRTXYNZ-UHFFFAOYNA-N		CCCCCCCCCCCCCCC(=O)OCC(O)COP(O)(=O)OCCN	546.792	909.502	1750	33.1313	Pooled_Neg_IterativeMSMS-r003		0	1	1	0	0
1046	3.049	436.283	42174	-1	Negative			NA		437.291	(M-H)-	NA	NA	NA	NA		NA		NA							2673	3.05	436.283	LPE 16:1e; [M-H]-	LPE 16:1e; [M-H]-	[M-H]-	similar chromatogram in higher mz_4527; similar chromatogram in higher mz_3781	0.857143	TRUE	C21H44NO6P	RRTPYUGIBQLEDN-FPLPWBNLNA-N		CCCCCC\C=C/CCCCCCCCOCC(O)COP(O)(=O)OCCN	529.735	890.878	1000	70.9184	Pooled_Neg_IterativeMSMS-r002		0	0	1	0	0
641	3.912	464.315	81020	-1	Negative			NA		465.322	(M-H)-	NA	NA	NA	NA		NA		NA		1_Plasmenyl-LPE(P-18:0)-H	7267.89	ether-LPE	[M-H]-	Yes	2916	3.91	464.315	LPE 18:1e; [M-H]-	LPE 18:1e; [M-H]-	[M-H]-	similar chromatogram in higher mz_4422; similar chromatogram in higher mz_4306	0.857143	TRUE	C23H48NO6P	CDONWGCJDDHTLP-KTKRTIGZNA-N		CCCCCCCC\C=C/CCCCCCCCOCC(O)COP(O)(=O)OCCN	563.373	929.567	1000	142.639	Pooled_Neg_IterativeMSMS-r002		0	1	1	0	0
1746	3.199	462.299	21421	-1	Negative			NA		463.306	(M-H)-	NA	NA	NA	NA		NA		NA		1_Plasmenyl-LPE(P-18:1)-H	3375.83	ether-LPE	[M-H]-	Yes	2898	3.21	462.299	LPE 18:2e; [M-H]-	LPE 18:2e; [M-H]-	[M-H]-	adduct linked to 2317_[M-H]-	0.857143	TRUE	C23H46NO6P	DBVHWKABURKXNY-HZJYTTRNNA-N		CCCCC\C=C/C\C=C/CCCCCCCCOCC(O)COP(O)(=O)OCCN	431.639	910.322	1000	33.1069	Pooled_Neg_IterativeMSMS-r002		0	1	1	0	0
3644	5.486	520.377	7124	-1	Negative			NA		521.384	(M-H)-	NA	NA	NA	NA		NA		NA		1_Plasmenyl-LPE(P-22:0)-H	2517.14	ether-LPE	[M-H]-	Yes	3450	5.49	520.378	LPE 22:1e; [M-H]-	LPE 22:1e; [M-H]-	[M-H]-		0.571429	TRUE	C27H56NO6P	VETGTNFMJYPAKE-KTKRTIGZNA-N		CCCCCCCC\C=C/CCCCCCCCCCCCOCC(O)COP(O)(=O)OCCN	600.138	775.914	750	11.3526	Pooled_Neg_IterativeMSMS-r003		0	1	1	0	0
629	1.742	469.257	83553	-1	Negative	Lysophosphatidylglycerol	LPG 15:0	NA	C21H43O9P	470.264	(M-H)-	469.257	-0.2	0.2	98.39	LPG 15:0	1	LPG 15:0	100	LPG 15:0						2995	1.75	469.257	LPG 15:0; [M-H]-	LPG 15:0; [M-H]-	[M-H]-	similar chromatogram in higher mz_3514	0.857143	TRUE	C21H43O9P	IQCRPCJDPOCRDZ-UHFFFAOYNA-N		CCCCCCCCCCCCCCC(=O)OCC(O)COP(O)(=O)OCC(O)CO	744.893	944.425	1800	15.0162	Pooled_Neg_IterativeMSMS-r001		1	0	1	0	0
2389	2.117	483.273	14212	-1	Negative	Lysophosphatidylglycerol	LPG 16:0	NA	C22H45O9P	484.28	(M-H)-	483.273	-0.1	0.1	88.13	LPG 16:0	1	LPG 16:0	100	LPG 16:0						3107	2.12	483.273	LPG 16:0; [M-H]-	LPG 16:0; [M-H]-	[M-H]-		0.857143	TRUE	C22H45O9P	BVJSKAUUFXBDOB-UHFFFAOYNA-N		CCCCCCCCCCCCCCCC(=O)OCC(O)COP(O)(=O)OCC(O)CO	565.303	931.793	1800	23.7238	Pooled_Neg_IterativeMSMS-r005		1	0	1	0	0
64	2.299	509.288	1490463	-1	Negative	Lysophosphatidylglycerol	LPG 18:1	NA	C24H47O9P	510.296	(M-H)-	509.288	0	0	98.46	LPG 18:1	1	LPG 18:1	100	LPG 18:1						3353	2.3	509.289	LPG 18:1; [M-H]-	LPG 18:1; [M-H]-	[M-H]-		0.857143	TRUE	C24H47O9P	FQQQKGAFQIIGLQ-KTKRTIGZNA-N		CCCCCCCC\C=C/CCCCCCCC(=O)OCC(O)COP(O)(=O)OCC(O)CO	847.141	964.279	2000	362.482	Pooled_Neg_IterativeMSMS-r001		1	0	1	0	0
3512	1.763	645.305	7610	-1	Negative	Lysophosphatidylinositol	LPI 22:5	NA	C31H51O12P	646.312	(M-H)-	645.304	0.9	0.9	64.27	LPI 22:5	1	LPI 22:5	100	LPI 22:5						4639	1.77	645.304	LPI 22:5; [M-H]-	LPI 22:5; [M-H]-	[M-H]-		0.714286	TRUE	C31H51O12P	FOMCCFMAUZQZQM-JLNKQSITNA-N		CC\C=C/C\C=C/C\C=C/C\C=C/C\C=C/CCCCCC(=O)OCC(O)COP(O)(=O)OC1C(O)C(O)C(O)C(O)C1O	303.349	934.074	2000	16.3805	Pooled_Neg_IterativeMSMS-r004		1	0	1	0	0
1791	3.162	437.234	20881	-1	Negative			NA		438.241	(M-H)-	NA	NA	NA	NA		NA		NA							2677	3.12	437.234	PA 17:0; [M-H]-	PA 17:0; [M-H]-	[M-H]-	adduct linked to 2511_[M-H2O-H]-; adduct linked to 2870_[M+Na-2H]-	0.857143	TRUE	C20H39O8P	NOBMMUYHLLVZAT-UHFFFAOYNA-N		CCCCCCCCCCCCCCC(=O)OC(COC(C)=O)COP(O)(O)=O	81.1116	423.574	1375	28.5382	Pooled_Neg_IterativeMSMS-r004		0	0	1	0	0
172	6.659	739.54	399190	-1	Negative			NA		740.547	(M-H)-	NA	NA	NA	NA		NA		NA							5676	6.66	739.54	PA 39:3; [M-H]-	PA 39:3; [M-H]-	[M-H]-	found in higher mz's MsMs_8611; found in higher mz's MsMs_8627; similar chromatogram in higher mz_5711; similar chromatogram in higher mz_5721; similar chromatogram in higher mz_5704; similar chromatogram in higher mz_5707	0.857143	TRUE	C42H77O8P	ZVMNBHGYMQSJHP-WDTHWMLCNA-N		CCCCCCCCCCCCCCCCC(=O)OCC(COP(O)(O)=O)OC(=O)CCCCCCCC\C=C/C\C=C/C\C=C/CCCCC	414.224	335.547	1500	317.243	Pooled_Neg_IterativeMSMS-r002		0	0	1	0	0
203	6.429	827.556	312002	-1	Negative			NA		828.563	(M-H)-	NA	NA	NA	NA		NA		NA							6498	6.43	827.556	PA 46:8; [M-H]-	PA 46:8; [M-H]-	[M-H]-	similar chromatogram in higher mz_6524; found in higher mz's MsMs_7269; similar chromatogram in higher mz_6521	0.857143	TRUE	C49H81O8P	QCDLMMHHXTWHON-LXKRDMOKNA-N		CC\C=C/C\C=C/C\C=C/C\C=C/CCCCCCCCCCC(=O)OC(COC(=O)CCCCCCCC\C=C/C\C=C/C\C=C/C\C=C/CC)COP(O)(O)=O	549.351	273.77	1250	166.103	Pooled_Neg_IterativeMSMS-r002		0	0	1	0	0
2793	8.977	853.568	11042	-1	Negative			NA		854.576	(M-H)-	NA	NA	NA	NA		NA		NA							6736	8.98	853.568	PA 48:9; [M-H]-	PA 48:9; [M-H]-	[M-H]-		0.714286	TRUE	C51H83O8P	UIFMTSUHRYQZNZ-LKOCNOBBNA-N		CC\C=C/C\C=C/C\C=C/C\C=C/CCCCCCCCCCCCC(=O)OCC(COP(O)(O)=O)OC(=O)CCCCC\C=C/C\C=C/C\C=C/C\C=C/C\C=C/CC	34.4039	483.32	1375	16.2207	Pooled_Neg_IterativeMSMS-r004		0	0	1	0	0
4277	5.952	758.548	5160	-2	Negative			NA		1519.11	(M-2H)-2	NA	NA	NA	NA		NA		NA							5850	5.95	758.546	PC 31:3e; [M+CH3COO]-	PC 31:3e; [M+CH3COO]-	[M+CH3COO]-	similar chromatogram in higher mz_6004	0.857143	TRUE	C39H74NO7P	QUKJLEZCMRWGAN-POEGSJNRNA-N		CCCCC\C=C/C\C=C/CCCCCCCC(=O)OC(COCCCCCCCC\C=C/CCC)COP([O-])(=O)OCC[N+](C)(C)C	88.2165	644.237	1000	11.9967	Pooled_Neg_IterativeMSMS-r005		0	0	1	0	0
3559	8.741	776.582	7426	-1	Negative			NA		777.59	(M-H)-	NA	NA	NA	NA		NA		NA		1_Plasmanyl-PC(O-16:0/16:1)+C2H3O2	4716.72	ether-PC	[M+C2H3O2]-	Yes	6058	8.72	776.58	PC 32:1e; [M+CH3COO]-	PC 32:1e; [M+CH3COO]-	[M+CH3COO]-		0.142857	TRUE	C40H80NO7P	HJVQHTGUAIETCQ-ZPHPHTNENA-N		CCCCCCCCCCCCCCCCOCC(COP([O-])(=O)OCC[N+](C)(C)C)OC(=O)CCCCCCC\C=C/CCCCCC	419.233	850.151	1166.67	1.81182	Pooled_Neg_IterativeMSMS-r004		0	1	1	0	0
3769	5.807	786.528	6711	-1	Negative	Phosphatidylcholine	PC 14:0_18:3	NA	C40H74NO8P	727.515	(M+C2H3O2)-	786.529	-1	1	88.34	PC 32:3	1	PC 14:0/18:3	100	PC 14:0_18:3						6126	5.79	786.526	PC 32:3; PC 14:0-18:3; [M+CH3COO]-	PC 32:3; PC 14:0-18:3; [M+CH3COO]-	[M+CH3COO]-		0.571429	TRUE	C40H74NO8P	AGQKQQAJRFTOGL-ZWABBIBGNA-N		CCCCCCCCCCCCCC(=O)OCC(COP([O-])(=O)OCC[N+](C)(C)C)OC(=O)CCCCCCC\C=C/C\C=C/C\C=C/CC	405.425	794.961	1444.44	7.55709	Pooled_Neg_IterativeMSMS-r004		1	0	1	0	0
587	7.119	802.56	92580	-1	Negative	Phosphatidylcholine	PC 15:0_18:2	NA	C41H78NO8P	743.547	(M+C2H3O2)-	802.56	-0.3	0.3	86.87	PC 33:2	1	PC 15:0/18:2	100	PC 15:0_18:2						6279	7.12	802.56	PC 33:2; PC 15:0-18:2; [M+CH3COO]-	PC 33:2; PC 15:0-18:2; [M+CH3COO]-	[M+CH3COO]-		0.857143	TRUE	C41H78NO8P	DGBYUHHIADYUMU-AKMCNLDWNA-N		CCCCCCCCCCCCCCC(=O)OCC(COP([O-])(=O)OCC[N+](C)(C)C)OC(=O)CCCCCCC\C=C/C\C=C/CCCCC	544.557	769.716	1555.56	26.69	Pooled_Neg_IterativeMSMS-r001		1	0	1	0	0
4303	7.191	786.577	5079	-1	Negative			NA		787.584	(M-H)-	NA	NA	NA	NA		NA		NA							6127	7.18	786.577	PC 33:3e; [M+CH3COO]-	PC 33:3e; [M+CH3COO]-	[M+CH3COO]-		0.571429	TRUE	C41H78NO7P	ZQGIGSQUHNZQMY-JRQMLGJJNA-N		CCCCCCCCC(=O)OC(COCCCCCCCCC\C=C/C\C=C/C\C=C/CCCCCCC)COP([O-])(=O)OCC[N+](C)(C)C	56.0751	597.899	1000	8.66605	Pooled_Neg_IterativeMSMS-r004		0	0	1	0	0
1037	11.904	806.628	42586	-1	Negative			NA		807.635	(M-H)-	NA	NA	NA	NA		NA		NA		1_Plasmanyl-PC(O-18:0/16:0)+C2H3O2	4045.9	ether-PC	[M+C2H3O2]-	Yes	6325	11.91	806.628	PC 34:0e; [M+CH3COO]-	PC 34:0e; [M+CH3COO]-	[M+CH3COO]-	similar chromatogram in higher mz_8974	0.857143	TRUE	C42H86NO7P	GTFLTTXDLGEBAI-UHFFFAOYNA-N		CCCCCCCCCCCCCCCCCCOCC(COP([O-])(=O)OCC[N+](C)(C)C)OC(=O)CCCCCCCCCCCCCCC	135.036	783.235	1000	12.7111	Pooled_Neg_IterativeMSMS-r006		0	1	1	0	0
3479	5.696	810.529	7751	-1	Negative	Phosphatidylcholine	PC 14:0_20:5	NA	C42H74NO8P	751.515	(M+C2H3O2)-	810.529	-0.5	0.5	64.32	PC 34:5	2	PC 14:0/20:5	63.5	PC 14:0_20:5						6351	5.7	810.528	PC 34:5; PC 14:0-20:5; [M+CH3COO]-	PC 34:5; PC 14:0-20:5; [M+CH3COO]-	[M+CH3COO]-		0.857143	TRUE	C42H74NO8P	WCNDCUHEAPXSRE-WVLIMAHDNA-N		CCCCCCCCCCCCCC(=O)OCC(COP([O-])(=O)OCC[N+](C)(C)C)OC(=O)CCC\C=C/C\C=C/C\C=C/C\C=C/C\C=C/CC	272.591	868.697	1444.44	5.81646	Pooled_Neg_IterativeMSMS-r003		1	0	1	0	0
4542	10.365	816.613	4428	-1	Negative			NA		817.62	(M-H)-	NA	NA	NA	NA		NA		NA							6400	10.37	816.611	PC 35:2e; [M+CH3COO]-	PC 35:2e; [M+CH3COO]-	[M+CH3COO]-		0.571429	TRUE	C43H84NO7P	QLNWDSQFVPMTKZ-DYMXKLMANA-N		CCCCCCCCCCCCCCCCCOCC(COP([O-])(=O)OCC[N+](C)(C)C)OC(=O)CCCCCCC\C=C/C\C=C/CCCCC	216.745	538.595	833.333	5.63113	Pooled_Neg_IterativeMSMS-r004		0	0	1	0	0
3475	9.53	814.596	7767	-1	Negative			NA		815.603	(M-H)-	NA	NA	NA	NA		NA		NA							6382	9.53	814.595	PC 35:3e; [M+CH3COO]-	PC 35:3e; [M+CH3COO]-	[M+CH3COO]-		0.714286	TRUE	C43H82NO7P	IVPNJVAEWQNOTJ-ZFUXOTDWNA-N		CCCCCCC\C=C/CCCCCCCCOCC(COP([O-])(=O)OCC[N+](C)(C)C)OC(=O)CCCCCCC\C=C/C\C=C/CCCCC	309.009	885.698	1166.67	5.74112	Pooled_Neg_IterativeMSMS-r004		0	0	1	0	0
3389	8.523	810.565	8082	-1	Negative			NA		811.572	(M-H)-	NA	NA	NA	NA		NA		NA		1_Plasmenyl-PC(P-16:1/20:3)+HCO2	3486.8	Plasmenyl-PC	[M+HCO2]-	Yes	6353	8.52	810.565	PC 35:5e; [M+CH3COO]-	PC 35:5e; [M+CH3COO]-	[M+CH3COO]-	adduct linked to 8773_[2M-H]-	0.857143	TRUE	C43H78NO7P	KEXKFHSPONTFNW-BPFCGSCHNA-N		CCCCCCCCCCCCCCC(=O)OC(COCCCC\C=C/C\C=C/C\C=C/C\C=C/C\C=C/CC)COP([O-])(=O)OCC[N+](C)(C)C	206.679	712.485	1000	6.13334	Pooled_Neg_IterativeMSMS-r005		0	1	1	0	0
660	11.95	832.644	78685	-1	Negative			NA		833.651	(M-H)-	NA	NA	NA	NA		NA		NA		1_Plasmanyl-PC(O-18:0/18:1)+C2H3O2	3247.53	ether-PC	[M+C2H3O2]-	Yes	6575	11.95	832.644	PC 36:1e; [M+CH3COO]-	PC 36:1e; [M+CH3COO]-	[M+CH3COO]-	found in higher mz's MsMs_7512; adduct linked to 6352_[M-H]-	0.428571	TRUE	C44H88NO7P	OGULVVNFIKVYLM-SQFISAMPNA-N		CCCCCCCCCCCCCCCCCCCCCC(=O)OC(COCCCCCCCC\C=C/CCCC)COP([O-])(=O)OCC[N+](C)(C)C	508.085	552.737	1000	53.2122	Pooled_Neg_IterativeMSMS-r002		0	1	1	0	0
1127	6.217	838.56	37609	-1	Negative			NA		839.567	(M-H)-	NA	NA	NA	NA		NA		NA		1_PC(18:2_18:3)+C2H3O2 | 1_PC(16:1_20:4)+C2H3O2	5314.2105 | 4390.0788	PC	[M+C2H3O2]-	Yes	6621	6.22	838.56	PC 36:5; PC 18:2-18:3; [M+CH3COO]-	PC 36:5; PC 18:2-18:3; [M+CH3COO]-	[M+CH3COO]-		0.857143	TRUE	C44H78NO8P	HZGAVPNEGHQJID-OFWSBFIXNA-N		CCCCC\C=C/C\C=C/CCCCCCCC(=O)OCC(COP([O-])(=O)OCC[N+](C)(C)C)OC(=O)CCCCCCC\C=C/C\C=C/C\C=C/CC	635.466	884.854	1666.67	46.0536	Pooled_Neg_IterativeMSMS-r002		0	1	1	0	0
4119	10.078	820.563	5594	-1	Negative			NA		821.57	(M-H)-	NA	NA	NA	NA		NA		NA							6440	10.11	820.564	PC 36:7e; [M+CH3COO]-	PC 36:7e; [M+CH3COO]-	[M+CH3COO]-		0.428571	TRUE	C44H76NO7P	VTYHUXSXYNNMER-LYUSSWCHNA-N		CCCCC\C=C/C\C=C/CCCCCCCC(=O)OC(COCC\C=C/C\C=C/C\C=C/C\C=C/C\C=C/CC)COP([O-])(=O)OCC[N+](C)(C)C	152.169	746.524	1000	3.24662	Pooled_Neg_IterativeMSMS-r004		0	0	1	0	0
2696	9.174	838.596	11746	-1	Negative	Ether-linked phosphatidylcholine	EtherPC 37:5e	NA	C45H82NO7P	779.583	(M+C2H3O2)-	838.597	-0.6	0.6	78.15	EtherPC 37:5e	8		NA	EtherPC 37:5e						6622	9.17	838.596	PC 37:5e; [M+CH3COO]-	PC 37:5e; [M+CH3COO]-	[M+CH3COO]-	adduct linked to 5875_[M-H2O-H]-	0.857143	TRUE	C45H82NO7P	QWWLBBZVJPETFB-BRBHEONNNA-N		CCCCCCC\C=C/CCCCCCCCOCC(COP([O-])(=O)OCC[N+](C)(C)C)OC(=O)CCCCCC\C=C/C\C=C/C\C=C/C\C=C/CC	353.562	764.004	1166.67	16.7254	Pooled_Neg_IterativeMSMS-r003		1	0	1	0	0
1671	12.053	874.654	22638	-1	Negative			NA		875.662	(M-H)-	NA	NA	NA	NA		NA		NA		1_PC(16:0_22:1)+C2H3O2	1560.5	PC	[M+C2H3O2]-	Yes	6959	12.07	874.654	PC 38:1; [M+CH3COO]-	PC 38:1; [M+CH3COO]-	[M+CH3COO]-		0.428571	TRUE	C46H90NO8P	BBIXKOPOMMUIOM-MRCUWXFGNA-N		CCCCCCCCCCCCCCCC(=O)OCC(COP([O-])(=O)OCC[N+](C)(C)C)OC(=O)CCCCCCCCCCC\C=C/CCCCCCCC	99.8679	702.769	833.333	14.9683	Pooled_Neg_IterativeMSMS-r005		0	1	1	0	0
915	11.723	856.644	50221	-1	Negative	Ether-linked phosphatidylcholine	EtherPC 18:0e_20:3	NA	C46H88NO7P	797.63	(M+C2H3O2)-	856.644	-0.1	0.1	84.75	EtherPC 38:3e	2	EtherPC 18:0e/20:3	59.8	EtherPC 18:0e_20:3						6770	11.73	856.643	PC 38:3e; [M+CH3COO]-	PC 38:3e; [M+CH3COO]-	[M+CH3COO]-	adduct linked to 6584_[M-H]-; similar chromatogram in higher mz_8743	0.714286	TRUE	C46H88NO7P	WYIFXHMWDMCKKH-JOIBFBEQNA-N		CCCCCCCCCCCCCCCCCCOCC(COP([O-])(=O)OCC[N+](C)(C)C)OC(=O)CCCCCCCCC\C=C/C\C=C/C\C=C/CC	384.624	746.18	1000	34.8059	Pooled_Neg_IterativeMSMS-r003		1	0	1	0	0
3295	8.803	880.606	8512	-1	Negative			NA		881.613	(M-H)-	NA	NA	NA	NA		NA		NA		1_PC(17:0_22:5)+C2H3O2	3290.43	PC	[M+C2H3O2]-	Yes	7007	8.79	880.606	PC 39:5; [M+CH3COO]-	PC 39:5; [M+CH3COO]-	[M+CH3COO]-	similar chromatogram in higher mz_7026	0.857143	TRUE	C47H84NO8P	ZVSXKJXCODHGBN-IYXHGJDYNA-N		CCCCCCCCCCCCCCCCC(=O)OCC(COP([O-])(=O)OCC[N+](C)(C)C)OC(=O)CCCCC\C=C/C\C=C/C\C=C/C\C=C/C\C=C/CC	585.051	796.81	944.444	9.51177	Pooled_Neg_IterativeMSMS-r004		0	1	1	0	0
2115	12.147	904.709	16785	-1	Negative			NA		905.716	(M-H)-	NA	NA	NA	NA		NA		NA							7229	12.15	904.709	PC 40:0; [M+CH3COO]-	PC 40:0; [M+CH3COO]-	[M+CH3COO]-	similar chromatogram in higher mz_7980; adduct linked to 6679_[M-H]-	0.857143	TRUE	C48H96NO8P	YKIOPDIXYAUOFN-UHFFFAOYNA-N		CCCCCCCCCCCCCCCCCCCC(=O)OCC(COP([O-])(=O)OCC[N+](C)(C)C)OC(=O)CCCCCCCCCCCCCCCCCCC	148.667	701.59	833.333	18.3801	Pooled_Neg_IterativeMSMS-r005		0	0	1	0	0
1874	12.159	900.67	19639	-1	Negative			NA		901.677	(M-H)-	NA	NA	NA	NA		NA		NA		1_PC(18:2_22:0)+C2H3O2	468.985	PC	[M+C2H3O2]-	Yes	7201	12.15	900.67	PC 40:2; [M+CH3COO]-	PC 40:2; [M+CH3COO]-	[M+CH3COO]-		0.857143	TRUE	C48H92NO8P	AEUCYCQYAUFAKH-YEUCEMRANA-N		CCCCCCCC\C=C/CCCCCCCCCC(=O)OCC(COP([O-])(=O)OCC[N+](C)(C)C)OC(=O)CCCCCCCCC\C=C/CCCCCCCC	87.2588	721.48	833.333	14.1755	Pooled_Neg_IterativeMSMS-r005		0	1	1	0	0
715	11.884	882.659	69724	-1	Negative	Ether-linked phosphatidylcholine	EtherPC 18:0e_22:4	NA	C48H90NO7P	823.645	(M+C2H3O2)-	882.659	0.1	0.1	84.93	EtherPC 40:4e	2	EtherPC 18:0e/22:4	65	EtherPC 18:0e_22:4						7032	11.88	882.659	PC 40:4e; [M+CH3COO]-	PC 40:4e; [M+CH3COO]-	[M+CH3COO]-	adduct linked to 7542_[M+Hac-H]-; adduct linked to 6815_[M-H]-; adduct linked to 6821_[M-H]-	0.857143	TRUE	C48H90NO7P	CVUOILXZRKGCTJ-XXXLRELONA-N		CCCCCCCCCCCCCCCCCCOCC(COP([O-])(=O)OCC[N+](C)(C)C)OC(=O)CCCCCCCC\C=C/C\C=C/C\C=C/C\C=C/CC	401.892	776.813	1166.67	36.8727	Pooled_Neg_IterativeMSMS-r003|7031		1	0	1	0	0
354	11.987	882.659	167141	-1	Negative			NA		883.667	(M-H)-	NA	NA	NA	NA		NA		NA							7033	11.99	882.66	PC 40:4e; [M+CH3COO]-	PC 40:4e; [M+CH3COO]-	[M+CH3COO]-	adduct linked to 6297_[M-H]-	0.857143	TRUE	C48H90NO7P	FQONSTDSJOUAOJ-DNAJUZPHNA-N		CCCCCCCCCCCC(=O)OC(COCCCCCCCCCCCCCCC\C=C/C\C=C/C\C=C/C\C=C/CC)COP([O-])(=O)OCC[N+](C)(C)C	362.664	625.048	833.333	99.0786	Pooled_Neg_IterativeMSMS-r003		0	0	1	0	0
2165	11.943	924.669	16242	-1	Negative	Phosphatidylcholine	PC 18:0_24:4	NA	C50H92NO8P	865.656	(M+C2H3O2)-	924.67	-0.7	0.7	87.63	PC 42:4	3	PC 18:0/24:4	59.7	PC 18:0_24:4						7388	11.94	924.669	PC 42:4; [M+CH3COO]-	PC 42:4; [M+CH3COO]-	[M+CH3COO]-	adduct linked to 7537_[M-H]-	0.428571	TRUE	C50H92NO8P	SIPCWZQKPGPRMG-SHJNOZFHNA-N		CCCCCCCCCCCCCCCCCC(=O)OCC(COP([O-])(=O)OCC[N+](C)(C)C)OC(=O)CCCCCCCCCC\C=C/C\C=C/C\C=C/C\C=C/CC	601.986	804.242	833.333	9.70986	Pooled_Neg_IterativeMSMS-r005		1	0	1	0	0
288	11.989	908.675	216043	-1	Negative			NA		909.682	(M-H)-	NA	NA	NA	NA		NA		NA							7264	11.99	908.675	PC 42:5e; [M+CH3COO]-	PC 42:5e; [M+CH3COO]-	[M+CH3COO]-	adduct linked to 7130_[M-H2O-H]-	0.857143	TRUE	C50H92NO7P	RKYSEMIYABTQRA-FNDBXICPNA-N		CCCCCCCC\C=C/CCCCCCCCCCCCOCC(COP([O-])(=O)OCC[N+](C)(C)C)OC(=O)CCCCCC\C=C/C\C=C/C\C=C/C\C=C/CC	331.136	785.807	1000	101.429	Pooled_Neg_IterativeMSMS-r002		0	0	1	0	0
3662	12.086	950.689	7058	-1	Negative			NA		951.696	(M-H)-	NA	NA	NA	NA		NA		NA		1_PC(20:4_24:1)+C2H3O2	1673.61	PC	[M+C2H3O2]-	Yes	7601	12.09	950.687	PC 44:5; [M+CH3COO]-	PC 44:5; [M+CH3COO]-	[M+CH3COO]-	adduct linked to 7278_[M-H2O-H]-	0.857143	TRUE	C52H94NO8P	BUYSFNDFDVKAFR-SVAIAZDFNA-N		CCCCCCCCCC\C=C/CCCCCCCCCCCC(=O)OCC(COP([O-])(=O)OCC[N+](C)(C)C)OC(=O)CCCCCC\C=C/C\C=C/C\C=C/C\C=C/CC	339.247	779.661	833.333	5.56604	Pooled_Neg_IterativeMSMS-r006		0	1	1	0	0
967	12.246	934.69	46562	-1	Negative			NA		935.698	(M-H)-	NA	NA	NA	NA		NA		NA							7464	12.24	934.69	PC 44:6e; [M+CH3COO]-	PC 44:6e; [M+CH3COO]-	[M+CH3COO]-		0.857143	TRUE	C52H94NO7P	HRXVJGNJWCXYIJ-AIUQUTLBNA-N		CCCCCCCCCC\C=C/CCCCCCCCCCCCCC(=O)OC(COCC\C=C/C\C=C/C\C=C/C\C=C/C\C=C/CC)COP([O-])(=O)OCC[N+](C)(C)C	369.343	646.613	1000	36.4443	Pooled_Neg_IterativeMSMS-r003		0	0	1	0	0
3995	12.943	1025.83	5953	-1	Negative			NA		1026.83	(M-H)-	NA	NA	NA	NA		NA		NA							8056	12.95	1025.83	PC 52:2; [M+CH3COO]-	PC 52:2; [M+CH3COO]-	[M+CH3COO]-		0.857143	TRUE	C57H111N2O7P	ABECRUINLWNQIW-PAPFQUKGNA-N		CCCCCCCCCCCCCCCC(=O)NC(COP([O-])(=O)OCC[N+](C)(C)C)C(OC(=O)CCCCCCCCC\C=C\CCCCCCCC)C=CCCCCCCCCCCC	282.447	899.903	1250	10.6597	Pooled_Neg_IterativeMSMS-r006		0	0	1	0	0
4406	12.823	1082.91	4822	-1	Negative			NA		1083.92	(M-H)-	NA	NA	NA	NA		NA		NA							8232	12.83	1082.91	PC 54:2e; [M+CH3COO]-	PC 54:2e; [M+CH3COO]-	[M+CH3COO]-		0.714286	TRUE	C62H122NO7P	KBPQUCNVFDDVNV-YNYOFIIJNA-N		CCCCCCCCCCCCCCCCCCCCCCCCCCCCOCC(COP([O-])(=O)OCC[N+](C)(C)C)OC(=O)CCCCCCCCCCCCC\C=C/C\C=C/CCCCCCC	202.139	621.173	833.333	9.66404	Pooled_Neg_IterativeMSMS-r006		0	0	1	0	0
4135	14.089	1109.92	5562	-1	Negative			NA		1110.93	(M-H)-	NA	NA	NA	NA		NA		NA							8296	14.09	1109.92	PC 58:2; [M+CH3COO]-	PC 58:2; [M+CH3COO]-	[M+CH3COO]-		0.857143	TRUE	C63H123N2O7P	RNRCMQDSELOMHP-JUAWEYEKNA-N		CCCCCCCCCCCCCC(=O)NC(COP([O-])(=O)OCC[N+](C)(C)C)C(OC(=O)CCCCCCCCCCCCCCCCC\C=C\CCCCCCCC)C=CCCCCCCCCCCC	430.118	755.282	1000	11.3261	Pooled_Neg_IterativeMSMS-r004		0	0	1	0	0
4602	13.64	1107.9	4251	-1	Negative			NA		1108.91	(M-H)-	NA	NA	NA	NA		NA		NA							8290	13.66	1107.91	PC 58:3; [M+CH3COO]-	PC 58:3; [M+CH3COO]-	[M+CH3COO]-		0.571429	TRUE	C63H121N2O7P	KQHZGUMUQLURFC-QRGHLJIPNA-N		CCCCCCCCCCCCCC(=O)NC(COP([O-])(=O)OCC[N+](C)(C)C)C(OC(=O)CCCCCCCCCCCCCCCCC\C=C/C\C=C/CCCCC)C=CCCCCCCCCCCC	330.699	691.465	1000	11.503	Pooled_Neg_IterativeMSMS-r005		0	0	1	0	0
4918	13.69	1107.91	3355	-1	Negative			NA		1108.92	(M-H)-	NA	NA	NA	NA		NA		NA							8290	13.66	1107.91	PC 58:3; [M+CH3COO]-	PC 58:3; [M+CH3COO]-	[M+CH3COO]-		0.571429	TRUE	C63H121N2O7P	KQHZGUMUQLURFC-QRGHLJIPNA-N		CCCCCCCCCCCCCC(=O)NC(COP([O-])(=O)OCC[N+](C)(C)C)C(OC(=O)CCCCCCCCCCCCCCCCC\C=C/C\C=C/CCCCC)C=CCCCCCCCCCCC	330.699	691.465	1000	11.503	Pooled_Neg_IterativeMSMS-r005		0	0	1	0	0
5337	14.07	1135.94	1946	-1	Negative			NA		1136.94	(M-H)-	NA	NA	NA	NA		NA		NA							8342	14.08	1135.93	PC 60:3; [M+CH3COO]-	PC 60:3; [M+CH3COO]-	[M+CH3COO]-		0.428571	TRUE	C65H125N2O7P	PCPDHTGZLPPONX-HEJFRDRDNA-N		CCCCCCCCCCCCCCCCCCCCCCCCCC(=O)NC(COP([O-])(=O)OCC[N+](C)(C)C)C(OC(=O)CCCCCCCCC\C=C\C\C=C\CC)C=CCCCCCCCCCCCC	486.057	902.565	1250	11.5079	Pooled_Neg_IterativeMSMS-r005		0	0	1	0	0
3672	6.749	674.513	7043	-1	Negative	Ether-linked phosphatidylethanolamine	EtherPE 18:0e_14:1	NA	C37H74NO7P	675.52	(M-H)-	674.513	-0.5	0.5	68.91	EtherPE 32:1e	1	EtherPE 18:0e/14:1	100	EtherPE 18:0e_14:1						4961	6.75	674.512	PE 32:1e; PE 18:0e/14:1; [M-H]-	PE 32:1e; PE 18:0e/14:1; [M-H]-	[M-H]-	adduct linked to 7172_[M+Hac-H]-	0.857143	TRUE	C37H74NO7P	JFDKQJUAXSIZCX-BENRWUELNA-N		CCCCCCCCCCCCCCCCCCOCC(COP(O)(=O)OCCN)OC(=O)CCCCCCC\C=C/CCCC	515.412	785.32	2000	5.77	Pooled_Neg_IterativeMSMS-r004		1	0	1	0	0
4043	10.414	712.528	5806	-1	Negative			NA		713.535	(M-H)-	NA	NA	NA	NA		NA		NA							5425	10.44	712.528	PE 35:3e; PE 17:1e/18:2; [M-H]-	PE 35:3e; PE 17:1e/18:2; [M-H]-	[M-H]-	adduct linked to 8616_[2M-H]-	0.857143	TRUE	C40H76NO7P	ANDIJCDJHMZLND-DAWNVERKNA-N		CCCCCCC\C=C/CCCCCCCCOCC(COP(O)(=O)OCCN)OC(=O)CCCCCCC\C=C/C\C=C/CCCCC	644.044	888.499	2000	3.87508	Pooled_Neg_IterativeMSMS-r003		0	0	1	0	0
986	7.4	738.508	45609	-1	Negative	Phosphatidylethanolamine	PE 18:2_18:2	NA	C41H74NO8P	739.515	(M-H)-	738.508	-0.5	0.5	90.94	PE 36:4	4	PE 18:2/18:2	36.9	PE 18:2_18:2						5665	7.4	738.507	PE 36:4; PE 18:2-18:2; [M-H]-	PE 36:4; PE 18:2-18:2; [M-H]-	[M-H]-	adduct linked to 5494_[M-H2O-H]-	0.857143	TRUE	C41H74NO8P	SSCDRSKJTAQNNB-MAZCIEHSNA-N		CCCCC\C=C/C\C=C/CCCCCCCC(=O)OCC(COP(O)(=O)OCCN)OC(=O)CCCCCCC\C=C/C\C=C/CCCCC	565.627	944.118	1800	27.8514	Pooled_Neg_IterativeMSMS-r003		1	0	1	0	0
1903	10.073	736.529	19342	-1	Negative			NA		737.536	(M-H)-	NA	NA	NA	NA		NA		NA							5647	10.07	736.528	PE 37:5e; PE 17:1e/20:4; [M-H]-	PE 37:5e; PE 17:1e/20:4; [M-H]-	[M-H]-		0.857143	TRUE	C42H76NO7P	ZTNZTGXTHOFZGC-LNFNTRPGNA-N		CCCCCCC\C=C/CCCCCCCCOCC(COP(O)(=O)OCCN)OC(=O)CCCCCC\C=C/C\C=C/C\C=C/C\C=C/CC	643.958	906.396	2000	27.6203	Pooled_Neg_IterativeMSMS-r002		0	0	1	0	0
3066	7.395	732.497	9605	-1	Negative			NA		733.504	(M-H)-	NA	NA	NA	NA		NA		NA							5610	7.39	732.498	PE 37:7e; PE 15:1e/22:6; [M-H]-	PE 37:7e; PE 15:1e/22:6; [M-H]-	[M-H]-		0.857143	TRUE	C42H72NO7P	BGVIJXGWJCUMBC-VFUAPNGZNA-N		CCCCC\C=C/CCCCCCCCOCC(COP(O)(=O)OCCN)OC(=O)CC\C=C/C\C=C/C\C=C/C\C=C/C\C=C/C\C=C/CC	518.183	877.718	2000	14.3635	Pooled_Neg_IterativeMSMS-r004		0	0	1	0	0
2850	11.785	770.571	10691	-1	Negative			NA		771.578	(M-H)-	NA	NA	NA	NA		NA		NA		1_DMPE(18:0_18:2)-H | 1_DMPE(18:1_18:1)-H	865.8434 | 187.2457	DMPE	[M-H]-	Yes	5981	11.79	770.571	PE 38:2; PE 20:0-18:2; [M-H]-	PE 38:2; PE 20:0-18:2; [M-H]-	[M-H]-		0.857143	TRUE	C43H82NO8P	CLPMAPXZURYSNH-ZARCXLEVNA-N		CCCCCCCCCCCCCCCCCCCC(=O)OCC(COP(O)(=O)OCCN)OC(=O)CCCCCCC\C=C/C\C=C/CCCCC	408.209	745.502	1500	7.75593	Pooled_Neg_IterativeMSMS-r006		0	1	1	0	0
999	12.265	756.591	44993	-1	Negative			NA		757.598	(M-H)-	NA	NA	NA	NA		NA		NA							5836	12.26	756.591	PE 38:2e; PE 20:1e/18:1; [M-H]-	PE 38:2e; PE 20:1e/18:1; [M-H]-	[M-H]-		0.857143	TRUE	C43H84NO7P	LHAYUNOJBHQBDX-KKGNMLJQNA-N		CCCCCCCC\C=C/CCCCCCCCCCOCC(COP(O)(=O)OCCN)OC(=O)CCCCCCC\C=C/CCCCCCCC	616.869	848.167	2000	55.0928	Pooled_Neg_IterativeMSMS-r004		0	0	1	0	0
1005	12.034	754.575	44484	-1	Negative			NA		755.583	(M-H)-	NA	NA	NA	NA		NA		NA		1_Plasmenyl-PE(P-20:0/18:2)-H	7952.22	ether-PE	[M-H]-	Yes	5824	12.03	754.576	PE 38:3e; PE 20:1e/18:2; [M-H]-	PE 38:3e; PE 20:1e/18:2; [M-H]-	[M-H]-		0.857143	TRUE	C43H82NO7P	DAIDBSCCEAIZEG-XOPUQBBPNA-N		CCCCCCCC\C=C/CCCCCCCCCCOCC(COP(O)(=O)OCCN)OC(=O)CCCCCCC\C=C/C\C=C/CCCCC	619.382	889.665	2000	30.8016	Pooled_Neg_IterativeMSMS-r003		0	1	1	0	0
483	11.726	752.56	113276	-1	Negative	Ether-linked phosphatidylethanolamine	EtherPE 18:1e_20:3	NA	C43H80NO7P	753.567	(M-H)-	752.56	-0.3	0.3	93.14	EtherPE 38:4e	1	EtherPE 18:1e/20:3	100	EtherPE 18:1e_20:3						5809	11.72	752.56	PE 38:4e; PE 18:1e/20:3; [M-H]-	PE 38:4e; PE 18:1e/20:3; [M-H]-	[M-H]-		0.857143	TRUE	C43H80NO7P	HQFUXXUGGNZWBH-MURDYDGNNA-N		CCCCCCCC\C=C/CCCCCCCCOCC(COP(O)(=O)OCCN)OC(=O)CCCCCCCCC\C=C/C\C=C/C\C=C/CC	534.236	892.334	2000	117.472	Pooled_Neg_IterativeMSMS-r002		1	0	1	0	0
766	8.2	764.523	63293	-1	Negative	Phosphatidylethanolamine	PE 18:1_20:4	NA	C43H76NO8P	765.531	(M-H)-	764.524	-0.3	0.3	86.96	PE 38:5	2	PE 18:1/20:4	77.1	PE 18:1_20:4						5915	8.21	764.523	PE 38:5; PE 18:1-20:4; [M-H]-	PE 38:5; PE 18:1-20:4; [M-H]-	[M-H]-		0.857143	TRUE	C43H76NO8P	ZYMZKMQPPJPQHY-HAGCXRLMNA-N		CCCCCCCC\C=C/CCCCCCCC(=O)OCC(COP(O)(=O)OCCN)OC(=O)CCCCCC\C=C/C\C=C/C\C=C/C\C=C/CC	519.615	743.189	1500	55.7986	Pooled_Neg_IterativeMSMS-r001		1	0	1	0	0
4202	7.4	744.497	5364	-1	Negative			NA		745.504	(M-H)-	NA	NA	NA	NA		NA		NA		1_Plasmenyl-PE(P-16:1/22:6)-H	1923.41	ether-PE	[M-H]-	Yes	5731	7.4	744.499	PE 38:8e; PE 16:2e/22:6; [M-H]-	PE 38:8e; PE 16:2e/22:6; [M-H]-	[M-H]-	adduct linked to 5897_[M-H]-	0.857143	TRUE	C43H72NO7P	MUUGDNANMMGPTD-DTGXLWDWNA-N		CCC\C=C/C\C=C/CCCCCCCCOCC(COP(O)(=O)OCCN)OC(=O)CC\C=C/C\C=C/C\C=C/C\C=C/C\C=C/C\C=C/CC	320.983	823.333	2000	6.09018	Pooled_Neg_IterativeMSMS-r006		0	1	1	0	0
3345	9.555	760.528	8300	-1	Negative			NA		761.536	(M-H)-	NA	NA	NA	NA		NA		NA							5876	9.56	760.529	PE 39:7e; PE 17:1e/22:6; [M-H]-	PE 39:7e; PE 17:1e/22:6; [M-H]-	[M-H]-	similar chromatogram in higher mz_6634	0.857143	TRUE	C44H76NO7P	MNPJYFJVRHZMJB-VFVAPGIQNA-N		CCCCCCC\C=C/CCCCCCCCOCC(COP(O)(=O)OCCN)OC(=O)CC\C=C/C\C=C/C\C=C/C\C=C/C\C=C/C\C=C/CC	567.757	899.617	2000	12.1966	Pooled_Neg_IterativeMSMS-r004		0	0	1	0	0
2739	12.574	784.623	11465	-1	Negative			NA		785.63	(M-H)-	NA	NA	NA	NA		NA		NA							6116	12.57	784.622	PE 40:2e; PE 22:1e/18:1; [M-H]-	PE 40:2e; PE 22:1e/18:1; [M-H]-	[M-H]-	adduct linked to 5946_[M-H2O-H]-	0.857143	TRUE	C45H88NO7P	MFAYHZSHEWBOQM-GALHSAGANA-N		CCCCCCCC\C=C/CCCCCCCCCCCCOCC(COP(O)(=O)OCCN)OC(=O)CCCCCCC\C=C/CCCCCCCC	271.868	807.529	2000	12.8369	Pooled_Neg_IterativeMSMS-r005		0	0	1	0	0
1513	12.33	782.607	25759	-1	Negative			NA		783.614	(M-H)-	NA	NA	NA	NA		NA		NA							6097	12.33	782.607	PE 40:3e; PE 22:1e/18:2; [M-H]-	PE 40:3e; PE 22:1e/18:2; [M-H]-	[M-H]-	similar chromatogram in higher mz_7898; adduct linked to 4582_[M-C6H10O5-H]-	0.857143	TRUE	C45H86NO7P	JLAWBICDDSKWBI-OZHFOWOKNA-N		CCCCCCCC\C=C/CCCCCCCCCCCCOCC(COP(O)(=O)OCCN)OC(=O)CCCCCCC\C=C/C\C=C/CCCCC	335.94	933.074	2000	21.2329	Pooled_Neg_IterativeMSMS-r005		0	0	1	0	0
224	11.973	778.575	279766	-1	Negative			NA		779.583	(M-H)-	NA	NA	NA	NA		NA		NA		1_Plasmenyl-PE(P-18:0/22:4)-H | 1_Plasmenyl-PE(P-20:0/20:4)-H	5117.7968 | 4837.8373	ether-PE	[M-H]-	Yes	6074	11.97	778.575	PE 40:5e; PE 20:1e/20:4; [M-H]-	PE 40:5e; PE 20:1e/20:4; [M-H]-	[M-H]-	adduct linked to 6214_[M-H]-	0.857143	TRUE	C45H82NO7P	VGNOFAKEVVRKSY-QWBVDZTBNA-N		CCCCCCCC\C=C/CCCCCCCCCCOCC(COP(O)(=O)OCCN)OC(=O)CCCCCC\C=C/C\C=C/C\C=C/C\C=C/CC	352.87	928.9	2000	51.2572	Pooled_Neg_IterativeMSMS-r002		0	1	1	0	0
653	9.579	790.539	79436	-1	Negative	Phosphatidylethanolamine	PE 18:0_22:6	NA	C45H78NO8P	791.547	(M-H)-	790.539	-0.3	0.3	87.22	PE 40:6	1	PE 18:0/22:6	100	PE 18:0_22:6						6161	9.59	790.539	PE 40:6; PE 18:0-22:6; [M-H]-	PE 40:6; PE 18:0-22:6; [M-H]-	[M-H]-	similar chromatogram in higher mz_8822	0.857143	TRUE	C45H78NO8P	XYYHNDVKALDFHQ-HSBBONCLNA-N		CCCCCCCCCCCCCCCCCC(=O)OCC(COP(O)(=O)OCCN)OC(=O)CC\C=C/C\C=C/C\C=C/C\C=C/C\C=C/C\C=C/CC	614.344	855.199	1500	54.5363	Pooled_Neg_IterativeMSMS-r001		1	0	1	0	0
454	11.435	776.56	121817	-1	Negative	Ether-linked phosphatidylethanolamine	EtherPE 18:1e_22:5	NA	C45H80NO7P	777.567	(M-H)-	776.56	-0.2	0.2	86.3	EtherPE 40:6e	1	EtherPE 18:1e/22:5	100	EtherPE 18:1e_22:5						6056	11.43	776.56	PE 40:6e; PE 18:1e/22:5; [M-H]-	PE 40:6e; PE 18:1e/22:5; [M-H]-	[M-H]-	similar chromatogram in higher mz_8994	0.857143	TRUE	C45H80NO7P	NKXPONDLZHZZND-PKBJNFAXNA-N		CCCCCCCC\C=C/CCCCCCCCOCC(COP(O)(=O)OCCN)OC(=O)CCCCC\C=C/C\C=C/C\C=C/C\C=C/C\C=C/CC	544.218	868.705	2000	22.0272	Pooled_Neg_IterativeMSMS-r002		1	0	1	0	0
1564	7.866	788.523	24699	-1	Negative	Phosphatidylethanolamine	PE 18:1_22:6	NA	C45H76NO8P	789.531	(M-H)-	788.524	-0.4	0.4	74.73	PE 40:7	1	PE 18:1/22:6	100	PE 18:1_22:6						6141	7.87	788.524	PE 40:7; PE 18:1-22:6; [M-H]-	PE 40:7; PE 18:1-22:6; [M-H]-	[M-H]-		0.857143	TRUE	C45H76NO8P	JZSZAGWWWKKXLO-HILQMKNTNA-N		CCCCCCCC\C=C/CCCCCCCC(=O)OCC(COP(O)(=O)OCCN)OC(=O)CC\C=C/C\C=C/C\C=C/C\C=C/C\C=C/C\C=C/CC	651.839	800.372	1750	14.5426	Pooled_Neg_IterativeMSMS-r002		1	0	1	0	0
2363	9.41	774.544	14372	-1	Negative	Ether-linked phosphatidylethanolamine	EtherPE 18:2e_22:5	NA	C45H78NO7P	775.552	(M-H)-	774.544	-0.5	0.5	86.63	EtherPE 40:7e	3	EtherPE 18:2e/22:5	54.9	EtherPE 18:2e_22:5						6030	9.41	774.543	PE 40:7e; PE 18:2e/22:5; [M-H]-	PE 40:7e; PE 18:2e/22:5; [M-H]-	[M-H]-		0.285714	TRUE	C45H78NO7P	ZGFRFFVTVBULAT-WHFSXHQCNA-N		CCCCC\C=C/C\C=C/CCCCCCCCOCC(COP(O)(=O)OCCN)OC(=O)CCCCC\C=C/C\C=C/C\C=C/C\C=C/C\C=C/CC	623.924	821.154	2000	19.9261	Pooled_Neg_IterativeMSMS-r002		1	0	1	0	0
744	8.73	772.528	65460	-1	Negative	Ether-linked phosphatidylethanolamine	EtherPE 18:2e_22:6	NA	C45H76NO7P	773.536	(M-H)-	772.529	-0.4	0.4	87.47	EtherPE 40:8e	2	EtherPE 18:2e/22:6	81	EtherPE 18:2e_22:6						5996	8.74	772.528	PE 40:8e; PE 18:2e/22:6; [M-H]-	PE 40:8e; PE 18:2e/22:6; [M-H]-	[M-H]-	similar chromatogram in higher mz_6848; similar chromatogram in higher mz_7566; similar chromatogram in higher mz_8061	0.857143	TRUE	C45H76NO7P	VVEHXBSUSFPSAC-OJMLKDQNNA-N		CCCCC\C=C/C\C=C/CCCCCCCCOCC(COP(O)(=O)OCCN)OC(=O)CC\C=C/C\C=C/C\C=C/C\C=C/C\C=C/C\C=C/CC	722.54	815.052	2000	89.4693	Pooled_Neg_IterativeMSMS-r001		1	0	1	0	0
964	11.977	804.591	46739	-1	Negative			NA		805.598	(M-H)-	NA	NA	NA	NA		NA		NA		1_Plasmenyl-PE(P-20:0/22:5)-H	1062.03	ether-PE	[M-H]-	Yes	6297	11.98	804.591	PE 42:6e; PE 22:2e/20:4; [M-H]-	PE 42:6e; PE 22:2e/20:4; [M-H]-	[M-H]-	adduct linked to 7033_[M+CH3COO]-	0.857143	TRUE	C47H84NO7P	FVCPWAWPGKONEA-SLEQPUNMNA-N		CCCCC\C=C/C\C=C/CCCCCCCCCCCCOCC(COP(O)(=O)OCCN)OC(=O)CCCCCC\C=C/C\C=C/C\C=C/C\C=C/CC	529.88	848.337	2000	12.7282	Pooled_Neg_IterativeMSMS-r004		0	1	1	0	0
614	11.887	802.576	85864	-1	Negative			NA		803.583	(M-H)-	NA	NA	NA	NA		NA		NA		1_Plasmenyl-PE(P-20:0/22:6)-H	9600.42	ether-PE	[M-H]-	Yes	6281	11.89	802.576	PE 42:7e; PE 20:1e/22:6; [M-H]-	PE 42:7e; PE 20:1e/22:6; [M-H]-	[M-H]-	similar chromatogram in higher mz_6523; adduct linked to 7712_[M-H]-	0.857143	TRUE	C47H82NO7P	YKFYFJNIFJZVAN-XNMDDMAMNA-N		CCCCCCCC\C=C/CCCCCCCCCCOCC(COP(O)(=O)OCCN)OC(=O)CC\C=C/C\C=C/C\C=C/C\C=C/C\C=C/C\C=C/CC	640.349	839.479	2000	21.1675	Pooled_Neg_IterativeMSMS-r003		0	1	1	0	0
2440	7.056	824.544	13695	-1	Negative			NA		825.552	(M-H)-	NA	NA	NA	NA		NA		NA							6469	7.06	824.544	PE 44:10e; PE 24:6e/20:4; [M-H]-	PE 44:10e; PE 24:6e/20:4; [M-H]-	[M-H]-	similar chromatogram in higher mz_8857	0.714286	TRUE	C49H80NO7P	JRHJNGKXWPILFR-GKKGNCGKNA-N		CC\C=C/C\C=C/C\C=C/C\C=C/CCCCCCC(=O)OC(COCCCCC\C=C/C\C=C/C\C=C/C\C=C/C\C=C/C\C=C/CC)COP(O)(=O)OCCN	319.373	843.269	2000	10.9632	Pooled_Neg_IterativeMSMS-r004		0	0	1	0	0
1603	11.892	828.591	23995	-1	Negative			NA		829.598	(M-H)-	NA	NA	NA	NA		NA		NA							6516	11.89	828.59	PE 44:8e; PE 22:2e/22:6; [M-H]-	PE 44:8e; PE 22:2e/22:6; [M-H]-	[M-H]-	found in higher mz's MsMs_6523	0.857143	TRUE	C49H84NO7P	KYVMWOVSWAVLEE-AZELPPKVNA-N		CCCCC\C=C/C\C=C/CCCCCCCCCCCCOCC(COP(O)(=O)OCCN)OC(=O)CC\C=C/C\C=C/C\C=C/C\C=C/C\C=C/C\C=C/CC	364.106	776.909	2000	27.297	Pooled_Neg_IterativeMSMS-r006		0	0	1	0	0
1563	8.681	852.576	24707	-1	Negative	Phosphatidylserine	PS 21:0_20:4	NA	C47H84NO10P	853.583	(M-H)-	852.576	-0.3	0.3	62.73	PS 41:4	1	PS 21:0/20:4	100	PS 21:0_20:4						6730	8.68	852.577	PE 46:10e; PE 26:6e/20:4; [M-H]-	PE 46:10e; PE 26:6e/20:4; [M-H]-	[M-H]-	similar chromatogram in higher mz_6893; similar chromatogram in higher mz_7599	0.857143	TRUE	C51H84NO7P	OPBMTXIBRKZOCY-WZKVSLGBNA-N		CC\C=C/C\C=C/C\C=C/C\C=C/CCCCCCC(=O)OC(COCCCCCCC\C=C/C\C=C/C\C=C/C\C=C/C\C=C/C\C=C/CC)COP(O)(=O)OCCN	374.754	760.268	2000	22.4684	Pooled_Neg_IterativeMSMS-r003		1	0	1	0	0
2924	6.464	745.502	10334	-1	Negative	Phosphatidylglycerol	PG 16:0_18:2	NA	C40H75O10P	746.51	(M-H)-	745.503	-0.2	0.2	76.75	PG 34:2	2	PG 16:0/18:2	69.2	PG 16:0_18:2						5737	6.45	745.503	PG 34:2; PG 16:0-18:2; [M-H]-	PG 34:2; PG 16:0-18:2; [M-H]-	[M-H]-		0.857143	TRUE	C40H75O10P	ATBOMIWRCZXYSZ-BCTRXSSUNA-N		CCCCCCCCCCCCCCCC(=O)OCC(COP(O)(=O)OCC(O)CO)OC(=O)CCCCCCC\C=C/C\C=C/CCCCC	454.347	617.369	1428.57	10.8282	Pooled_Neg_IterativeMSMS-r004		1	0	1	0	0
1735	6.9	809.518	21574	-1	Negative	Phosphatidylinositol	PI 16:0_16:0	NA	C41H79O13P	810.526	(M-H)-	809.519	-0.5	0.5	92.05	PI 32:0	1	PI 16:0/16:0	100	PI 16:0_16:0						6345	6.9	809.518	PI 32:0; PI 16:0-16:0; [M-H]-	PI 32:0; PI 16:0-16:0; [M-H]-	[M-H]-	similar chromatogram in higher mz_6444	0.857143	TRUE	C41H79O13P	IBUKXRINTKQBRQ-UHFFFAOYNA-N		CCCCCCCCCCCCCCCC(=O)OCC(COP(O)(=O)OC1C(O)C(O)C(O)C(O)C1O)OC(=O)CCCCCCCCCCCCCCC	713.33	741.26	1500	16.4134	Pooled_Neg_IterativeMSMS-r003		1	0	1	0	0
390	5.965	807.503	143479	-1	Negative	Phosphatidylinositol	PI 16:0_16:1	NA	C41H77O13P	808.51	(M-H)-	807.503	-0.2	0.2	90.81	PI 32:1	1	PI 16:0/16:1	100	PI 16:0_16:1						6328	5.97	807.503	PI 32:1; PI 16:0-16:1; [M-H]-	PI 32:1; PI 16:0-16:1; [M-H]-	[M-H]-	similar chromatogram in higher mz_7770; found in higher mz's MsMs_8612	0.857143	TRUE	C41H77O13P	QAWXBJDYTIBLRK-PEZBUJJGNA-N		CCCCCCCCCCCCCCCC(=O)OCC(COP(O)(=O)OC1C(O)C(O)C(O)C(O)C1O)OC(=O)CCCCCCC\C=C/CCCCCC	415.488	823.451	1777.78	74.0538	Pooled_Neg_IterativeMSMS-r001		1	0	1	0	0
1963	6.801	847.534	18483	-1	Negative			NA		848.541	(M-H)-	NA	NA	NA	NA		NA		NA							6699	6.8	847.534	PI 35:2; [M-H]-	PI 35:2; [M-H]-	[M-H]-	found in higher mz's MsMs_8918; found in higher mz's MsMs_8858; similar chromatogram in higher mz_8918	0.857143	TRUE	C44H81O13P	STFPRFGQWNAMDB-XOMYGGGSNA-N		CCCCCCCCCCCCCCCCCC(=O)OCC(COP(O)(=O)OC1C(O)C(O)C(O)C(O)C1O)OC(=O)CCCCCCC\C=C/C\C=C/CCCC	433.265	715.139	875	14.6231	Pooled_Neg_IterativeMSMS-r003		0	0	1	0	0
564	7.271	861.55	97388	-1	Negative	Phosphatidylinositol	PI 18:1_18:1	NA	C45H83O13P	862.557	(M-H)-	861.55	-0.1	0.1	92.94	PI 36:2	1	PI 18:1/18:1	100	PI 18:1_18:1						6828	7.28	861.55	PI 36:2; PI 18:1-18:1; [M-H]-	PI 36:2; PI 18:1-18:1; [M-H]-	[M-H]-		0.285714	TRUE	C45H83O13P	LALGUHSIWLNTNW-CLFAGFIQNA-N		CCCCCCCC\C=C/CCCCCCCC(=O)OCC(COP(O)(=O)OC1C(O)C(O)C(O)C(O)C1O)OC(=O)CCCCCCC\C=C/CCCCCCCC	648.749	810.904	1666.67	127.79	Pooled_Neg_IterativeMSMS-r001		1	0	1	0	0
2033	9.051	889.581	17675	-1	Negative	Phosphatidylinositol	PI 18:0_20:2	NA	C47H87O13P	890.588	(M-H)-	889.581	-0.3	0.3	67.97	PI 38:2	1	PI 18:0/20:2	100	PI 18:0_20:2						7120	9.09	889.583	PI 38:2; [M-H]-	PI 38:2; [M-H]-	[M-H]-		0.857143	TRUE	C47H87O13P	RZFIPFIGUWXYNB-OHNCOSGTNA-N		CCCCCCCCCCCCCCCCCC(=O)OCC(COP(O)(=O)OC1C(O)C(O)C(O)C(O)C1O)OC(=O)CCCCCCCCC\C=C/C\C=C/CCCCC	384.416	726.244	833.333	12.1064	Pooled_Neg_IterativeMSMS-r003		1	0	1	0	0
3488	5.208	877.492	7706	-1	Negative			NA		878.5	(M-H)-	NA	NA	NA	NA		NA		NA							6980	5.21	877.492	PI 38:8; [M-H]-	PI 38:8; [M-H]-	[M-H]-		0.857143	TRUE	C47H75O13P	GHOCDYACUDFWHR-PMDVYHIWNA-N		CC\C=C/C\C=C/C\C=C/CCCCCC(=O)OCC(COP(O)(=O)OC1C(O)C(O)C(O)C(O)C1O)OC(=O)CCCCC\C=C/C\C=C/C\C=C/C\C=C/C\C=C/CC	89.9409	640.273	833.333	8.52252	Pooled_Neg_IterativeMSMS-r004		0	0	1	0	0
384	7.439	911.565	148492	-1	Negative	Phosphatidylinositol	PI 40:5	NA	C49H85O13P	912.573	(M-H)-	911.566	-0.2	0.2	97.74	PI 40:5	2		NA	PI 40:5						7283	7.44	911.566	PI 40:5; [M-H]-	PI 40:5; [M-H]-	[M-H]-		0.857143	TRUE	C49H85O13P	QLABQLNIHHHJCI-NIZIMQIGNA-N		CCCCCCCCCCCCCCCCCC(=O)OCC(COP(O)(=O)OC1C(O)C(O)C(O)C(O)C1O)OC(=O)CCCCC\C=C/C\C=C/C\C=C/C\C=C/C\C=C/CC	631.943	743.853	944.444	116.039	Pooled_Neg_IterativeMSMS-r002		1	0	1	0	0
2745	6.429	909.557	11389	-1	Negative			NA		910.564	(M-H)-	NA	NA	NA	NA		NA		NA							7269	6.43	909.557	PI 40:6; [M-H]-	PI 40:6; [M-H]-	[M-H]-		0.714286	TRUE	C49H83O13P	OFZNIOBABIITRA-YTWBPVBXNA-N		CC\C=C/C\C=C/C\C=C/CCCCCCCCCC(=O)OCC(COP(O)(=O)OC1C(O)C(O)C(O)C(O)C1O)OC(=O)CCCCCCCCC\C=C/C\C=C/C\C=C/CC	52.2531	706.922	833.333	10.3566	Pooled_Neg_IterativeMSMS-r003		0	0	1	0	0
451	7.07	909.55	122944	-1	Negative	Phosphatidylinositol	PI 18:0_22:6	NA	C49H83O13P	910.557	(M-H)-	909.55	-0.2	0.2	95.25	PI 40:6	1	PI 18:0/22:6	100	PI 18:0_22:6						7268	7.07	909.55	PI 40:6; PI 18:0-22:6; [M-H]-	PI 40:6; PI 18:0-22:6; [M-H]-	[M-H]-		0.857143	TRUE	C49H83O13P	DJVOKHFQPGWUPK-HSBBONCLNA-N		CCCCCCCCCCCCCCCCCC(=O)OCC(COP(O)(=O)OC1C(O)C(O)C(O)C(O)C1O)OC(=O)CC\C=C/C\C=C/C\C=C/C\C=C/C\C=C/C\C=C/CC	591.085	783.383	1555.56	105.957	Pooled_Neg_IterativeMSMS-r001		1	0	1	0	0
4454	8.914	713.512	4685	-1	Negative			NA		714.519	(M-H)-	NA	NA	NA	NA		NA		NA							5437	8.92	713.512	PMeOH 36:2; PMeOH 18:1-18:1; [M-H]-	PMeOH 36:2; PMeOH 18:1-18:1; [M-H]-	[M-H]-	adduct linked to 4759_[M-H]-	0.571429	TRUE	C40H75O8P	LKJBIXPVGXVZDZ-AUYXYSRINA-N		CCCCCCCC\C=C/CCCCCCCC(=O)OCC(COP(O)(=O)OC)OC(=O)CCCCCCC\C=C/CCCCCCCC	168.684	530.528	2000	3.10171	Pooled_Neg_IterativeMSMS-r006		0	0	1	0	0
954	5.049	705.519	47172	-1	Negative	Sphingomyelin	SM d30:1	NA	C35H71N2O6P	646.505	(M+C2H3O2)-	705.519	-0.4	0.4	97.85	SM d30:1	10		NA	SM d30:1						5321	5.05	705.519	SM d30:1; [M+CH3COO]-	SM d30:1; [M+CH3COO]-	[M+CH3COO]-	found in higher mz's MsMs_6134	0.857143	TRUE	C35H71N2O6P	STWLQONXEBIDQG-BYCLXTJYNA-N		CCCCCCCCCCCCCCCCCCCCCC(=O)NC(COP([O-])(=O)OCC[N+](C)(C)C)C(O)\C=C\CCC	685.633	822.87	1100	44.0051	Pooled_Neg_IterativeMSMS-r002		1	0	1	0	0
1525	5.464	719.534	25563	-1	Negative	Sphingomyelin	SM d17:1_14:0	NA	C36H73N2O6P	660.521	(M+C2H3O2)-	719.534	-0.3	0.3	95.87	SM d31:1	1	SM d17:1/14:0	100	SM d17:1_14:0						5485	5.47	719.533	SM d31:1; SM d17:1/14:0; [M+CH3COO]-	SM d31:1; SM d17:1/14:0; [M+CH3COO]-	[M+CH3COO]-	similar chromatogram in higher mz_5874; similar chromatogram in higher mz_6238	0.857143	TRUE	C36H73N2O6P	QMORVHRQDRSPJQ-ORIPQNMZNA-N		CCCCCCCCCCCCCC(=O)NC(COP([O-])(=O)OCC[N+](C)(C)C)C(O)\C=C\CCCCCCCCCCCC	614.871	827.132	1800	14.9337	Pooled_Neg_IterativeMSMS-r002		1	0	1	0	0
1557	6.371	735.565	24796	-1	Negative	Sphingomyelin	SM d32:0	NA	C37H77N2O6P	676.552	(M+C2H3O2)-	735.566	-0.6	0.6	91.91	SM d32:0	7		NA	SM d32:0						5638	6.38	735.565	SM d32:0; [M+CH3COO]-	SM d32:0; [M+CH3COO]-	[M+CH3COO]-	adduct linked to 6204_[M+Hac-H]-	0.857143	TRUE	C37H77N2O6P	FHZNMSVMQVUMMX-UHFFFAOYNA-N		CCCCCCCCCCCCCCCCCCCCCCCC(=O)NC(COP([O-])(=O)OCC[N+](C)(C)C)C(O)CCCCC	756.866	868.306	1100	28.1898	Pooled_Neg_IterativeMSMS-r002		1	0	1	0	0
119	5.953	733.55	708246	-1	Negative	Sphingomyelin	SM d32:1	NA	C37H75N2O6P	674.536	(M+C2H3O2)-	733.55	0	0	98.08	SM d32:1	13		NA	SM d32:1						5622	5.96	733.551	SM d32:1; SM d18:1/14:0; [M+CH3COO]-	SM d32:1; SM d18:1/14:0; [M+CH3COO]-	[M+CH3COO]-	adduct linked to 5830_[M+Na-2H]-; adduct linked to 8557_[2M+Hac-H]-	0.857143	TRUE	C37H75N2O6P	KYICBZWZQPCUMO-SJCQXOIGNA-N		CCCCCCCCCCCCC\C=C\C(O)C(COP([O-])(=O)OCC[N+](C)(C)C)NC(=O)CCCCCCCCCCCCC	673.336	891.135	2000	1724.12	Pooled_Neg_IterativeMSMS-r001		1	0	1	0	0
581	5.222	731.534	93841	-1	Negative	Sphingomyelin	SM d32:2	NA	C37H73N2O6P	672.521	(M+C2H3O2)-	731.534	-0.4	0.4	97.95	SM d32:2	15		NA	SM d32:2						5598	5.2	731.534	SM d32:2; [M+CH3COO]-	SM d32:2; [M+CH3COO]-	[M+CH3COO]-	similar chromatogram in higher mz_6366; similar chromatogram in higher mz_7156	0.857143	TRUE	C37H73N2O6P	WOULQPWMDMSCBG-XZVVPRCJNA-N		CCCCCCCCCC\C=C/CCCCCCCCCCCC(=O)NC(COP([O-])(=O)OCC[N+](C)(C)C)C(O)\C=C\CCC	624.489	836.48	1100	150.534	Pooled_Neg_IterativeMSMS-r001		1	0	1	0	0
2400	5.678	745.55	14080	-1	Negative	Sphingomyelin	SM d33:2	NA	C38H75N2O6P	686.536	(M+C2H3O2)-	745.55	-0.2	0.2	97.84	SM d33:2	17		NA	SM d33:2						5740	5.68	745.55	SM d33:2; [M+CH3COO]-	SM d33:2; [M+CH3COO]-	[M+CH3COO]-		0.857143	TRUE	C38H75N2O6P	BAWXPZIOBALIJP-YPMCRYBENA-N		CCCCCCCCCC\C=C/CCCCCCCCCCCC(=O)NC(COP([O-])(=O)OCC[N+](C)(C)C)C(O)\C=C\CCCC	589.914	887.752	1100	12.2846	Pooled_Neg_IterativeMSMS-r002		1	0	1	0	0
427	7.804	763.597	129088	-1	Negative	Sphingomyelin	SM d34:0	NA	C39H81N2O6P	704.583	(M+C2H3O2)-	763.597	-0.1	0.1	98.39	SM d34:0	9		NA	SM d34:0						5912	7.8	763.597	SM d34:0; [M+CH3COO]-	SM d34:0; [M+CH3COO]-	[M+CH3COO]-	similar chromatogram in higher mz_7584	0.857143	TRUE	C39H81N2O6P	BPQVZMMJJYJOGS-UHFFFAOYNA-N		CCCCCCCCCCCCCCCCCCCCCCCCCC(=O)NC(COP([O-])(=O)OCC[N+](C)(C)C)C(O)CCCCC	567.107	831.978	900	85.593	Pooled_Neg_IterativeMSMS-r001		1	0	1	0	0
100	6.162	759.566	951359	-1	Negative	Sphingomyelin	SM d34:2	NA	C39H77N2O6P	700.552	(M+C2H3O2)-	759.566	0.1	0.1	98.35	SM d34:2	20		NA	SM d34:2						5863	6.16	759.566	SM d34:2; [M+CH3COO]-	SM d34:2; [M+CH3COO]-	[M+CH3COO]-	adduct linked to 8587_[2M+Hac-H]-; found in higher mz's MsMs_8732	0.857143	TRUE	C39H77N2O6P	KBSKDYGKIRUJDA-NILWUGMMNA-N		CCCCCCCCCC\C=C/CCCCCCCCCCCCCC(=O)NC(COP([O-])(=O)OCC[N+](C)(C)C)C(O)\C=C\CCC	554.258	885.668	1300	1684.65	Pooled_Neg_IterativeMSMS-r001		1	0	1	0	0
142	8.995	789.613	553177	-1	Negative	Sphingomyelin	SM d36:1	NA	C41H83N2O6P	730.599	(M+C2H3O2)-	789.613	-0.1	0.1	97.99	SM d36:1	21		NA	SM d36:1						6154	8.99	789.612	SM d36:1; SM d22:0/14:1; [M+CH3COO]-	SM d36:1; SM d22:0/14:1; [M+CH3COO]-	[M+CH3COO]-	adduct linked to 8663_[2M+Hac-H]-	0.857143	TRUE	C41H83N2O6P	XWRIPRJVVIGCPU-SQFISAMPNA-N		CCCCCCCCCCCCCCCCCCCC(O)C(COP([O-])(=O)OCC[N+](C)(C)C)NC(=O)CCCCCCC\C=C/CCCC	642.115	921.496	1800	318.466	Pooled_Neg_IterativeMSMS-r001		1	0	1	0	0
249	7.512	787.597	252989	-1	Negative	Sphingomyelin	SM d36:2	NA	C41H81N2O6P	728.583	(M+C2H3O2)-	787.597	-0.3	0.3	96.72	SM d36:2	25		NA	SM d36:2						6138	7.51	787.597	SM d36:2; [M+CH3COO]-	SM d36:2; [M+CH3COO]-	[M+CH3COO]-	adduct linked to 8655_[2M+Hac-H]-; similar chromatogram in higher mz_7551	0.857143	TRUE	C41H81N2O6P	NNVLJSTXTUYDGG-BMAPTVNRNA-N		CCCCCCCCCC\C=C/CCCCCCCCCCCCCCCC(=O)NC(COP([O-])(=O)OCC[N+](C)(C)C)C(O)\C=C\CCC	672.29	919.326	1300	213.913	Pooled_Neg_IterativeMSMS-r001		1	0	1	0	0
1061	6.493	785.581	41242	-1	Negative	Sphingomyelin	SM d36:3	NA	C41H79N2O6P	726.568	(M+C2H3O2)-	785.581	-0.4	0.4	88.96	SM d36:3	25		NA	SM d36:3						6121	6.5	785.582	SM d36:3; [M+CH3COO]-	SM d36:3; [M+CH3COO]-	[M+CH3COO]-		0.857143	TRUE	C41H79N2O6P	XPWBFQDOMMWWOG-UCLXVKIQNA-N		CCCCCCC\C=C/C\C=C/CCCCCCCCCCCCCCCC(=O)NC(COP([O-])(=O)OCC[N+](C)(C)C)C(O)\C=C\CCC	561.519	910.927	1100	53.865	Pooled_Neg_IterativeMSMS-r002		1	0	1	0	0
452	9.436	815.628	122815	-1	Negative	Sphingomyelin	SM d38:2	NA	C43H85N2O6P	756.615	(M+C2H3O2)-	815.628	-0.3	0.3	79.72	SM d38:2	30		NA	SM d38:2						6395	9.46	815.628	SM d38:2; [M+CH3COO]-	SM d38:2; [M+CH3COO]-	[M+CH3COO]-		0.857143	TRUE	C43H85N2O6P	DLQOOQIWGMLCTO-UHRQUHAFNA-N		CCCCCCCCCC\C=C/CCCCCCCCCCCCCCCCCC(=O)NC(COP([O-])(=O)OCC[N+](C)(C)C)C(O)\C=C\CCC	572.198	835.946	1100	107.972	Pooled_Neg_IterativeMSMS-r001		1	0	1	0	0
126	11.826	831.66	669074	-1	Negative	Sphingomyelin	SM d39:1	NA	C44H89N2O6P	772.646	(M+C2H3O2)-	831.66	-0.1	0.1	98.01	SM d39:1	27		NA	SM d39:1						6557	11.82	831.659	SM d39:1; SM d22:0/17:1; [M+CH3COO]-	SM d39:1; SM d22:0/17:1; [M+CH3COO]-	[M+CH3COO]-	adduct linked to 4302_[M-C6H10O5-H]-; adduct linked to 8835_[2M+Hac-H]-	0.857143	TRUE	C44H89N2O6P	AJUZNWZWZNJQCF-VZCXRCSSNA-N		CCCCCCCCCCCCCCCCCCCC(O)C(COP([O-])(=O)OCC[N+](C)(C)C)NC(=O)CCCCCCC\C=C/CCCCCCC	634.535	923.237	2000	475.133	Pooled_Neg_IterativeMSMS-r001		1	0	1	0	0
2091	10.669	829.644	17003	-1	Negative	Sphingomyelin	SM d39:2	NA	C44H87N2O6P	770.63	(M+C2H3O2)-	829.644	-0.6	0.6	87.22	SM d39:2	32		NA	SM d39:2						6530	10.68	829.643	SM d39:2; [M+CH3COO]-	SM d39:2; [M+CH3COO]-	[M+CH3COO]-		0.571429	TRUE	C44H87N2O6P	OFXNFXMALSFYTQ-DNLWEILWNA-N		CCCCCCCCCC\C=C/CCCCCCCCCCCCCCCCCC(=O)NC(COP([O-])(=O)OCC[N+](C)(C)C)C(O)\C=C\CCCC	516.636	920.646	1100	14.1862	Pooled_Neg_IterativeMSMS-r003		1	0	1	0	0
186	11.44	843.659	349220	-1	Negative	Sphingomyelin	SM d40:2	NA	C45H89N2O6P	784.646	(M+C2H3O2)-	843.66	-0.3	0.3	97.73	SM d40:2	35		NA	SM d40:2						6664	11.44	843.659	SM d40:2; [M+CH3COO]-	SM d40:2; [M+CH3COO]-	[M+CH3COO]-	adduct linked to 8881_[2M+Hac-H]-	0.857143	TRUE	C45H89N2O6P	CLVGZBAEAVIJRD-DONOITMCNA-N		CCCCCCCCCC\C=C/CCCCCCCCCCCCCCCCCCCC(=O)NC(COP([O-])(=O)OCC[N+](C)(C)C)C(O)\C=C\CCC	602.41	899.632	1300	262.983	Pooled_Neg_IterativeMSMS-r001		1	0	1	0	0
118	11.602	843.66	712186	-1	Negative	Sphingomyelin	SM d40:2	NA	C45H89N2O6P	784.646	(M+C2H3O2)-	843.66	-0.1	0.1	98.25	SM d40:2	35		NA	SM d40:2						6665	11.6	843.66	SM d40:2; SM d20:0/20:2; [M+CH3COO]-	SM d40:2; SM d20:0/20:2; [M+CH3COO]-	[M+CH3COO]-	adduct linked to 8880_[2M+Hac-H]-	0.857143	TRUE	C45H89N2O6P	FVXMYXRHWGOMDL-DYMXKLMANA-N		CCCCCCCCCCCCCCCCCC(O)C(COP([O-])(=O)OCC[N+](C)(C)C)NC(=O)CCCCCCCCC\C=C/C\C=C/CCCCC	634.232	916.825	2000	510.438	Pooled_Neg_IterativeMSMS-r001		1	0	1	0	0
71	12.235	859.691	1356087	-1	Negative	Sphingomyelin	SM d41:1	NA	C46H93N2O6P	800.677	(M+C2H3O2)-	859.691	-0.1	0.1	97.8	SM d41:1	31		NA	SM d41:1						6812	12.21	859.691	SM d41:1; SM d37:1/4:0; [M+CH3COO]-	SM d41:1; SM d37:1/4:0; [M+CH3COO]-	[M+CH3COO]-	adduct linked to 7018_[M+Na-2H]-; adduct linked to 7353_[M+Hac-H]-; adduct linked to 8958_[2M+Hac-H]-; found in higher mz's MsMs_7533	0.857143	TRUE	C46H93N2O6P	IFWUAILUJWALHR-OGSMZCTINA-N		CCCCCCCCCCCCCCCCCCCCCCCCCCCCCCCC\C=C\C(O)C(COP([O-])(=O)OCC[N+](C)(C)C)NC(=O)CCC	614.466	920.058	2000	1532.94	Pooled_Neg_IterativeMSMS-r001		1	0	1	0	0
94	11.912	857.675	1014779	-1	Negative	Sphingomyelin	SM d18:2_23:0	NA	C46H91N2O6P	798.662	(M+C2H3O2)-	857.675	0	0	97.78	SM d41:2	1	SM d18:2/23:0	100	SM d18:2_23:0						6786	11.91	857.675	SM d41:2; SM d18:2/23:0; [M+CH3COO]-	SM d41:2; SM d18:2/23:0; [M+CH3COO]-	[M+CH3COO]-	adduct linked to 8945_[2M+Hac-H]-	0.857143	TRUE	C46H91N2O6P	PENYJGUXTJATDH-NBGJCBSLNA-N		CCCCCCCCCCCCCCCCCCCCCCC(=O)NC(COP([O-])(=O)OCC[N+](C)(C)C)C(O)\C=C\CC\C=C\CCCCCCCCC	633.091	918.148	2000	752.107	Pooled_Neg_IterativeMSMS-r001|6785		1	0	1	0	0
149	11.821	857.675	500348	-1	Negative	Sphingomyelin	SM d41:2	NA	C46H91N2O6P	798.662	(M+C2H3O2)-	857.675	-0.3	0.3	97.41	SM d41:2	37		NA	SM d41:2						6786	11.91	857.675	SM d41:2; SM d18:2/23:0; [M+CH3COO]-	SM d41:2; SM d18:2/23:0; [M+CH3COO]-	[M+CH3COO]-	adduct linked to 8945_[2M+Hac-H]-	0.857143	TRUE	C46H91N2O6P	PENYJGUXTJATDH-NBGJCBSLNA-N		CCCCCCCCCCCCCCCCCCCCCCC(=O)NC(COP([O-])(=O)OCC[N+](C)(C)C)C(O)\C=C\CC\C=C\CCCCCCCCC	633.091	918.148	2000	752.107	Pooled_Neg_IterativeMSMS-r001|6785		1	0	1	0	0
2268	10.858	855.659	15248	-1	Negative	Sphingomyelin	SM d41:3	NA	C46H89N2O6P	796.646	(M+C2H3O2)-	855.66	-0.7	0.7	88.86	SM d41:3	37		NA	SM d41:3						6762	10.85	855.66	SM d41:3; SM d18:3/23:0; [M+CH3COO]-	SM d41:3; SM d18:3/23:0; [M+CH3COO]-	[M+CH3COO]-		0.428571	TRUE	C46H89N2O6P	TVQNMNNWFQDZDL-ZNRAHICRNA-N		CCCCCCCCCCCCCCCCCCCCCCC(=O)NC(COP([O-])(=O)OCC[N+](C)(C)C)C(O)\C=C\CC\C=C\CC\C=C\CCCCC	353.838	931.689	1800	20.34	Pooled_Neg_IterativeMSMS-r003		1	0	1	0	0
89	11.63	869.675	1092479	-1	Negative	Sphingomyelin	SM d42:3	NA	C47H91N2O6P	810.662	(M+C2H3O2)-	869.675	-0.1	0.1	98.11	SM d42:3	40		NA	SM d42:3						6906	11.62	869.676	SM d42:3; [M+CH3COO]-	SM d42:3; [M+CH3COO]-	[M+CH3COO]-	adduct linked to 8992_[2M+Hac-H]-	0.857143	TRUE	C47H91N2O6P	FBPJAJCPAZUILE-HUWBXWQMNA-N		CCCCCCC\C=C/C\C=C/CCCCCCCCCCCCCCCCCCCCCC(=O)NC(COP([O-])(=O)OCC[N+](C)(C)C)C(O)\C=C\CCC	673.665	910.111	1300	1210.43	Pooled_Neg_IterativeMSMS-r001		1	0	1	0	0
281	12.476	887.722	223381	-1	Negative	Sphingomyelin	SM d43:1	NA	C48H97N2O6P	828.708	(M+C2H3O2)-	887.722	-0.1	0.1	96.89	SM d43:1	33		NA	SM d43:1						7099	12.49	887.722	SM d43:1; [M+CH3COO]-	SM d43:1; [M+CH3COO]-	[M+CH3COO]-		0.857143	TRUE	C48H97N2O6P	PVVLRRCWOPKLHY-OHYVAXEENA-N		CCCCCCCCCCCCCCCCCCCCCCCCCCCCCCCCCCC(=O)NC(COP([O-])(=O)OCC[N+](C)(C)C)C(O)\C=C\CCC	396.635	917.994	1300	128.55	Pooled_Neg_IterativeMSMS-r001		1	0	1	0	0
398	12.544	887.722	141210	-1	Negative	Sphingomyelin	SM d43:1	NA	C48H97N2O6P	828.708	(M+C2H3O2)-	887.722	-0.1	0.1	96.04	SM d43:1	33		NA	SM d43:1						7099	12.49	887.722	SM d43:1; [M+CH3COO]-	SM d43:1; [M+CH3COO]-	[M+CH3COO]-		0.857143	TRUE	C48H97N2O6P	PVVLRRCWOPKLHY-OHYVAXEENA-N		CCCCCCCCCCCCCCCCCCCCCCCCCCCCCCCCCCC(=O)NC(COP([O-])(=O)OCC[N+](C)(C)C)C(O)\C=C\CCC	396.635	917.994	1300	128.55	Pooled_Neg_IterativeMSMS-r001		1	0	1	0	0
19	6.876	773.534	5784160	-1	Negative	Phosphatidylglycerol	PG 18:1_18:1	NA	C42H79O10P	774.541	(M-H)-	773.534	0	0	71.01	PG 36:2	1	PG 18:1/18:1	100	PG 18:1_18:1	1_PG(18:1_18:1)-H	420209	PG	[M-H]-	Yes	6009	6.88	773.535	Unknown		[M-H]-	adduct linked to 8712_[2M-H]-; adduct linked to 8715_[2M-H]-; similar chromatogram in higher mz_6017; similar chromatogram in higher mz_6022; similar chromatogram in higher mz_6024; similar chromatogram in higher mz_6025; similar chromatogram in higher mz_6040; similar chromatogram in higher mz_6444; similar chromatogram in higher mz_6754; found in higher mz's MsMs_8712; found in higher mz's MsMs…	0.857143	TRUE	No record	No record		No record	-1	-1	2000	9032.01	Pooled_Neg_IterativeMSMS-r001		1	1	0	0	0
49	7.575	773.534	1915672	-1	Negative	Phosphatidylglycerol	PG 18:1_18:1	NA	C42H79O10P	774.541	(M-H)-	773.534	0	0	73.45	PG 36:2	1	PG 18:1/18:1	100	PG 18:1_18:1	1_PG(18:1_18:1)-H	143289	PG	[M-H]-	Yes	6008	7.58	773.534	Unknown		[M-H]-	found in higher mz's MsMs_6515; similar chromatogram in higher mz_6018; adduct linked to 8714_[2M-H]-; similar chromatogram in higher mz_6015	0.857143	TRUE	No record	No record		No record	-1	-1	2000	3293.4	Pooled_Neg_IterativeMSMS-r001		1	1	0	0	0
53	2.546	554.346	1790691	-1	Negative	Lysophophatidylcholine	LPC 16:0/0:0	NA	C24H50NO7P	495.332	(M+C2H3O2)-	554.346	0	0	95.95	LPC 16:0	1	LPC 16:0	100	LPC 16:0/0:0	1_LPC(16:0)+C2H3O2	126642	LPC	[M+C2H3O2]-	Yes	3707	2.55	554.347	Unknown		[M+CH3COO]-	adduct linked to 8151_[2M+Hac-H]-; found in higher mz's MsMs_8151	0.857143	TRUE	No record	No record		No record	-1	-1	1750	4994.02	Pooled_Neg_IterativeMSMS-r001		1	1	0	0	0
55	6.42	828.562	1736074	-1	Negative	Phosphatidylinositol	PI 15:0_18:1(d7)	NA	C42H72[2H]7O13P	829.57	(M-H)-	828.562	-0.2	0.2	95.24	PI 33:1(d7)	1	PI__d 15:0/18:1+D7	100	PI 15:0_18:1(d7)	1_SPLASH_PI(15:0_18:1(d7))-H	116743	PI	[M-H]-	Yes	6510	6.42	828.563	Unknown		[M-H]-	found in higher mz's MsMs_7269; found in higher mz's MsMs_7274	0.857143	TRUE	No record	No record		No record	-1	-1	888.889	1274.62	Pooled_Neg_IterativeMSMS-r001		1	1	0	0	0
62	8.083	773.534	1508164	-1	Negative	Phosphatidylglycerol	PG 18:1_18:1	NA	C42H79O10P	774.541	(M-H)-	773.534	0	0	75.03	PG 36:2	1	PG 18:1/18:1	100	PG 18:1_18:1	1_PG(18:1_18:1)-H	115045	PG	[M-H]-	Yes	6006	8.09	773.534	Unknown		[M-H]-	adduct linked to 8711_[2M-H]-; similar chromatogram in higher mz_6012	0.857143	TRUE	No record	No record		No record	-1	-1	2000	2662.26	Pooled_Neg_IterativeMSMS-r001		1	1	0	0	0
70	12.509	708.65	1365585	-1	Negative	Ceramide non-hydroxyfatty acid-sphingosine	Cer_NS d42:1	NA	C42H83NO3	649.637	(M+C2H3O2)-	708.651	-0.9	0.9	90.89	Cer_NS d42:1	2		NA	Cer_NS d42:1	1_Cer-NS(d19:1/23:0)+C2H3O2 | 1_Cer-NS(d18:1/24:0)+C2H3O2 | 1_Cer-NS(d26:1/16:0)+C2H3O2 | 1_Cer-NS(d20:1/22:0)+C2H3O2 | 1_Cer-NDS(d18:0/24:1)+C2H3O2	77918.1124 | 75813.8749 | 73767.5008 | 73025.12064 | 72178.91184	Cer-NS	[M+C2H3O2]-	No	5375	12.5	708.651	w/o MS2:Cer-NS d42:1; Cer-NS d8:1/34:0; [M+CH3COO]-		[M-H]-		0.857143	TRUE	C42H83NO3	OFVPHWSRELTNNQ-MHAUTQJVNA-N		CCCCCCCCCCCCCCCCCCCCCCCCCCCCCCCCCC(=O)NC(CO)C(O)\C=C\CCC	-1	-1	-1	2157.48	Pooled_Neg_IterativeMSMS-r001		1	1	0	0	0
83	2.144	578.346	1156165	-1	Negative	Lysophophatidylcholine	LPC 18:2/0:0	NA	C26H50NO7P	519.332	(M+C2H3O2)-	578.346	0.1	0.1	94.06	LPC 18:2	1	LPC 18:2	100	LPC 18:2/0:0	1_LPC(18:2)+C2H3O2	90939.3	LPC	[M+C2H3O2]-	Yes	3969	2.15	578.347	Unknown		[M+CH3COO]-	adduct linked to 8108_[2M-H]-; adduct linked to 8260_[2M+Hac-H]-; found in higher mz's MsMs_8260; found in higher mz's MsMs_4827	0.857143	TRUE	No record	No record		No record	-1	-1	2000	2552.48	Pooled_Neg_IterativeMSMS-r001		1	1	0	0	0
102	2.709	587.406	902232	-1	Negative	Lysophophatidylcholine	LPC 18:1/0:0(d7)	NA	C26H45[2H]7NO7P	528.392	(M+C2H3O2)-	587.406	-0.1	0.1	89.75	LPC 18:1(d7)	1	LPC__d 18:1+D7	100	LPC 18:1/0:0(d7)	1_SPLASH_LPC(18:1(d7))+C2H3O2	57647.8	LPC	[M+C2H3O2]-	Yes	4065	2.71	587.406	Unknown		[M-H]-	similar chromatogram in higher mz_8515; similar chromatogram in higher mz_8560; similar chromatogram in higher mz_4070	0.857143	TRUE	No record	No record		No record	-1	-1	1000	703.548	Pooled_Neg_IterativeMSMS-r001		1	1	0	0	0
113	2.808	485.338	747131	-1	Negative	Lysophosphatidylethanolamine	LPE 18:1(d7)	NA	C23H39[2H]7NO7P	486.345	(M-H)-	485.338	0.1	0.1	99.05	LPE 18:1(d7)	1	LPE__d 18:1+D7	100	LPE 18:1(d7)	1_SPLASH_LPE(18:1(d7))-H	66518.8	LPE	[M-H]-	Yes	3127	2.81	485.338	Unknown		[M-H]-	adduct linked to 3329_[M+Na-2H]-	0.857143	TRUE	No record	No record		No record	-1	-1	1000	635.659	Pooled_Neg_IterativeMSMS-r001		1	1	0	0	0
123	12.54	726.661	676107	-1	Negative			NA		727.669	(M-H)-	NA	NA	NA	NA		NA		NA		1_Cer-NP(t18:0/24:0)+C2H3O2	30378	Cer-NP	[M+C2H3O2]-	Yes	5560	12.54	726.661	Unknown		[M+Na-2H]-	adduct linked to 5312_[M-H]-	0.857143	TRUE	No record	No record		No record	-1	-1	-1	973.398	Pooled_Neg_IterativeMSMS-r001		0	1	0	0	1
148	6.505	773.534	508045	-1	Negative	Phosphatidylglycerol	PG 18:1_18:1	NA	C42H79O10P	774.541	(M-H)-	773.534	-0.1	0.1	85	PG 36:2	1	PG 18:1/18:1	100	PG 18:1_18:1	1_PG(18:1_18:1)-H	44358.3	PG	[M-H]-	Yes	6005	6.5	773.534	Unknown		[M+Na-2H]-	adduct linked to 5621_[M-H2O-H]-	0.857143	TRUE	No record	No record		No record	-1	-1	2000	877.703	Pooled_Neg_IterativeMSMS-r001		1	1	0	0	0
150	3.243	582.378	492931	-1	Negative	Lysophophatidylcholine	LPC 18:0/0:0	NA	C26H54NO7P	523.364	(M+C2H3O2)-	582.378	-0.2	0.2	98.81	LPC 18:0	1	LPC 18:0	100	LPC 18:0/0:0	1_LPC(18:0)+C2H3O2	96166	LPC	[M+C2H3O2]-	Yes	4018	3.24	582.377	Unknown		[M+CH3COO]-	adduct linked to 8282_[2M+Hac-H]-	0.857143	TRUE	No record	No record		No record	-1	-1	1750	214.207	Pooled_Neg_IterativeMSMS-r001		1	1	0	0	0
168	12.176	654.604	417811	-1	Negative			NA		655.611	(M-H)-	NA	NA	NA	NA		NA		NA		1_Cer-NDS(d18:0/20:0)+C2H3O2	2482.54	Cer-NDS	[M+C2H3O2]-	Yes	4775	12.18	654.604	w/o MS2:Cer-NDS d38:0; Cer-NDS d36:0/2:0; [M+CH3COO]-		[M+Hac-H]-	adduct linked to 4141_[M-H]-	0.857143	FALSE	C38H77NO3	YBPYDLMCEZGRDS-UHFFFAOYNA-N		CCCCCCCCCCCCCCCCCCCCCCCCCCCCCCCCCC(O)C(CO)NC(C)=O	-1	-1	-1	527.222	Pooled_Neg_IterativeMSMS-r001		0	1	0	0	1
173	8.563	709.552	396572	-1	Negative	Phosphatidylethanolamine	PE 15:0_18:1(d7)	NA	C38H67[2H]7NO8P	710.559	(M-H)-	709.552	-0.3	0.3	94.09	PE 33:1(d7)	1	PE__d 15:0/18:1+D7	100	PE 15:0_18:1(d7)	1_SPLASH_PE(15:0_18:1(d7))-H	34300.2	PE	[M-H]-	Yes	5395	8.56	709.552	Unknown		[M-H]-	found in higher mz's MsMs_8765	0.857143	TRUE	No record	No record		No record	-1	-1	1000	427.387	Pooled_Neg_IterativeMSMS-r001		1	1	0	0	0
193	12.973	710.667	331530	-1	Negative			NA		711.674	(M-H)-	NA	NA	NA	NA		NA		NA		1_Cer-NDS(d18:0/24:0)+C2H3O2 | 1_Cer-NDS(d19:0/23:0)+C2H3O2 | 1_Cer-NDS(d26:0/16:0)+C2H3O2 | 1_Cer-NDS(d19:0/24:0)+HCO2 | 1_Cer-NDS(d20:0/23:0)+HCO2 | 1_Cer-NDS(d27:0/16:0)+HCO2	156656.2985 | 147515.5617 | 147117.57682 | 7950.4418 | 1274.5436 | 1098.63372	Cer-NDS	[M+C2H3O2]-	Yes	5406	12.97	710.667	Unknown		[M-H]-		0.142857	TRUE	No record	No record		No record	-1	-1	1100	984.069	Pooled_Neg_IterativeMSMS-r001		0	1	0	0	1
199	2.499	587.406	318382	-1	Negative	Lysophophatidylcholine	LPC 18:1/0:0(d7)	NA	C26H45[2H]7NO7P	528.392	(M+C2H3O2)-	587.406	-0.3	0.3	98.09	LPC 18:1(d7)	1	LPC__d 18:1+D7	100	LPC 18:1/0:0(d7)	1_SPLASH_LPC(18:1(d7))+C2H3O2	23999.7	LPC	[M+C2H3O2]-	Yes	4063	2.5	587.406	Unknown		[M+CH3COO]-	adduct linked to 8304_[2M+Hac-H]-	0.857143	TRUE	No record	No record		No record	-1	-1	750	167.739	Pooled_Neg_IterativeMSMS-r001		1	1	0	0	0
235	9.165	748.528	266519	-1	Negative	Ether-linked phosphatidylethanolamine	EtherPE 18:2e_20:4	NA	C43H76NO7P	749.536	(M-H)-	748.529	-0.3	0.3	95.44	EtherPE 38:6e	2	EtherPE 18:2e/20:4	66.8	EtherPE 18:2e_20:4	1_Plasmenyl-PE(P-18:1/20:4)-H | 1_Plasmenyl-PE(P-16:0/22:5)-H	17290.2731 | 13667.4257	ether-PE	[M-H]-	Yes	5768	9.16	748.528	Unknown		[M-H]-		0.857143	TRUE	No record	No record		No record	-1	-1	2000	346.011	Pooled_Neg_IterativeMSMS-r001		1	1	0	0	0
264	7.399	666.509	236860	-1	Negative	Phosphatidic acid	PA 15:0_18:1(d7)	NA	C36H62[2H]7O8P	667.517	(M-H)-	666.51	-0.5	0.5	78.66	PA 33:1(d7)	1	PA__d 15:0/18:1+D7	100	PA 15:0_18:1(d7)	1_SPLASH_PA(15:0_18:1(d7))-H	20487.7	PA	[M-H]-	Yes	4887	7.39	666.51	Unknown		[M-H]-	adduct linked to 5557_[M+Hac-H]-	0.714286	TRUE	No record	No record		No record	-1	-1	1000	265.117	Pooled_Neg_IterativeMSMS-r001		1	1	0	0	0
272	0.885	448.307	229755	-1	Negative			NA		449.314	(M-H)-	NA	NA	NA	NA		NA		NA		1_Glycochenodeoxycholic acid (GCDCA)-H | 1_Glycodeoxycholic acid (GDCA)-H | 1_Glycohyodeoxycholic acid (GHDCA)-H | 1_Glycoursocholic acid (GUCA)-H | 1_Glycoursodeoxycholic acid (GUDCA)-H	23691.2801 | 23691.2801 | 23691.2801 | 23691.2801 | 23691.2801	BA_Glycine	[M-H]-	Yes	2785	0.89	448.307	w/o MS2:Cer-NS d24:5; Cer-NS d8:1/16:4; [M+CH3COO]-		[M-H]-	adduct linked to 2628_[M-H2O-H]-	0.857143	TRUE	C24H39NO3	OGNUDSNMEXMEQL-ZPTGDVRINA-N		CCC\C=C\C(O)C(CO)NC(=O)CC\C=C/C\C=C/C\C=C/C\C=C/CC	-1	-1	-1	334.817	Pooled_Neg_IterativeMSMS-r001		0	1	0	0	1
283	2.862	580.362	221146	-1	Negative	Lysophophatidylcholine	LPC 18:1/0:0	NA	C26H52NO7P	521.348	(M+C2H3O2)-	580.362	-0.1	0.1	94.02	LPC 18:1	1	LPC 18:1	100	LPC 18:1/0:0	1_LPC(18:1)+C2H3O2 | 1_LPS(22:0)-H	55946.2147 | 730.5575	LPC	[M+C2H3O2]-	No	3994	2.86	580.362	Unknown		[M+CH3COO]-	adduct linked to 8274_[2M+Hac-H]-	0.428571	TRUE	No record	No record		No record	-1	-1	1750	83.5851	Pooled_Neg_IterativeMSMS-r001		1	1	0	0	0
292	9.075	852.612	212728	-1	Negative	Ether-linked phosphatidylcholine	EtherPC 18:1e_20:4	NA	C46H84NO7P	793.598	(M+C2H3O2)-	852.612	-0.1	0.1	89.22	EtherPC 38:5e	2	EtherPC 18:1e/20:4	65.1	EtherPC 18:1e_20:4	1_Plasmanyl-PC(O-18:1/20:4)+C2H3O2 | 1_Plasmenyl-PC(P-18:0/20:4)+C2H3O2 | 1_Plasmanyl-PC(O-16:0/22:5)+C2H3O2	16051.2791 | 16051.2791 | 13471.1781	ether-PC	[M+C2H3O2]-	Yes	6735	9.08	852.613	Unknown		[M+CH3COO]-	adduct linked to 8925_[2M+Hac-H]-	0.857143	TRUE	No record	No record		No record	-1	-1	1166.67	168.694	Pooled_Neg_IterativeMSMS-r001		1	1	0	0	0
302	1.634	619.289	205542	-1	Negative	Lysophosphatidylinositol	LPI 20:4	NA	C29H49O12P	620.296	(M-H)-	619.289	-0.1	0.1	86.83	LPI 20:4	1	LPI 20:4	100	LPI 20:4	1_LPI(20:4)-H	15600.9	LPI	[M-H]-	Yes	4378	1.63	619.289	Unknown		[M-H]-		0.857143	TRUE	No record	No record		No record	-1	-1	2000	481.166	Pooled_Neg_IterativeMSMS-r001		1	1	0	0	0
308	12.971	724.682	201151	-1	Negative			NA		725.69	(M-H)-	NA	NA	NA	NA		NA		NA		1_Cer-NDS(d19:0/24:0)+C2H3O2	8923.62	Cer-NDS	[M+C2H3O2]-	Yes	5541	12.98	724.682	Unknown		[M-C6H10O5-H]-	adduct linked to 7267_[M+Na-2H]-	0.142857	FALSE	No record	No record		No record	-1	-1	-1	179.943	Pooled_Neg_IterativeMSMS-r002|5542		0	1	0	0	1
329	6.236	883.534	184094	-1	Negative	Phosphatidylinositol	PI 38:5	NA	C47H81O13P	884.542	(M-H)-	883.534	-0.1	0.1	97.69	PI 38:5	2		NA	PI 38:5	1_PI(18:1_20:4)-H | 1_PI(16:0_22:5)-H	16677.19934 | 14421.60312	PI	[M-H]-	Yes	7038	6.24	883.534	Unknown		[M-H]-		0.857143	TRUE	No record	No record		No record	-1	-1	1555.56	170.464	Pooled_Neg_IterativeMSMS-r001		1	1	0	0	0
339	12.765	734.664	178739	-1	Negative			NA		735.671	(M-H)-	NA	NA	NA	NA		NA		NA		1_Cer-NS(d18:2/26:0)+C2H3O2	7547.76	Cer-NS	[M+C2H3O2]-	Yes																				0	1	0	0	1
351	13.047	724.682	169162	-1	Negative			NA		725.69	(M-H)-	NA	NA	NA	NA		NA		NA		1_Cer-NDS(d19:0/24:0)+C2H3O2	8923.62	Cer-NDS	[M+C2H3O2]-	Yes	5541	12.98	724.682	Unknown		[M-C6H10O5-H]-	adduct linked to 7267_[M+Na-2H]-	0.142857	FALSE	No record	No record		No record	-1	-1	-1	179.943	Pooled_Neg_IterativeMSMS-r002|5542		0	1	0	0	1
364	12.19	680.619	161938	-1	Negative	Ceramide non-hydroxyfatty acid-sphingosine	Cer_NS d40:1	NA	C40H79NO3	621.606	(M+C2H3O2)-	680.62	-0.8	0.8	83.75	Cer_NS d40:1	2		NA	Cer_NS d40:1	1_Cer-NDS(d16:0/24:1)+C2H3O2 | 1_Cer-NS(d18:1/22:0)+C2H3O2	10985.1198 | 9773.5353	Cer-NDS	[M+C2H3O2]-	No																				1	1	0	0	0
368	11.741	626.573	161109	-1	Negative			NA		627.58	(M-H)-	NA	NA	NA	NA		NA		NA		1_Cer-NDS(d18:0/18:0)+C2H3O2	8998.8	Cer-NDS	[M+C2H3O2]-	Yes	4457	11.74	626.573	w/o MS2:Cer-NDS d36:0; Cer-NDS d34:0/2:0; [M+CH3COO]-		[M+Hac-H]-	adduct linked to 3840_[M-H]-	0.857143	TRUE	C36H73NO3	GIMCISPCSGXTKV-UHFFFAOYNA-N		CCCCCCCCCCCCCCCCCCCCCCCCCCCCCCCC(O)C(CO)NC(C)=O	-1	-1	-1	110.512	Pooled_Neg_IterativeMSMS-r002		0	1	0	0	1
399	1.931	602.346	141199	-1	Negative	Lysophophatidylcholine	LPC 20:4/0:0	NA	C28H50NO7P	543.332	(M+C2H3O2)-	602.346	-0.1	0.1	95.58	LPC 20:4	1	LPC 20:4	100	LPC 20:4/0:0	1_LPC(20:4)+C2H3O2	36428.4	LPC	[M+C2H3O2]-	Yes	4216	1.93	602.346	Unknown		[M-H]-		0.428571	TRUE	No record	No record		No record	-1	-1	1500	143.3	Pooled_Neg_IterativeMSMS-r001		1	1	0	0	0
401	7.099	814.56	140405	-1	Negative	Phosphatidylcholine	PC 16:0_18:3	NA	C42H78NO8P	755.547	(M+C2H3O2)-	814.56	-0.3	0.3	94.75	PC 34:3	2	PC 16:0/18:3	74.2	PC 16:0_18:3	1_PC(16:0_18:3)+C2H3O2 | 1_PC(16:1_18:2)+C2H3O2	10426.5019 | 7418.57262	PC	[M+C2H3O2]-	Yes	6381	7.09	814.56	Unknown		[M+Na-2H]-	adduct linked to 6729_[M+CH3COO]-	0.714286	TRUE	No record	No record		No record	-1	-1	1666.67	113.111	Pooled_Neg_IterativeMSMS-r001		1	1	0	0	0
421	8.408	866.592	131711	-1	Negative	Phosphatidylcholine	PC 38:5	NA	C46H82NO8P	807.578	(M+C2H3O2)-	866.592	-0.1	0.1	94.77	PC 38:5	3		NA	PC 38:5	1_PC(18:0_20:5)+C2H3O2 | 1_PC(16:0_22:5)+C2H3O2 | 1_PC(18:2_20:3)+C2H3O2	10474.0509 | 10405.1306 | 8243.8726	PC	[M+C2H3O2]-	Yes	6876	8.4	866.592	Unknown		[M-H]-		0.857143	TRUE	No record	No record		No record	-1	-1	1166.67	180.668	Pooled_Neg_IterativeMSMS-r001		1	1	0	0	0
423	15.375	972.896	130309	-1	Negative			NA		973.904	(M-H)-	NA	NA	NA	NA		NA		NA		1_Cer-AS(d20:2/40:1)+C2H3O2	474.022	Cer-AS	[M+C2H3O2]-	Yes	7781	15.37	972.896	w/o MS2:Cer-NDS d66:7; Cer-NDS d22:0/44:7; [M-H]-		[M-H]-		0.857143	TRUE	C66H119NO3	ZNLREAWKJJUAGP-KDPRYDDJNA-N		CCCCCCCCCCCCCCCCCCCC(O)C(CO)NC(=O)CCCCCCCCCCCCCCCCCCCCC\C=C/C\C=C/C\C=C/C\C=C/C\C=C/C\C=C/C\C=C/CC	-1	-1	-1	183.107	Pooled_Neg_IterativeMSMS-r001		0	1	0	0	1
431	5.688	778.514	128142	-1	Negative	Sulfatide	SHexCer d34:1	NA	C40H77NO11S	779.522	(M-H)-	778.514	-0.1	0.1	98.53	SHexCer d34:1	17		NA	SHexCer d34:1	3_Sulfatide(34:1)-H	12381.2	Sulfatide	[M-H]-	Yes	6069	5.69	778.514	w/o MS2:SHexCer d34:1; [M-H]-		[M-H]-		0.857143	TRUE	C40H77NO11S	ULLLOZCYWBSRHC-NXVVXOECNA-N		CCCCCCCCCCCC(O)C(COC1OC(CO)C(O)C(OS(O)(=O)=O)C1O)NC(=O)CCCCCCCCC\C=C/CCCCCCCC	-1	-1	-1	28.0503	Pooled_Neg_IterativeMSMS-r001		1	1	0	0	0
437	4.603	789.529	125674	-1	Negative			NA		790.536	(M-H)-	NA	NA	NA	NA		NA		NA		1_OxPG(18:1_18:0(1O(1Cyc)))-H | 1_OxPG(18:1_18:1(1O))-H	13495.441 | 13495.441	OxPG	[M-H]-	Yes	6151	4.61	789.528	w/o MS2:OxPG 36:2+1O; OxPG 18:0-18:2+1O; [M-H]-		[M-H]-		0.857143	TRUE	C42H79O11P	XRMGUIYVRGRUKJ-ROMGYVFFNA-N		CCCCCCCCCCCCCCCCCC(=O)OCC(COP(O)(=O)OCC(O)CO)OC(=O)CCCCCCC\C=C/CC1OC1CCCCC	-1	-1	-1	76.6057	Pooled_Neg_IterativeMSMS-r001		0	1	0	0	1
499	2.52	580.362	110006	-1	Negative	Lysophophatidylcholine	LPC 18:1/0:0	NA	C26H52NO7P	521.348	(M+C2H3O2)-	580.362	-0.3	0.3	94.88	LPC 18:1	1	LPC 18:1	100	LPC 18:1/0:0	1_LPC(18:1)+C2H3O2	6653.04	LPC	[M+C2H3O2]-	Yes	3992	2.53	580.362	Unknown		[M-H]-		0.857143	TRUE	No record	No record		No record	-1	-1	1750	38.8631	Pooled_Neg_IterativeMSMS-r001		1	1	0	0	0
523	11.86	626.573	104982	-1	Negative			NA		627.58	(M-H)-	NA	NA	NA	NA		NA		NA		1_Cer-NDS(d18:0/18:0)+C2H3O2	8998.8	Cer-NDS	[M+C2H3O2]-	Yes	4456	11.86	626.573	Unknown		[M-H]-		0.428571	TRUE	No record	No record		No record	-1	-1	-1	73.1285	Pooled_Neg_IterativeMSMS-r002		0	1	0	0	1
543	12.254	654.606	101136	-1	Negative			NA		655.613	(M-H)-	NA	NA	NA	NA		NA		NA		1_Cer-NDS(d18:0/20:0)+C2H3O2	2482.54	Cer-NDS	[M+C2H3O2]-	Yes	4775	12.18	654.604	w/o MS2:Cer-NDS d38:0; Cer-NDS d36:0/2:0; [M+CH3COO]-		[M+Hac-H]-	adduct linked to 4141_[M-H]-	0.857143	FALSE	C38H77NO3	YBPYDLMCEZGRDS-UHFFFAOYNA-N		CCCCCCCCCCCCCCCCCCCCCCCCCCCCCCCCCC(O)C(CO)NC(C)=O	-1	-1	-1	527.222	Pooled_Neg_IterativeMSMS-r001		0	1	0	0	1
563	9.866	894.623	97420	-1	Negative	Phosphatidylcholine	PC 18:0_22:5	NA	C48H86NO8P	835.609	(M+C2H3O2)-	894.623	-0.4	0.4	95.49	PC 40:5	3	PC 18:0/22:5	49.7	PC 18:0_22:5	1_PC(18:0_22:5)+C2H3O2 | 1_PC(20:1_20:4)+C2H3O2 | 1_PC(18:2_22:3)+C2H3O2	6417.1867 | 5517.7752 | 5289.6629	PC	[M+C2H3O2]-	Yes	7160	9.87	894.623	Unknown		[M-H]-		0.857143	TRUE	No record	No record		No record	-1	-1	1055.56	76.5764	Pooled_Neg_IterativeMSMS-r001		1	1	0	0	0
647	11.832	638.573	80263	-1	Negative	Ceramide non-hydroxyfatty acid-sphingosine	Cer_NS d37:1	NA	C37H73NO3	579.559	(M+C2H3O2)-	638.573	-0.2	0.2	92.48	Cer_NS d37:1	5		NA	Cer_NS d37:1	1_Cer-NS(d18:1/19:0)+C2H3O2 | 1_Cer-NS(d17:1/20:0)+C2H3O2	3135.5625 | 2863.9576	Cer-NS	[M+C2H3O2]-	Yes	4580	11.84	638.572	w/o MS2:Cer-NS d37:1; Cer-NS d18:1/19:0; [M+CH3COO]-		[M-H]-		0.857143	TRUE	C37H73NO3	SNMLDULQFHAZRC-NHQGMKOONA-N		CCCCCCCCCCCCCCCCCCC(=O)NC(CO)C(O)\C=C\CCCCCCCCCCCCC	-1	-1	-1	95.8262	Pooled_Neg_IterativeMSMS-r002		1	1	0	0	0
657	11.233	828.612	79244	-1	Negative	Ether-linked phosphatidylcholine	EtherPC 18:1e_18:2	NA	C44H84NO7P	769.598	(M+C2H3O2)-	828.612	-0.3	0.3	85.42	EtherPC 36:3e	2	EtherPC 18:1e/18:2	68.2	EtherPC 18:1e_18:2	1_Plasmanyl-PC(O-18:1/18:2)+C2H3O2 | 1_Plasmenyl-PC(P-18:0/18:2)+C2H3O2 | 1_Plasmenyl-PC(P-18:1/18:1)+C2H3O2	10584.3054 | 10584.3054 | 8594.927	ether-PC	[M+C2H3O2]-	Yes	6520	11.23	828.612	Unknown		[M-H]-	similar chromatogram in higher mz_7276; similar chromatogram in higher mz_6808	0.857143	TRUE	No record	No record		No record	-1	-1	1833.33	49.0691	Pooled_Neg_IterativeMSMS-r001		1	1	0	0	0
689	12.384	710.63	74564	-1	Negative			NA		711.638	(M-H)-	NA	NA	NA	NA		NA		NA		1_Cer-ADS(d17:0/24:1)+C2H3O2 | 1_Cer-AS(d27:1/14:0)+C2H3O2	5966.7514 | 5846.429	Cer-ADS	[M+C2H3O2]-	No																				0	1	0	0	1
757	8.563	811.62	63846	-1	Negative	Phosphatidylcholine	PC 15:0_18:1(d7)	NA	C41H73[2H]7NO8P	752.606	(M+C2H3O2)-	811.62	-0.3	0.3	87.98	PC 33:1(d7)	1	PC__d 15:0/18:1+D7	100	PC 15:0_18:1(d7)	1_SPLASH_PC(15:0_18:1(d7))+C2H3O2	6891.98	PC	[M+C2H3O2]-	Yes	6361	8.56	811.62	Unknown		[M-H]-		0.857143	TRUE	No record	No record		No record	-1	-1	555.556	77.0523	Pooled_Neg_IterativeMSMS-r001		1	1	0	0	0
759	7.564	890.591	63618	-1	Negative	Phosphatidylcholine	PC 18:1_22:6	NA	C48H82NO8P	831.578	(M+C2H3O2)-	890.592	-0.4	0.4	91.71	PC 40:7	2	PC 18:1/22:6	64.1	PC 18:1_22:6	1_PC(18:1_22:6)+C2H3O2	6356.09	PC	[M+C2H3O2]-	Yes	7128	7.57	890.592	Unknown		[M-H]-		0.857143	TRUE	No record	No record		No record	-1	-1	1555.56	23.5454	Pooled_Neg_IterativeMSMS-r002		1	1	0	0	0
769	11.921	664.588	63067	-1	Negative			NA		665.596	(M-H)-	NA	NA	NA	NA		NA		NA		1_Cer-NS(d18:2/21:0)+C2H3O2	659.002	Cer-NS	[M+C2H3O2]-	Yes	4871	11.92	664.589	w/o MS2:Cer-NS d39:2; Cer-NS d37:2/2:0; [M+CH3COO]-		[M-C6H10O5-H]-	adduct linked to 6493_[M-H]-	0.857143	TRUE	C39H75NO3	ILTOWOYRNQSMNA-PVLHGFLYNA-N		CCCCCCCCCCCCCCCCCCCCCCCCCCCC\C=C\CC\C=C\C(O)C(CO)NC(C)=O	-1	-1	-1	96.9994	Pooled_Neg_IterativeMSMS-r002		0	1	0	0	1
800	6.518	828.562	59634	-1	Negative			NA		829.569	(M-H)-	NA	NA	NA	NA		NA		NA		1_SPLASH_PI(15:0_18:1(d7))-H	116743	PI	[M-H]-	Yes	6510	6.42	828.563	Unknown		[M-H]-	found in higher mz's MsMs_7269; found in higher mz's MsMs_7274	0.857143	TRUE	No record	No record		No record	-1	-1	888.889	1274.62	Pooled_Neg_IterativeMSMS-r001|6509		0	1	0	0	1
803	11.911	872.639	59474	-1	Negative	Phosphatidylcholine	PC 20:0_18:2	NA	C46H88NO8P	813.625	(M+C2H3O2)-	872.639	0.6	0.6	96.6	PC 38:2	4	PC 20:0/18:2	41.8	PC 20:0_18:2	1_PC(18:2_20:0)+C2H3O2 | 1_PC(18:0_20:2)+C2H3O2 | 1_PC(18:1_20:1)+C2H3O2	9814.7824 | 8716.2302 | 8200.98022	PC	[M+C2H3O2]-	Yes																				1	1	0	0	0
817	2.701	800.581	58621	-1	Negative			NA		801.588	(M-H)-	NA	NA	NA	NA		NA		NA		1_Plasmenyl-PS(P-20:0/18:1)-H	1669.6	ether-PS	[M-H]-	Yes	6254	2.7	800.581	w/o MS2:PC 34:3e; PC 13:1e/21:2; [M+CH3COO]-		[M-H2O-H]-	adduct linked to 8909_[2M-H]-	0.857143	FALSE	C42H80NO7P	USSIAWQHWHRMMS-NPOWYHIHNA-N		CCCCCC\C=C/C\C=C/CCCCCCCCCC(=O)OC(COCCCCCCCC\C=C/CCC)COP([O-])(=O)OCC[N+](C)(C)C	-1	-1	-1	15.1049	Pooled_Neg_IterativeMSMS-r001		0	1	0	0	1
833	12.997	708.651	56882	-1	Negative	Ceramide non-hydroxyfatty acid-sphingosine	Cer_NS d18:1_24:0	NA	C42H83NO3	649.637	(M+C2H3O2)-	708.651	0	0	77.88	Cer_NS d42:1	1	Cer_NS d18:1/24:0	100	Cer_NS d18:1_24:0	1_Cer-NS(d18:1/24:0)+C2H3O2	2240.12	Cer-NS	[M+C2H3O2]-	Yes																				1	1	0	0	0
859	2.158	597.304	55173	-1	Negative	Lysophosphatidylinositol	LPI 18:1	NA	C27H51O12P	598.312	(M-H)-	597.304	-0.3	0.3	87.25	LPI 18:1	1	LPI 18:1	100	LPI 18:1	1_LPI(18:1)-H	11899.1	LPI	[M-H]-	Yes	4179	2.16	597.304	w/o MS2:LPI 18:1; [M-H]-		[M+Hac-H]-	adduct linked to 2071_[M-H]-	0.857143	FALSE	C27H51O12P	UGDOFRYHDCDVHD-KTKRTIGZNA-N		CCCCCCCC\C=C/CCCCCCCC(=O)OCC(O)COP(O)(=O)OC1C(O)C(O)C(O)C(O)C1O	-1	-1	-1	61.9868	Pooled_Neg_IterativeMSMS-r001		1	1	0	0	0
867	3.16	566.383	54488	-1	Negative			NA		567.39	(M-H)-	NA	NA	NA	NA		NA		NA		1_Plasmanyl-LPC(P-18:0)+C2H3O2 | 1_Plasmenyl-LPC(P-18:0)+C2H3O2	7455.008 | 7455.008	ether-LPC	[M+C2H3O2]-	Yes	3837	3.16	566.383	Unknown		[M-H]-		0.857143	TRUE	No record	No record		No record	-1	-1	750	74.7705	Pooled_Neg_IterativeMSMS-r002		0	1	0	0	1
912	10.287	598.542	50462	-1	Negative			NA		599.549	(M-H)-	NA	NA	NA	NA		NA		NA		1_Cer-NDS(d18:0/16:0)+C2H3O2	6010.5	Cer-NDS	[M+C2H3O2]-	Yes	4184	10.28	598.541	Unknown		[M-H]-		0.857143	TRUE	No record	No record		No record	-1	-1	-1	91.7148	Pooled_Neg_IterativeMSMS-r001		0	1	0	0	1
949	13.338	738.7	47516	-1	Negative			NA		739.707	(M-H)-	NA	NA	NA	NA		NA		NA		1_Cer-NDS(d20:0/24:0)+C2H3O2	2742.31	Cer-NDS	[M+C2H3O2]-	Yes																				0	1	0	0	1
980	11.928	906.659	45953	-1	Negative	Ether-linked phosphatidylcholine	EtherPC 42:6e	NA	C50H90NO7P	847.645	(M+C2H3O2)-	906.659	-0.3	0.3	69.15	EtherPC 42:6e	11		NA	EtherPC 42:6e	1_Plasmenyl-PC(P-22:1/20:4)+C2H3O2	3227.24	ether-PC	[M+C2H3O2]-	Yes	7243	11.93	906.659	Unknown		[M+Na-2H]-	adduct linked to 5515_[M-C6H10O5-H]-	0.857143	TRUE	No record	No record		No record	-1	-1	1000	24.6852	Pooled_Neg_IterativeMSMS-r003		1	1	0	0	0
1055	13.454	764.713	41839	-1	Negative	Ceramide non-hydroxyfatty acid-sphingosine	Cer_NS d46:1	NA	C46H91NO3	705.7	(M+C2H3O2)-	764.714	-0.3	0.3	92.3	Cer_NS d46:1	2		NA	Cer_NS d46:1	1_Cer-NS(d22:1/24:0)+C2H3O2	3391.78	Cer-NS	[M+C2H3O2]-	Yes	5924	13.46	764.714	w/o MS2:Cer-NS d46:1; Cer-NS d8:1/38:0; [M+CH3COO]-		[M-H]-	similar chromatogram in higher mz_5950	0.857143	TRUE	C46H91NO3	GGTSYBDBPVAUBY-OHYVAXEENA-N		CCCCCCCCCCCCCCCCCCCCCCCCCCCCCCCCCCCCCC(=O)NC(CO)C(O)\C=C\CCC	-1	-1	-1	47.7593	Pooled_Neg_IterativeMSMS-r001		1	1	0	0	0
1059	12.129	696.615	41635	-1	Negative			NA		697.622	(M-H)-	NA	NA	NA	NA		NA		NA		1_Cer-AS(d24:1/16:0)+C2H3O2 | 1_Cer-BS(d22:1/18:0)+C2H3O2	5109.2351 | 5015.124	Cer-AS	[M+C2H3O2]-	No	5226	12.22	696.615	Unknown		[M+Hac-H]-	adduct linked to 4553_[M-H]-	0.857143	TRUE	No record	No record		No record	-1	-1	-1	106.061	Pooled_Neg_IterativeMSMS-r003		0	1	0	0	1
1119	10.208	803.628	38108	-1	Negative	Sphingomyelin	SM d37:1	NA	C42H85N2O6P	744.615	(M+C2H3O2)-	803.628	-0.4	0.4	87.89	SM d37:1	23		NA	SM d37:1	1_SM(d15:0/22:1)+C2H3O2	9651.39	SM	[M+C2H3O2]-	Yes	6289	10.21	803.627	w/o MS2:SM d37:1; SM d35:1/2:0; [M+CH3COO]-		[M-H]-	similar chromatogram in higher mz_6734	0.857143	FALSE	C42H85N2O6P	GOPJCYFUKBFRQR-ULDVOPSXNA-N		CCCCCCCCCCCCCCCCCCCCCCCCCCCCCC\C=C\C(O)C(COP([O-])(=O)OCC[N+](C)(C)C)NC(C)=O	-1	-1	-1	27.7458	Pooled_Neg_IterativeMSMS-r001		1	1	0	0	0
1123	2.141	796.549	37815	-1	Negative			NA		797.557	(M-H)-	NA	NA	NA	NA		NA		NA		1_Plasmenyl-PS(P-20:0/18:3)-H | 1_Plasmenyl-PS(P-20:1/18:2)-H	2621.6735 | 1250.7479	ether-PS	[M-H]-	Yes	6212	2.14	796.549	w/o MS2:PC 34:5e; PC 14:1e/20:4; [M+CH3COO]-		[M+Hac-H]-	adduct linked to 5849_[M+Na-2H]-	0.857143	FALSE	C42H76NO7P	HSIWUJGANRJKCD-SFRKOHFQNA-N		CCCC\C=C/CCCCCCCCOCC(COP([O-])(=O)OCC[N+](C)(C)C)OC(=O)CCCCCC\C=C/C\C=C/C\C=C/C\C=C/CC	-1	-1	-1	29.7601	Pooled_Neg_IterativeMSMS-r001		0	1	0	0	1
1142	11.2	830.627	37031	-1	Negative	Ether-linked phosphatidylcholine	EtherPC 18:1e_18:1	NA	C44H86NO7P	771.614	(M+C2H3O2)-	830.628	-1.2	1.2	73.54	EtherPC 36:2e	1	EtherPC 18:1e/18:1	100	EtherPC 18:1e_18:1	1_Plasmanyl-PC(O-18:1/18:1)+C2H3O2 | 1_Plasmenyl-PC(P-18:0/18:1)+C2H3O2	6204.2004 | 6204.2004	ether-PC	[M+C2H3O2]-	Yes	6542	11.2	830.626	Unknown		[M-C6H10O5-H]-	adduct linked to 7784_[M-H2O-H]-	0.428571	FALSE	No record	No record		No record	-1	-1	-1	44.9059	Pooled_Neg_IterativeMSMS-r001		1	1	0	0	0
1178	2.862	568.362	35045	-1	Negative	Lysophophatidylcholine	LPC 17:0/0:0	NA	C25H52NO7P	509.348	(M+C2H3O2)-	568.362	-0.6	0.6	83.91	LPC 17:0	1	LPC 17:0	100	LPC 17:0/0:0	1_LPC(17:0)+C2H3O2	12704.1	LPC	[M+C2H3O2]-	Yes	3858	2.87	568.362	Unknown		[M+Na-2H]-	adduct linked to 3515_[M-H2O-H]-	0.285714	FALSE	No record	No record		No record	-1	-1	-1	59.5493	Pooled_Neg_IterativeMSMS-r001		1	1	0	0	0
1198	12.651	740.676	34398	-1	Negative			NA		741.684	(M-H)-	NA	NA	NA	NA		NA		NA		1_Cer-NP(t18:0/25:0)+C2H3O2	8576.64	Cer-NP	[M+C2H3O2]-	Yes	5694	12.7	740.677	Unknown		[M-H]-		0.857143	TRUE	No record	No record		No record	-1	-1	-1	87.0177	Pooled_Neg_IterativeMSMS-r004		0	1	0	0	1
1204	1.914	540.331	33982	-1	Negative	Lysophophatidylcholine	LPC 15:0/0:0	NA	C23H48NO7P	481.317	(M+C2H3O2)-	540.331	-0.4	0.4	96.34	LPC 15:0	1	LPC 15:0	100	LPC 15:0/0:0	1_LPC(15:0)+C2H3O2	4644.93	LPC	[M+C2H3O2]-	Yes	3613	1.92	540.33	Unknown		[M-C6H10O5-H]-	adduct linked to 5105_[M-H2O-H]-	0.857143	TRUE	No record	No record		No record	-1	-1	1500	57.6449	Pooled_Neg_IterativeMSMS-r002		1	1	0	0	0
1210	11.827	670.599	33832	-1	Negative			NA		671.606	(M-H)-	NA	NA	NA	NA		NA		NA		1_Cer-NP(t16:0/22:0)+C2H3O2	5020.66	Cer-NP	[M+C2H3O2]-	Yes	4921	11.83	670.599	Unknown		[M-H]-		0.857143	TRUE	No record	No record		No record	-1	-1	-1	107.26	Pooled_Neg_IterativeMSMS-r003		0	1	0	0	1
1211	7.426	773.534	33790	-1	Negative	Phosphatidylglycerol	PG 18:1_18:1	NA	C42H79O10P	774.541	(M-H)-	773.534	-0.4	0.4	70.06	PG 36:2	1	PG 18:1/18:1	100	PG 18:1_18:1	1_PG(18:1_18:1)-H	61193.6	PG	[M-H]-	Yes																				1	1	0	0	0
1223	12.733	738.661	33484	-1	Negative			NA		739.668	(M-H)-	NA	NA	NA	NA		NA		NA		1_Cer-ADS(d25:0/18:1)+C2H3O2	4456.64	Cer-ADS	[M+C2H3O2]-	Yes																				0	1	0	0	1
1239	12.85	780.708	32895	-1	Negative			NA		781.716	(M-H)-	NA	NA	NA	NA		NA		NA		1_Cer-AS(d28:1/18:0)+C2H3O2	2416.14	Cer-AS	[M+C2H3O2]-	Yes	6087	12.85	780.708	Unknown		[M-H]-		0.857143	FALSE	No record	No record		No record	-1	-1	-1	18.8068	Pooled_Neg_IterativeMSMS-r001		0	1	0	0	1
1242	11.874	860.639	32684	-1	Negative			NA		861.646	(M-H)-	NA	NA	NA	NA		NA		NA		1_PC(18:1_19:0)+C2H3O2	3199.57	PC	[M+C2H3O2]-	Yes																				0	1	0	0	1
1270	6.537	1179.74	31759	-1	Negative	Ganglioside GM3	GM3 d36:1	NA	C59H108N2O21	1180.74	(M-H)-	1179.74	-0.3	0.3	97.27	GM3 d36:1	21		NA	GM3 d36:1	3_NeuAcalpha2-3Galbeta1-4Glcbeta-Cer(d36:1)-H	4025.27	Ganglioside	[M-H]-	Yes	8399	6.54	1179.74	w/o MS2:GM3 d36:1; [M-H]-		[M-H]-		0.857143	FALSE	C59H108N2O21	IBYFJBLHBFJQPE-HNENSFHCNA-N		CC(=O)NC1C(O)CC(OC2C(O)C(CO)OC(OC3C(O)C(O)C(OCC%20%30)OC3CO)C2O)(OC1C(O)C(O)CO)C(O)=O.CCCCCCCCCCCC(O)%20.CCCCCCCCCC/C=C\CCCCCCCCCC(=O)N%30	-1	-1	-1	53.4198	Pooled_Neg_IterativeMSMS-r001		1	1	0	0	0
1296	10.685	750.544	31118	-1	Negative	Ether-linked phosphatidylethanolamine	EtherPE 16:1e_22:4	NA	C43H78NO7P	751.552	(M-H)-	750.544	-0.5	0.5	95.63	EtherPE 38:5e	4	EtherPE 16:1e/22:4	69.7	EtherPE 16:1e_22:4	1_Plasmenyl-PE(P-16:0/22:4)-H	6334.57	ether-PE	[M-H]-	Yes	5794	10.69	750.543	w/o MS2:LPE 38:5; [M-H]-		[M-C6H10O5-H]-	adduct linked to 7460_[M+Na-2H]-	0.857143	FALSE	C43H78NO7P	QBPKJYOTOLDHEJ-JLNKQSITNA-N		CC\C=C/C\C=C/C\C=C/C\C=C/C\C=C/CCCCCCCCCCCCCCCCCCCCCC(=O)OCC(O)COP(O)(=O)OCCN	-1	-1	-1	20.9204	Pooled_Neg_IterativeMSMS-r001		1	1	0	0	0
1302	7.901	802.56	30915	-1	Negative			NA		803.567	(M-H)-	NA	NA	NA	NA		NA		NA		1_PC(16:0_18:2)+HCO2	6379.42	PC	[M+HCO2]-	Yes	6278	7.9	802.56	w/o MS2:HexCer-AP t35:2; HexCer-AP t20:1/15:1; [M+CH3COO]-		[M-H]-		0.857143	TRUE	C41H77NO10	CIXCZCXJMUULGI-SISRSDQDNA-N		CCCCCCCCCCC\C=C\CCCC(O)C(O)C(COC1OC(CO)C(O)C(O)C1O)NC(=O)C(O)CCCCCC\C=C/CCCCC	-1	-1	-1	10.3763	Pooled_Neg_IterativeMSMS-r001		0	1	0	0	1
1365	7.675	826.56	29152	-1	Negative			NA		827.567	(M-H)-	NA	NA	NA	NA		NA		NA		1_PC(16:0_20:4)+HCO2	5224.01	PC	[M+HCO2]-	Yes	6489	7.68	826.56	Unknown		[M-H]-		0.571429	FALSE	No record	No record		No record	-1	-1	-1	40.4873	Pooled_Neg_IterativeMSMS-r001		0	1	0	0	1
1418	3.801	566.382	27930	-1	Negative			NA		567.39	(M-H)-	NA	NA	NA	NA		NA		NA		1_Plasmanyl-LPC(P-18:0)+C2H3O2 | 1_Plasmenyl-LPC(P-18:0)+C2H3O2	5206.1685 | 5206.1685	ether-LPC	[M+C2H3O2]-	Yes	3836	3.8	566.382	Unknown		[M-H]-		0.857143	TRUE	No record	No record		No record	-1	-1	750	34.4886	Pooled_Neg_IterativeMSMS-r003		0	1	0	0	1
1419	12.676	740.677	27915	-1	Negative			NA		741.684	(M-H)-	NA	NA	NA	NA		NA		NA		1_Cer-NP(t18:0/25:0)+C2H3O2	8576.64	Cer-NP	[M+C2H3O2]-	Yes	5694	12.7	740.677	Unknown		[M-H]-		0.857143	TRUE	No record	No record		No record	-1	-1	-1	87.0177	Pooled_Neg_IterativeMSMS-r004		0	1	0	0	1
1443	11.958	720.614	27429	-1	Negative			NA		721.622	(M-H)-	NA	NA	NA	NA		NA		NA		1_Cer-AS(d19:2/23:1)+C2H3O2 | 1_Cer-AS(d18:1/24:2)+C2H3O2	1943.9 | 1941.525	Cer-AS	[M+C2H3O2]-	Yes	5496	11.94	720.614	Unknown		[M-H2O-H]-	adduct linked to 6236_[M+Hac-H]-	0.714286	FALSE	No record	No record		No record	-1	-1	-1	25.7057	Pooled_Neg_IterativeMSMS-r001		0	1	0	0	1
1449	8.646	876.612	27258	-1	Negative	Ether-linked phosphatidylcholine	EtherPC 18:1e_22:6	NA	C48H84NO7P	817.598	(M+C2H3O2)-	876.612	-0.4	0.4	81.11	EtherPC 40:7e	1	EtherPC 18:1e/22:6	100	EtherPC 18:1e_22:6	1_Plasmanyl-PC(O-18:1/22:6)+C2H3O2 | 1_Plasmenyl-PC(P-18:0/22:6)+C2H3O2	4300.6359 | 4300.6359	ether-PC	[M+C2H3O2]-	Yes	6975	8.64	876.613	Unknown		[M-H]-		0.857143	TRUE	No record	No record		No record	-1	-1	1833.33	40.0465	Pooled_Neg_IterativeMSMS-r002		1	1	0	0	0
1506	6.826	814.56	25919	-1	Negative			NA		815.567	(M-H)-	NA	NA	NA	NA		NA		NA		1_PC(16:0_18:3)+C2H3O2 | 1_PC(16:1_18:2)+C2H3O2 | 1_PC(14:0_20:3)+C2H3O2	12585.73711 | 11519.10991 | 8433.64261	PC	[M+C2H3O2]-	Yes																				0	1	0	0	1
1519	12.319	962.721	25650	-1	Negative			NA		963.729	(M-H)-	NA	NA	NA	NA		NA		NA		1_Plasmanyl-PC(O-24:1/22:5)+C2H3O2 | 1_Plasmenyl-PC(P-24:0/22:5)+C2H3O2	1576.3334 | 1576.3334	ether-PC	[M+C2H3O2]-	Yes																				0	1	0	0	1
1535	11.173	792.555	25347	-1	Negative	Phosphatidylethanolamine	PE 18:0_22:5	NA	C45H80NO8P	793.562	(M-H)-	792.555	-0.3	0.3	84.02	PE 40:5	1	PE 18:0/22:5	100	PE 18:0_22:5	1_PE(18:0_22:5)-H	6243.09	PE	[M-H]-	Yes	6176	11.17	792.554	Unknown		[M-H]-	similar chromatogram in higher mz_8458	0.857143	TRUE	No record	No record		No record	-1	-1	1500	13.3029	Pooled_Neg_IterativeMSMS-r002		1	1	0	0	0
1551	7.2	747.566	24963	-1	Negative			NA		748.573	(M-H)-	NA	NA	NA	NA		NA		NA		1_SM(d16:0/18:1)+HCO2 | 1_SM(d18:1/16:0)+HCO2 | 1_SM(d15:0/18:1)+C2H3O2 | 1_SM(34:1)+HCO2	1804.9498 | 1541.1138 | 728.47214 | 621.2638	SM	[M+HCO2]-	Yes	5758	7.19	747.566	w/o MS2:SM d33:1; SM d15:0/18:1; [M+CH3COO]-		[M-H]-	found in higher mz's MsMs_6127	0.857143	TRUE	C38H77N2O6P	LHCJITJDKSBTKP-VXPUYCOJNA-N		CCCCCCCCCCCCC(O)C(COP([O-])(=O)OCC[N+](C)(C)C)NC(=O)CCCCCCC\C=C/CCCCCCCC	-1	-1	-1	19.7396	Pooled_Neg_IterativeMSMS-r002		0	1	0	0	1
1553	2.146	746.534	24863	-1	Negative			NA		747.541	(M-H)-	NA	NA	NA	NA		NA		NA		1_Plasmenyl-PS(P-20:0/14:0)-H	935.291	ether-PS	[M-H]-	Yes	5749	2.15	746.533	w/o MS2:PC 30:2e; PC 13:1e/17:1; [M+CH3COO]-		[M-H]-		0.857143	FALSE	C38H74NO7P	ODEHVKBNKKMMMY-ALNYRUPPNA-N		CCCCCCC\C=C/CCCCCCCC(=O)OC(COCCCCCCCC\C=C/CCC)COP([O-])(=O)OCC[N+](C)(C)C	-1	-1	-1	17.0096	Pooled_Neg_IterativeMSMS-r001		0	1	0	0	1
1562	13.656	766.729	24727	-1	Negative			NA		767.736	(M-H)-	NA	NA	NA	NA		NA		NA		1_Cer-NDS(d20:0/26:0)+C2H3O2	3114.53	Cer-NDS	[M+C2H3O2]-	Yes	5951	13.66	766.729	w/o MS2:Cer-NDS d46:0; Cer-NDS d8:0/38:0; [M+CH3COO]-		[M-H]-		0.857143	FALSE	C46H93NO3	ZWKURWIZCNHPPA-UHFFFAOYNA-N		CCCCCCCCCCCCCCCCCCCCCCCCCCCCCCCCCCCCCC(=O)NC(CO)C(O)CCCCC	-1	-1	-1	22.4135	Pooled_Neg_IterativeMSMS-r001		0	1	0	0	1
1569	1.91	621.304	24620	-1	Negative	Lysophosphatidylinositol	LPI 20:3	NA	C29H51O12P	622.312	(M-H)-	621.304	-0.6	0.6	81.96	LPI 20:3	1	LPI 20:3	100	LPI 20:3	1_LPI(20:3)-H	7063.88	LPI	[M-H]-	Yes	4391	1.91	621.305	w/o MS2:LPI 20:3; [M-H]-		[M+Na-2H]-	adduct linked to 2681_[M-C6H10O5-H]-	0.857143	FALSE	C29H51O12P	BNXYBNVTWAMAER-PDBXOOCHNA-N		CC\C=C/C\C=C/C\C=C/CCCCCCCCCC(=O)OCC(O)COP(O)(=O)OC1C(O)C(O)C(O)C(O)C1O	-1	-1	-1	45.2753	Pooled_Neg_IterativeMSMS-r001		1	1	0	0	0
1593	2.482	628.362	24193	-1	Negative	Lysophophatidylcholine	LPC 22:5/0:0	NA	C30H52NO7P	569.348	(M+C2H3O2)-	628.362	-0.2	0.2	82.78	LPC 22:5	1	LPC 22:5	100	LPC 22:5/0:0	1_LPC(22:5)+C2H3O2	5598.29	LPC	[M+C2H3O2]-	Yes	4472	2.48	628.362	Unknown		[M-H2O-H]-	adduct linked to 4905_[M+Na-2H]-	0.857143	TRUE	No record	No record		No record	-1	-1	1750	44.494	Pooled_Neg_IterativeMSMS-r003		1	1	0	0	0
1605	11.917	880.644	23948	-1	Negative			NA		881.651	(M-H)-	NA	NA	NA	NA		NA		NA		1_Plasmanyl-PC(O-20:1/20:4)+C2H3O2 | 1_Plasmenyl-PC(P-20:0/20:4)+C2H3O2	1234.1496 | 1234.1496	ether-PC	[M+C2H3O2]-	Yes	7008	11.92	880.643	w/o MS2:LPC 40:5; [M+CH3COO]-		[M-H]-		0.142857	FALSE	C48H88NO7P	BHUCDLHBXJCQLI-WMPRHZDHNA-N		CC\C=C/C\C=C/C\C=C/C\C=C/C\C=C/CCCCCCCCCCCCCCCCCCCCCCCC(=O)OCC(O)COP([O-])(=O)OCC[N+](C)(C)C	-1	-1	-1	33.0756	Pooled_Neg_IterativeMSMS-r005		0	1	0	0	1
1639	7.93	746.513	23253	-1	Negative	Ether-linked phosphatidylethanolamine	EtherPE 38:7e	NA	C43H74NO7P	747.52	(M-H)-	746.513	-0.4	0.4	91.42	EtherPE 38:7e	3		NA	EtherPE 38:7e	1_Plasmenyl-PE(P-18:1/20:5)-H	4081.94	ether-PE	[M-H]-	Yes	5746	7.92	746.513	Unknown		[M-H]-		0.714286	FALSE	No record	No record		No record	-1	-1	-1	17.4038	Pooled_Neg_IterativeMSMS-r001		1	1	0	0	0
1651	8.239	797.604	22976	-1	Negative			NA		798.611	(M-H)-	NA	NA	NA	NA		NA		NA		1_SPLASH_PC(15:0_18:1(d7))+HCO2	5767.94	PC	[M+HCO2]-	Yes	6226	8.24	797.603	w/o MS2:PMeOH 42:2; PMeOH 16:0-26:2; [M-H]-		[M-H]-	similar chromatogram in higher mz_6354	0.857143	FALSE	C46H87O8P	QRTUMHCLERBPAQ-YJMJMZFLNA-N		CCCCCCCCCCCCCCCC(=O)OCC(COP(O)(=O)OC)OC(=O)CCCCCCCCCCCCC\C=C/C\C=C/CCCCCCC	-1	-1	-1	15.9127	Pooled_Neg_IterativeMSMS-r001		0	1	0	0	1
1711	7.801	746.513	21969	-1	Negative	Ether-linked phosphatidylethanolamine	EtherPE 18:3e_20:4	NA	C43H74NO7P	747.52	(M-H)-	746.513	-0.6	0.6	92.6	EtherPE 38:7e	3	EtherPE 18:3e/20:4	54.2	EtherPE 18:3e_20:4	1_Plasmenyl-PE(P-18:1/20:5)-H	4081.94	ether-PE	[M-H]-	Yes	5747	7.81	746.513	w/o MS2:LPE 38:7; [M-H]-		[M-H]-		0.428571	FALSE	C43H74NO7P	SMDFHRULAHKMDE-HSWNRGBQNA-N		CC\C=C/C\C=C/C\C=C/C\C=C/C\C=C/C\C=C/C\C=C/CCCCCCCCCCCCCCCC(=O)OCC(O)COP(O)(=O)OCCN	-1	-1	-1	23.7196	Pooled_Neg_IterativeMSMS-r001		1	1	0	0	0
1713	9.311	804.576	21938	-1	Negative			NA		805.583	(M-H)-	NA	NA	NA	NA		NA		NA		1_PC(16:0_18:1)+HCO2	5918.11	PC	[M+HCO2]-	Yes	6296	9.31	804.576	w/o MS2:LNAPS 37:0; LNAPS 10:0/n-27:0; [M-H]-		[M-H]-		0.857143	FALSE	C43H84NO10P	FBADPOYMSNOBES-UHFFFAOYNA-N		CCCCCCCCCCCCCCCCCCCCCCCCCCC(=O)NC(COP(O)(=O)OCC(O)COC(=O)CCCCCCCCC)C(O)=O	-1	-1	-1	14.5567	Pooled_Neg_IterativeMSMS-r001		0	1	0	0	1
1720	2.384	313.238	21756	-1	Negative			NA		314.246	(M-H)-	NA	NA	NA	NA		NA		NA			2549.04	FAHFA	[M-H]-	Yes	1635	2.38	313.238	w/o MS2:FAHFA 18:0; FAHFA 3:0/15:0; [M-H]-		[M+Hac-H]-	adduct linked to 1049_[M-H]-	0.857143	FALSE	C18H34O4	UJKKDNNTWFBSEN-UHFFFAOYNA-N		CCCCCCCC(CCCCCCC(O)=O)OC(=O)CC	-1	-1	-1	41.5105	Pooled_Neg_IterativeMSMS-r002		0	0	0	0	0
1723	2.644	774.565	21706	-1	Negative			NA		775.573	(M-H)-	NA	NA	NA	NA		NA		NA		1_Plasmenyl-PS(P-20:0/16:0)-H	358.626	ether-PS	[M-H]-	Yes	6034	2.64	774.564	w/o MS2:PC 32:2e; PC 13:1e/19:1; [M+CH3COO]-		[M-H2O-H]-	adduct linked to 4489_[M-C6H10O5-H]-	0.857143	FALSE	C40H78NO7P	GEJGQFPYJDDWGI-UMZHGBHUNA-N		CCCCCCCCC\C=C/CCCCCCCC(=O)OC(COCCCCCCCC\C=C/CCC)COP([O-])(=O)OCC[N+](C)(C)C	-1	-1	-1	20.3335	Pooled_Neg_IterativeMSMS-r001		0	1	0	0	1
1802	12.681	738.661	20712	-1	Negative			NA		739.668	(M-H)-	NA	NA	NA	NA		NA		NA		1_Cer-ADS(d25:0/18:1)+C2H3O2	4456.64	Cer-ADS	[M+C2H3O2]-	Yes																				0	1	0	0	1
1894	8.669	740.523	19420	-1	Negative	Phosphatidylethanolamine	PE 18:1_18:2	NA	C41H76NO8P	741.531	(M-H)-	740.524	-0.3	0.3	84.46	PE 36:3	1	PE 18:1/18:2	100	PE 18:1_18:2	1_PE(18:1_18:2)-H | 1_PE(16:0_20:3)-H | 1_DMPE(16:0_18:3)-H	6034.7428 | 4922.8491 | 2568.6361	PE	[M-H]-	No	5687	8.68	740.524	Unknown		[M-H2O-H]-	adduct linked to 4171_[M-C6H10O5-H]-	0.857143	TRUE	No record	No record		No record	-1	-1	1750	39.3788	Pooled_Neg_IterativeMSMS-r002		1	1	0	0	0
1989	6.195	762.53	18210	-1	Negative	Phosphatidylcholine	PC 14:0_16:1	NA	C38H74NO8P	703.515	(M+C2H3O2)-	762.529	0.7	0.7	80.21	PC 30:1	4	PC 14:0/16:1	43.5	PC 14:0_16:1	1_PC(14:0_16:1)+C2H3O2 | 1_PC(14:1_16:0)+C2H3O2 | 1_PC(15:0_15:1)+C2H3O2 | 1_PC(15:1_16:0)+HCO2	3419.5737 | 3050.299 | 2457.3067 | 578.4626	PC	[M+C2H3O2]-	Yes	5899	6.18	762.53	w/o MS2:LNAPS 34:0; LNAPS 7:0/n-27:0; [M-H]-		[M-H]-		0.142857	FALSE	C40H78NO10P	PMRPYNVXBWXQHT-UHFFFAOYNA-N		CCCCCCCCCCCCCCCCCCCCCCCCCCC(=O)NC(COP(O)(=O)OCC(O)COC(=O)CCCCCC)C(O)=O	-1	-1	-1	17.7044	Pooled_Neg_IterativeMSMS-r005		1	1	0	0	0
2058	9.666	854.591	17362	-1	Negative			NA		855.598	(M-H)-	NA	NA	NA	NA		NA		NA		1_PC(18:0_20:4)+HCO2	6479.17	PC	[M+HCO2]-	Yes	6744	9.67	854.593	Unknown		[M-H]-		0.857143	FALSE	No record	No record		No record	-1	-1	-1	21.3376	Pooled_Neg_IterativeMSMS-r001		0	1	0	0	1
2065	7.405	709.551	17259	-1	Negative	Phosphatidylethanolamine	PE 15:0_18:1(d7)	NA	C38H67[2H]7NO8P	710.559	(M-H)-	709.552	-0.7	0.7	93.19	PE 33:1(d7)	1	PE__d 15:0/18:1+D7	100	PE 15:0_18:1(d7)	1_SPLASH_PE(15:0_18:1(d7))-H	5062.06	PE	[M-H]-	Yes	5394	7.4	709.551	Unknown		[M-H]-	similar chromatogram in higher mz_6487	0.857143	TRUE	No record	No record		No record	-1	-1	625	14.2811	Pooled_Neg_IterativeMSMS-r003		1	1	0	0	0
2097	5.532	650.476	16953	-1	Negative			NA		651.484	(M-H)-	NA	NA	NA	NA		NA		NA		1_Plasmanyl-LPC(P-24:0)+C2H3O2 | 1_Plasmenyl-LPC(P-24:0)+C2H3O2	3238.7674 | 3238.7674	ether-LPC	[M+C2H3O2]-	Yes	4706	5.53	650.476	Unknown		[M-C6H10O5-H]-	adduct linked to 6195_[M-H2O-H]-; similar chromatogram in higher mz_8167	0.857143	TRUE	No record	No record		No record	-1	-1	-1	15.4094	Pooled_Neg_IterativeMSMS-r002		0	1	0	0	1
2119	7.397	850.56	16725	-1	Negative			NA		851.567	(M-H)-	NA	NA	NA	NA		NA		NA		1_PC(16:0_22:6)+HCO2	3664.53	PC	[M+HCO2]-	Yes	6717	7.39	850.559	Unknown		[M+Na-2H]-	adduct linked to 7109_[M+Hac-H]-; adduct linked to 4890_[M-C6H10O5-H]-	0.571429	TRUE	No record	No record		No record	-1	-1	-1	18.478	Pooled_Neg_IterativeMSMS-r003		0	1	0	0	1
2160	3.857	596.393	16303	-1	Negative			NA		597.4	(M-H)-	NA	NA	NA	NA		NA		NA		1_LPC(19:0)+C2H3O2	3008.32	LPC	[M+C2H3O2]-	Yes	4163	3.87	596.393	w/o MS2:LPC 19:0; [M+CH3COO]-		[M-H]-		0.857143	FALSE	C27H56NO7P	WYIMORDZGCUBAA-UHFFFAOYNA-N		CCCCCCCCCCCCCCCCCCC(=O)OCC(O)COP([O-])(=O)OCC[N+](C)(C)C	-1	-1	-1	17.0275	Pooled_Neg_IterativeMSMS-r001		0	1	0	0	1
2164	11.776	902.692	16252	-1	Negative			NA		903.699	(M-H)-	NA	NA	NA	NA		NA		NA		1_HexCer-AP(t18:0/24:1)+C2H3O2	1185.58	HexHexCer-AP	[M+C2H3O2]-	Yes																				0	1	0	0	1
2198	2.36	526.294	15922	-1	Negative			NA		527.301	(M-H)-	NA	NA	NA	NA		NA		NA		1_LPE(22:5)-H	3353.66	LPE	[M-H]-	Yes	3493	2.36	526.294	Unknown		[M-H]-		0.571429	FALSE	No record	No record		No record	-1	-1	-1	19.8767	Pooled_Neg_IterativeMSMS-r001		0	1	0	0	1
2301	8.774	740.523	14886	-1	Negative	Phosphatidylethanolamine	PE 36:3	NA	C41H76NO8P	741.531	(M-H)-	740.524	-0.4	0.4	93.52	PE 36:3	2		NA	PE 36:3	1_PE(18:1_18:2)-H | 1_PE(16:0_20:3)-H | 1_DMPE(16:0_18:3)-H	6034.7428 | 4922.8491 | 2568.6361	PE	[M-H]-	No	5687	8.68	740.524	Unknown		[M-H2O-H]-	adduct linked to 4171_[M-C6H10O5-H]-	0.857143	TRUE	No record	No record		No record	-1	-1	1750	39.3788	Pooled_Neg_IterativeMSMS-r002		1	1	0	0	0
2321	2.144	564.331	14764	-1	Negative			NA		565.338	(M-H)-	NA	NA	NA	NA		NA		NA		1_LPC(18:2)+HCO2	2509.91	LPC	[M+HCO2]-	Yes	3809	2.15	564.33	w/o MS2:LPC 17:2; [M+CH3COO]-		[M-H]-		0.857143	FALSE	C25H48NO7P	GYPQKMKDLBCBMB-MURFETPANA-N		CCCC\C=C/C\C=C/CCCCCCCC(=O)OCC(O)COP([O-])(=O)OCC[N+](C)(C)C	-1	-1	-1	25.6016	Pooled_Neg_IterativeMSMS-r001		0	1	0	0	1
2373	1.494	569.273	14324	-1	Negative	Lysophosphatidylinositol	LPI 16:1	NA	C25H47O12P	570.28	(M-H)-	569.273	0.1	0.1	78.5	LPI 16:1	1	LPI 16:1	100	LPI 16:1	1_LPI(16:1)-H	1916.23	LPI	[M-H]-	Yes	3870	1.49	569.273	w/o MS2:LPI 16:1; [M-H]-		[M-H]-		0.857143	FALSE	C25H47O12P	VPFGUPHJCAHVJV-FPLPWBNLNA-N		CCCCCC\C=C/CCCCCCCC(=O)OCC(O)COP(O)(=O)OC1C(O)C(O)C(O)C(O)C1O	-1	-1	-1	16.8417	Pooled_Neg_IterativeMSMS-r001		1	1	0	0	0
2411	11.112	878.628	13958	-1	Negative	Ether-linked phosphatidylcholine	EtherPC 18:1e_22:5	NA	C48H86NO7P	819.614	(M+C2H3O2)-	878.628	-0.4	0.4	71.97	EtherPC 40:6e	1	EtherPC 18:1e/22:5	100	EtherPC 18:1e_22:5	1_Plasmanyl-PC(O-18:1/22:5)+C2H3O2 | 1_Plasmenyl-PC(P-18:0/22:5)+C2H3O2 | 1_Plasmenyl-PC(P-20:1/20:4)+C2H3O2	4879.7415 | 4879.7415 | 4542.2999	ether-PC	[M+C2H3O2]-	Yes	6990	11.12	878.627	Unknown		[M-H]-		0.857143	TRUE	No record	No record		No record	-1	-1	1000	11.4857	Pooled_Neg_IterativeMSMS-r003		1	1	0	0	0
2465	12.187	708.616	13478	-1	Negative			NA		709.623	(M-H)-	NA	NA	NA	NA		NA		NA		1_Cer-AS(d26:2/15:0)+C2H3O2 | 1_Cer-AS(d26:2/16:0)+HCO2	1609.282 | 646.251	Cer-AS	[M+C2H3O2]-	Yes																				0	1	0	0	1
2484	8.293	892.611	13340	-1	Negative			NA		893.618	(M-H)-	NA	NA	NA	NA		NA		NA		1_PC(18:1_22:5)+C2H3O2 | 1_PC(20:2_20:4)+C2H3O2 | 3_PS(44:5)-H	4166.8534 | 3911.2862 | 432.52354	PC	[M+C2H3O2]-	No																				0	1	0	0	1
2525	11.774	898.654	13078	-1	Negative	Phosphatidylcholine	PC 40:3	NA	C48H90NO8P	839.64	(M+C2H3O2)-	898.654	-0.9	0.9	82.79	PC 40:3	3		NA	PC 40:3	1_PC(20:0_20:3)+C2H3O2 | 1_PC(18:2_22:1)+C2H3O2 | 1_PC(18:0_22:3)+C2H3O2	3359.962 | 3113.7106 | 3100.7424	PC	[M+C2H3O2]-	Yes	7186	11.78	898.654	Unknown		[M+Na-2H]-	adduct linked to 6977_[M+Hac-H]-	0.285714	FALSE	No record	No record		No record	-1	-1	-1	12.6231	Pooled_Neg_IterativeMSMS-r002		1	1	0	0	0
2573	6.711	788.524	12685	-1	Negative	Phosphatidylethanolamine	PE 18:1_22:6	NA	C45H76NO8P	789.531	(M-H)-	788.524	0.4	0.4	79.05	PE 40:7	2	PE 18:1/22:6	62.8	PE 18:1_22:6	1_PE(18:1_22:6)-H	6008.12	PE	[M-H]-	Yes	6142	6.71	788.524	Unknown		[M-H]-		0.571429	TRUE	No record	No record		No record	-1	-1	1625	10.839	Pooled_Neg_IterativeMSMS-r004		1	1	0	0	0
2583	13.885	780.745	12610	-1	Negative			NA		781.752	(M-H)-	NA	NA	NA	NA		NA		NA		1_Cer-NDS(d21:0/26:0)+C2H3O2	3128.51	Cer-NDS	[M+C2H3O2]-	Yes	6089	13.89	780.743	w/o MS2:Cer-NDS d47:0; Cer-NDS d8:0/39:0; [M+CH3COO]-		[M-H]-	similar chromatogram in higher mz_6476	0.857143	FALSE	C47H95NO3	KXTQBVPBQIDGMQ-UHFFFAOYNA-N		CCCCCCCCCCCCCCCCCCCCCCCCCCCCCCCCCCCCCCC(=O)NC(CO)C(O)CCCCC	-1	-1	-1	8.96794	Pooled_Neg_IterativeMSMS-r001		0	1	0	0	1
2590	8.099	612.522	12535	-1	Negative			NA		613.529	(M-H)-	NA	NA	NA	NA		NA		NA		1_Cer-AS(d18:1/16:0)+C2H3O2	5894.56	Cer-AS	[M+C2H3O2]-	Yes	4339	8.11	612.521	Unknown		[M+Hac-H]-	similar chromatogram in higher mz_6708; adduct linked to 3695_[M-H]-	0.857143	TRUE	No record	No record		No record	-1	-1	-1	9.65427	Pooled_Neg_IterativeMSMS-r003		0	1	0	0	1
2602	8.439	828.576	12434	-1	Negative			NA		829.583	(M-H)-	NA	NA	NA	NA		NA		NA		1_PC(16:0_20:3)+HCO2	4166.23	PC	[M+HCO2]-	Yes	6512	8.42	828.575	Unknown		[M-H]-		0.571429	FALSE	No record	No record		No record	-1	-1	-1	11.094	Pooled_Neg_IterativeMSMS-r002		0	1	0	0	1
2675	7.399	722.512	11971	-1	Negative	Ether-linked phosphatidylethanolamine	EtherPE 16:1e_20:4	NA	C41H74NO7P	723.52	(M-H)-	722.513	-1	1	71.03	EtherPE 36:5e	2	EtherPE 16:1e/20:4	71.1	EtherPE 16:1e_20:4	1_Plasmenyl-PE(P-16:0/20:4)-H	902.565	ether-PE	[M-H]-	Yes	5513	7.4	722.514	Unknown		[M+Na-2H]-	adduct linked to 5260_[M-H]-	0.857143	TRUE	No record	No record		No record	-1	-1	2000	12.1193	Pooled_Neg_IterativeMSMS-r005		1	1	0	0	0
2741	4.658	425.364	11438	-1	Negative			NA		426.371	(M-H)-	NA	NA	NA	NA		NA		NA			6815.475 | 6386.4524	FAHFA	[M-H]-	Yes																				0	0	0	0	0
2742	2.347	531.442	11417	-1	Negative	Fatty acid ester of hydroxyl fatty acid	FAHFA 18:3_16:0	NA	C34H60O4	532.449	(M-H)-	531.442	-0.5	0.5	83.82	FAHFA 34:3	2	FAHFA 18:3/16:0	60.7			1369.58	FAHFA	[M-H]-	Yes																				0	0	0	0	0
2844	8.117	828.575	10719	-1	Negative			NA		829.582	(M-H)-	NA	NA	NA	NA		NA		NA		1_PC(18:1_18:2)+HCO2 | 1_PC(17:1_18:2)+C2H3O2 | 1_PC(17:2_18:1)+C2H3O2	4242.2801 | 959.7488 | 951.3981	PC	[M+HCO2]-	Yes	6511	8.13	828.572	Unknown		[M+Na-2H]-	adduct linked to 6877_[M+CH3COO]-	0.142857	FALSE	No record	No record		No record	-1	-1	-1	9.28809	Pooled_Neg_IterativeMSMS-r001		0	1	0	0	1
2879	7.398	766.539	10551	-1	Negative	Phosphatidylethanolamine	PE 18:0_20:4	NA	C43H78NO8P	767.547	(M-H)-	766.539	-0.4	0.4	77.15	PE 38:4	1	PE 18:0/20:4	100	PE 18:0_20:4	1_DMPE(16:0_20:4)-H	1752.57	DMPE	[M-H]-	Yes																				1	1	0	0	0
2896	8.057	892.607	10488	-1	Negative	Phosphatidylcholine	PC 18:1_22:5	NA	C48H84NO8P	833.593	(M+C2H3O2)-	892.607	-0.6	0.6	82.74	PC 40:6	1	PC 18:1/22:5	100	PC 18:1_22:5	1_PC(18:1_22:5)+C2H3O2 | 1_PC(20:2_20:4)+C2H3O2	3814.4793 | 3576.2012	PC	[M+C2H3O2]-	Yes	7141	8.07	892.606	Unknown		[M-H]-		0.142857	FALSE	No record	No record		No record	-1	-1	-1	8.27772	Pooled_Neg_IterativeMSMS-r001		1	1	0	0	0
2961	7.206	738.508	10174	-1	Negative	Phosphatidylethanolamine	PE 18:2_18:2	NA	C41H74NO8P	739.515	(M-H)-	738.508	-0.3	0.3	68.57	PE 36:4	1	PE 18:2/18:2	100	PE 18:2_18:2	1_PE(18:2_18:2)-H	3803.85	PE	[M-H]-	Yes	5666	7.23	738.507	Unknown		[M-H]-		0.571429	TRUE	No record	No record		No record	-1	-1	1800	22.9844	Pooled_Neg_IterativeMSMS-r003		1	1	0	0	0
2986	3.104	564.367	10035	-1	Negative			NA		565.374	(M-H)-	NA	NA	NA	NA		NA		NA		1_Plasmanyl-LPC(P-18:1)+C2H3O2 | 1_Plasmenyl-LPC(P-18:1)+C2H3O2	5515.7347 | 5515.7347	ether-LPC	[M+C2H3O2]-	Yes	3812	3.08	564.367	w/o MS2:PE 23:0; PE 8:0-15:0; [M-H]-		[M-H]-		0.142857	FALSE	C28H56NO8P	GCMLWFNTGOCWQW-UHFFFAOYNA-N		CCCCCCCCCCCCCCC(=O)OC(COC(=O)CCCCCCC)COP(O)(=O)OCCN	-1	-1	-1	34.6832	Pooled_Neg_IterativeMSMS-r001		0	1	0	0	1
3019	11.709	922.655	9877	-1	Negative	Phosphatidylcholine	PC 22:1_20:4	NA	C50H90NO8P	863.64	(M+C2H3O2)-	922.654	1.4	1.4	81.81	PC 42:5	2	PC 22:1/20:4	56.9	PC 22:1_20:4	1_PC(20:4_22:1)+C2H3O2 | 1_PC(20:0_22:5)+C2H3O2	2297.5635 | 1868.728	PC	[M+C2H3O2]-	Yes	7375	11.7	922.656	w/o MS2:LNAPS 46:4; LNAPS 20:0/n-26:4; [M-H]-		[M-H]-		0.285714	FALSE	C52H94NO10P	SOUOTTUAMVPTMM-MFEKJXGNNA-N		CCCCCCCCCCCCCCCCCCCC(=O)OCC(O)COP(O)(=O)OCC(NC(=O)CCCCCCCCC\C=C/C\C=C/C\C=C/C\C=C/CCCCC)C(O)=O	-1	-1	-1	12.0715	Pooled_Neg_IterativeMSMS-r002		1	1	0	0	0
3055	5.746	831.503	9667	-1	Negative	Phosphatidylinositol	PI 34:3	NA	C43H77O13P	832.51	(M-H)-	831.503	-0.3	0.3	84.88	PI 34:3	2		NA	PI 34:3	1_PI(16:0_18:3)-H	3400.76	PI	[M-H]-	Yes	6553	5.75	831.503	w/o MS2:PI 34:3; PI 12:0-22:3; [M-H]-		[M-H]-		0.285714	FALSE	C43H77O13P	KDLANJQEWCIBAQ-CYOUXDCBNA-N		CCCCCCCCCCCC(=O)OCC(COP(O)(=O)OC1C(O)C(O)C(O)C(O)C1O)OC(=O)CCCCCCCC\C=C/C\C=C/C\C=C/CCCCC	-1	-1	-1	11.0077	Pooled_Neg_IterativeMSMS-r001		1	1	0	0	0
3143	13.277	748.682	9243	-1	Negative	Ceramide non-hydroxyfatty acid-sphingosine	Cer_NS d45:2	NA	C45H87NO3	689.669	(M+C2H3O2)-	748.682	-0.8	0.8	78.55	Cer_NS d45:2	3		NA	Cer_NS d45:2	1_Cer-NS(d18:1/27:1)+C2H3O2	2980.36	Cer-NS	[M+C2H3O2]-	Yes																				1	1	0	0	0
3147	2.822	528.309	9221	-1	Negative	Lysophosphatidylethanolamine	LPE 22:4	NA	C27H48NO7P	529.317	(M-H)-	528.31	-0.5	0.5	60.97	LPE 22:4	1	LPE 22:4	100	LPE 22:4	1_LPE(22:4)-H	4451.58	LPE	[M-H]-	Yes	3515	2.87	528.309	w/o MS2:LPE 22:4; [M-H]-		[M-H2O-H]-	adduct linked to 3858_[M+Na-2H]-	0.571429	FALSE	C27H48NO7P	RSVFMXVZJZRSQQ-LTKCOYKYNA-N		CC\C=C/C\C=C/C\C=C/C\C=C/CCCCCCCCC(=O)OCC(O)COP(O)(=O)OCCN	-1	-1	-1	14.6243	Pooled_Neg_IterativeMSMS-r001		1	1	0	0	0
3186	11.834	804.61	8999	-1	Negative	Ether-linked phosphatidylcholine	EtherPC 18:1e_16:0	NA	C42H84NO7P	745.598	(M+C2H3O2)-	804.612	-2.5	2.5	62.55	EtherPC 34:1e	3	EtherPC 18:1e/16:0	43.4	EtherPC 18:1e_16:0	1_Plasmanyl-PC(O-18:1/16:0)+C2H3O2 | 1_Plasmenyl-PC(P-18:0/16:0)+C2H3O2 | 1_Plasmanyl-PC(O-16:0/18:1)+C2H3O2 | 1_Plasmanyl-PC(O-16:1/18:0)+C2H3O2 | 1_Plasmenyl-PC(P-16:0/18:0)+C2H3O2	2626.538 | 2626.538 | 2337.0709 | 2295.8852 | 2295.8852	ether-PC	[M+C2H3O2]-	Yes																				1	1	0	0	0
3225	6.211	745.55	8838	-1	Negative			NA		746.557	(M-H)-	NA	NA	NA	NA		NA		NA		1_SM(34:2)+HCO2	2458.84	SM	[M+HCO2]-	Yes	5739	6.16	745.549	Unknown		[M-H2O-H]-	adduct linked to 6119_[M+Na-2H]-	0.571429	FALSE	No record	No record		No record	-1	-1	-1	9.87884	Pooled_Neg_IterativeMSMS-r001		0	1	0	0	1
3268	12.957	748.682	8631	-1	Negative			NA		749.689	(M-H)-	NA	NA	NA	NA		NA		NA		1_Cer-NS(d20:1/25:1)+C2H3O2 | 1_Cer-NS(d18:1/27:1)+C2H3O2	1145.4423 | 1114.7606	Cer-NS	[M+C2H3O2]-	Yes																				0	1	0	0	1
3276	7.011	736.492	8601	-1	Negative	Phosphatidylethanolamine	PE 16:0_20:5	NA	C41H72NO8P	737.5	(M-H)-	736.492	-0.3	0.3	88.6	PE 36:5	1	PE 16:0/20:5	100	PE 16:0_20:5	1_PE(16:0_20:5)-H	4956.03	PE	[M-H]-	Yes	5644	7.02	736.492	w/o MS2:PE 36:5; PE 18:0-18:5; [M-H]-		[M-H]-	similar chromatogram in higher mz_6635; similar chromatogram in higher mz_7953; similar chromatogram in higher mz_9013	0.571429	FALSE	C41H72NO8P	IAUXKSFIYCRGFH-VZTVXHQSNA-N		CCCCCCCCCCCCCCCCCC(=O)OCC(COP(O)(=O)OCCN)OC(=O)C\C=C/C\C=C/C\C=C/C\C=C/C\C=C/CC	-1	-1	-1	9.53743	Pooled_Neg_IterativeMSMS-r001		1	1	0	0	0
3296	10.325	874.558	8508	-1	Negative			NA		875.565	(M-H)-	NA	NA	NA	NA		NA		NA		1_PC(20:4_20:4)+HCO2	145.75	PC	[M+HCO2]-	Yes	6956	10.32	874.557	Unknown		[M-H]-		0.714286	FALSE	No record	No record		No record	-1	-1	-1	5.54228	Pooled_Neg_IterativeMSMS-r002		0	1	0	0	1
3318	7.755	570.51	8394	-1	Negative			NA		571.517	(M-H)-	NA	NA	NA	NA		NA		NA		1_Cer-NDS(d18:0/14:0)+C2H3O2	3073.01	Cer-NDS	[M+C2H3O2]-	Yes	3879	7.76	570.51	w/o MS2:Cer-NDS d32:0; Cer-NDS d30:0/2:0; [M+CH3COO]-		[M-H]-	similar chromatogram in higher mz_7952	0.857143	FALSE	C32H65NO3	RBLYZAHCQOPTDZ-UHFFFAOYNA-N		CCCCCCCCCCCCCCCCCCCCCCCCCCCC(O)C(CO)NC(C)=O	-1	-1	-1	15.5703	Pooled_Neg_IterativeMSMS-r001		0	1	0	0	1
3338	14.153	838.786	8332	-1	Negative			NA		839.793	(M-H)-	NA	NA	NA	NA		NA		NA		1_Cer-NP(t20:0/30:0)+C2H3O2	3029.77	Cer-NP	[M+C2H3O2]-	Yes	6625	14.16	838.786	Unknown		[M-H]-		0.857143	FALSE	No record	No record		No record	-1	-1	-1	6.16227	Pooled_Neg_IterativeMSMS-r001		0	1	0	0	1
3367	9.772	610.541	8190	-1	Negative	Ceramide non-hydroxyfatty acid-sphingosine	Cer_NS d19:1_16:0	NA	C35H69NO3	551.528	(M+C2H3O2)-	610.542	-0.5	0.5	75.7	Cer_NS d35:1	1	Cer_NS d19:1/16:0	100	Cer_NS d19:1_16:0	1_Cer-NS(d19:1/16:0)+C2H3O2	4253.92	Cer-NS	[M+C2H3O2]-	Yes																				1	1	0	0	0
3379	15.139	976.891	8135	-1	Negative			NA		977.898	(M-H)-	NA	NA	NA	NA		NA		NA		1_Cer-EODS(d21:0/20:0-O-18:1)+C2H3O2 | 1_Cer-EODS(d21:0/20:1-O-18:0)+C2H3O2 | 1_Cer-EODS(d21:0/18:0-O-20:1)+C2H3O2	5332.1933 | 1032.798 | 921.4104	Cer-EODS	[M+C2H3O2]-	Yes	7807	15.14	976.891	w/o MS2:Cer-AP t59:2; Cer-AP t17:0/42:2; [M+CH3COO]-		[M-H]-		0.714286	FALSE	C59H115NO5	RLXNDYMRNZSMIN-LKWRTGPGNA-N		CCCCCCCCCCCCCCCCC\C=C/C\C=C/CCCCCCCCCCCCCCCCCCC(O)C(=O)NC(CO)C(O)C(O)CCCCCCCCCCCCC	-1	-1	-1	18.1999	Pooled_Neg_IterativeMSMS-r002		0	1	0	0	1
3407	11.162	612.557	8012	-1	Negative			NA		613.564	(M-H)-	NA	NA	NA	NA		NA		NA		1_Cer-NDS(d18:0/17:0)+C2H3O2	3149.33	Cer-NDS	[M+C2H3O2]-	Yes	4342	11.16	612.557	w/o MS2:Cer-NDS d35:0; Cer-NDS d33:0/2:0; [M+CH3COO]-		[M-H]-		0.571429	FALSE	C35H71NO3	DBHNFEAGZRZPKK-UHFFFAOYNA-N		CCCCCCCCCCCCCCCCCCCCCCCCCCCCCCC(O)C(CO)NC(C)=O	-1	-1	-1	18.3846	Pooled_Neg_IterativeMSMS-r001		0	1	0	0	1
3460	2.106	820.549	7820	-1	Negative			NA		821.557	(M-H)-	NA	NA	NA	NA		NA		NA		1_Plasmenyl-PS(P-20:1/20:4)-H	205.406	ether-PS	[M-H]-	Yes	6439	2.11	820.55	w/o MS2:PC 36:7e; PC 14:1e/22:6; [M+CH3COO]-		[M-H]-		0.857143	FALSE	C44H76NO7P	AXGNAJSJYHDVIE-PANLHICANA-N		CCCC\C=C/CCCCCCCCOCC(COP([O-])(=O)OCC[N+](C)(C)C)OC(=O)CC\C=C/C\C=C/C\C=C/C\C=C/C\C=C/C\C=C/CC	-1	-1	-1	5.00858	Pooled_Neg_IterativeMSMS-r001		0	1	0	0	1
3489	12.473	912.71	7704	-1	Negative			NA		913.718	(M-H)-	NA	NA	NA	NA		NA		NA		1_Plasmanyl-PC(O-22:0/20:3)+C2H3O2 | 1_Plasmanyl-PC(O-24:1/18:2)+C2H3O2 | 1_Plasmenyl-PC(P-24:0/18:2)+C2H3O2	3556.0857 | 3086.4065 | 3086.4065	ether-PC	[M+C2H3O2]-	Yes	7299	12.45	912.708	w/o MS2:LPC 42:3; [M+CH3COO]-		[M+Na-2H]-	adduct linked to 6942_[M-H2O-H]-	0.428571	FALSE	C50H96NO7P	WJQPVPNICDCELH-IHDWIWDKNA-N		CCCCCCC\C=C/C\C=C/C\C=C/CCCCCCCCCCCCCCCCCCCCCCCCCCC(=O)OCC(O)COP([O-])(=O)OCC[N+](C)(C)C	-1	-1	-1	7.36797	Pooled_Neg_IterativeMSMS-r002		0	1	0	0	1
3519	14.146	948.859	7599	-1	Negative			NA		949.866	(M-H)-	NA	NA	NA	NA		NA		NA		1_Cer-EODS(d21:0/18:0-O-18:1)+C2H3O2 | 1_Cer-EODS(d21:0/20:1-O-16:0)+C2H3O2 | 1_Cer-EODS(d21:0/20:0-O-16:1)+C2H3O2 | 1_Cer-EODS(d21:0/22:1-O-14:0)+C2H3O2	3254.4966 | 815.2096 | 651.5137 | 650.3346	Cer-EODS	[M+C2H3O2]-	Yes	7586	14.13	948.859	w/o MS2:Cer-AP t57:2; Cer-AP t15:0/42:2; [M+CH3COO]-		[M-H]-	adduct linked to 7430_[M-H2O-H]-	0.714286	FALSE	C57H111NO5	UNZJERUANUBZNY-WGSVINMHNA-N		CCCCCCCCCCCCCCCCC\C=C/C\C=C/CCCCCCCCCCCCCCCCCCC(O)C(=O)NC(CO)C(O)C(O)CCCCCCCCCCC	-1	-1	-1	12.6092	Pooled_Neg_IterativeMSMS-r001		0	1	0	0	1
3699	9.498	804.576	6964	-1	Negative			NA		805.584	(M-H)-	NA	NA	NA	NA		NA		NA		1_PC(16:0_18:1)+HCO2	3790.51	PC	[M+HCO2]-	Yes																				0	1	0	0	1
3770	12.616	862.691	6700	-1	Negative	Ether-linked phosphatidylcholine	EtherPC 16:0e_22:0	NA	C46H94NO7P	803.677	(M+C2H3O2)-	862.691	0	0	64.25	EtherPC 38:0e	1	EtherPC 16:0e/22:0	100	EtherPC 16:0e_22:0	1_Plasmanyl-PC(O-22:0/16:0)+C2H3O2	2265.4	ether-PC	[M+C2H3O2]-	Yes																				1	1	0	0	0
3962	6.491	554.479	6054	-1	Negative	Ceramide non-hydroxyfatty acid-sphingosine	Cer_NS d31:1	NA	C31H61NO3	495.465	(M+C2H3O2)-	554.479	-0.7	0.7	76.47	Cer_NS d31:1	4		NA	Cer_NS d31:1	1_Cer-NS(d19:1/12:0)+C2H3O2 | 1_Cer-NS(d17:1/14:0)+C2H3O2	1385.343 | 1375.6287	Cer-NS	[M+C2H3O2]-	Yes	3712	6.49	554.478	w/o MS2:Cer-NS d31:1; Cer-NS d29:1/2:0; [M+CH3COO]-		[M-H]-		0.857143	FALSE	C31H61NO3	ZZVGENRTAKBGHU-CYYJNZCTNA-N		CCCCCCCCCCCCCCCCCCCCCCCC\C=C\C(O)C(CO)NC(C)=O	-1	-1	-1	13.4933	Pooled_Neg_IterativeMSMS-r001		1	1	0	0	0
3975	12.074	592.567	6020	-1	Negative			NA		593.574	(M-H)-	NA	NA	NA	NA		NA		NA		1_Cer-NS(d18:1/20:0)-H	1324.62	Cer-NS	[M-H]-	Yes	4107	12.06	592.567	w/o MS2:Cer-NS d38:1; Cer-NS d36:1/2:0; [M-H]-		[M-H]-	adduct linked to 4742_[M+CH3COO]-; found in higher mz's MsMs_4742; similar chromatogram in higher mz_7465; similar chromatogram in higher mz_6656; similar chromatogram in higher mz_8885	0.714286	FALSE	C38H75NO3	MOEHFXPVJPZIKS-JEIPZWNWNA-N		CCCCCCCCCCCCCCCCCCCCCCCCCCCCCCC\C=C\C(O)C(CO)NC(C)=O	-1	-1	-1	8.09818	Pooled_Neg_IterativeMSMS-r001		0	1	0	0	1
3992	12.403	886.691	5966	-1	Negative			NA		887.698	(M-H)-	NA	NA	NA	NA		NA		NA		1_Plasmanyl-PC(O-24:1/16:1)+C2H3O2 | 1_Plasmenyl-PC(P-24:0/16:1)+C2H3O2	335.1283 | 335.1283	ether-PC	[M+C2H3O2]-	Yes																				0	1	0	0	1
4027	1.338	524.3	5854	-1	Negative	Lysophophatidylcholine	LPC 14:1/0:0	NA	C22H44NO7P	465.286	(M+C2H3O2)-	524.299	0.4	0.4	79.57	LPC 14:1	1	LPC 14:1	100	LPC 14:1/0:0	1_LPC(14:1)+C2H3O2	3649.77	LPC	[M+C2H3O2]-	Yes	3483	1.34	524.3	w/o MS2:LPC 14:1; [M+CH3COO]-		[M-H]-		0.285714	FALSE	C22H44NO7P	JXGLGTFMAQOJBB-HJWRWDBZNA-N		CCCC\C=C/CCCCCCCC(=O)OCC(O)COP([O-])(=O)OCC[N+](C)(C)C	-1	-1	-1	6.16435	Pooled_Neg_IterativeMSMS-r001		1	1	0	0	0
4078	2.084	433.236	5703	-1	Negative			NA		434.243	(M-H)-	NA	NA	NA	NA		NA		NA		1_LPA(18:0)-H	860.547	LPA	[M-H]-	Yes																				0	1	0	0	1
4182	12.95	916.737	5433	-1	Negative			NA		917.745	(M-H)-	NA	NA	NA	NA		NA		NA		1_Plasmanyl-PC(O-24:0/18:1)+C2H3O2	2220.05	ether-PC	[M+C2H3O2]-	Yes	7334	13	916.736	w/o MS2:LPC 42:1; [M+CH3COO]-		[M-H2O-H]-	adduct linked to 7910_[M+Hac-H]-	0.142857	FALSE	C50H100NO7P	DWURUXKIFKHCNP-PFONDFGANA-N		CCCCCCCCCC\C=C/CCCCCCCCCCCCCCCCCCCCCCCCCCCCCC(=O)OCC(O)COP([O-])(=O)OCC[N+](C)(C)C	-1	-1	-1	7.61317	Pooled_Neg_IterativeMSMS-r001		0	1	0	0	1
4323	6.946	890.59	5035	-1	Negative			NA		891.597	(M-H)-	NA	NA	NA	NA		NA		NA		1_PC(18:2_22:5)+C2H3O2	1432.45	PC	[M+C2H3O2]-	Yes																				0	1	0	0	1
4398	11.591	922.654	4833	-1	Negative	Phosphatidylcholine	PC 42:5	NA	C50H90NO8P	863.64	(M+C2H3O2)-	922.654	-0.4	0.4	76.47	PC 42:5	13		NA	PC 42:5	1_PC(20:4_22:1)+C2H3O2 | 1_PC(20:0_22:5)+C2H3O2	2297.5635 | 1868.728	PC	[M+C2H3O2]-	Yes																				1	1	0	0	0
4399	14.099	972.859	4832	-1	Negative			NA		973.866	(M-H)-	NA	NA	NA	NA		NA		NA		1_Cer-EOS(d21:1/20:0-O-18:2)+C2H3O2	2863.97	Cer-EOS	[M+C2H3O2]-	Yes																				0	1	0	0	1
4402	7.72	824.582	4826	-1	Negative			NA		825.589	(M-H)-	NA	NA	NA	NA		NA		NA		1_Plasmanyl-PC(O-16:0/20:5)+C2H3O2 | 1_Plasmanyl-PC(O-16:1/20:4)+C2H3O2 | 1_Plasmenyl-PC(P-16:0/20:4)+C2H3O2	4246.6678 | 3145.6399 | 3145.6399	ether-PC	[M+C2H3O2]-	Yes																				0	1	0	0	1
4480	10.202	774.544	4593	-1	Negative	Ether-linked phosphatidylethanolamine	EtherPE 18:2e_22:5	NA	C45H78NO7P	775.552	(M-H)-	774.544	-0.6	0.6	71.58	EtherPE 40:7e	2	EtherPE 18:2e/22:5	81.5	EtherPE 18:2e_22:5	1_Plasmenyl-PE(P-18:1/22:5)-H	3130.63	ether-PE	[M-H]-	Yes																				1	1	0	0	0
4492	9.726	776.559	4579	-1	Negative	Ether-linked phosphatidylethanolamine	EtherPE 18:1e_22:5	NA	C45H80NO7P	777.567	(M-H)-	776.56	-1.4	1.4	71.52	EtherPE 40:6e	1	EtherPE 18:1e/22:5	100	EtherPE 18:1e_22:5	1_Plasmenyl-PE(P-18:0/22:5)-H	2925.72	ether-PE	[M-H]-	Yes																				1	1	0	0	0
4547	12.267	750.659	4402	-1	Negative			NA		751.666	(M-H)-	NA	NA	NA	NA		NA		NA		1_Cer-BS(d26:2/18:0)+C2H3O2	1470.93	Cer-BS	[M+C2H3O2]-	Yes																				0	1	0	0	1
4582	9.927	1261.82	4305	-1	Negative	Ganglioside GM3	GM3 d42:2	NA	C65H118N2O21	1262.82	(M-H)-	1261.82	1.2	1.2	92.72	GM3 d42:2	23		NA	GM3 d42:2	3_NeuAcalpha2-3Galbeta1-4Glcbeta-Cer(d42:2)-H	3009.74	Ganglioside	[M-H]-	Yes	8467	9.86	1261.81	Unknown		[M-H]-		0.857143	TRUE	No record	No record		No record	-1	-1	1000	11.8984	Pooled_Neg_IterativeMSMS-r004		1	1	0	0	0
4614	6.445	742.539	4218	-1	Negative	Phosphatidylethanolamine	PE 18:0_18:2	NA	C41H78NO8P	743.547	(M-H)-	742.539	-0.5	0.5	85.77	PE 36:2	3	PE 18:0/18:2	41.3	PE 18:0_18:2	1_PE(18:1_18:1)-H	3405.97	PE	[M-H]-	Yes																				1	1	0	0	0
4622	11.107	790.596	4204	-1	Negative			NA		791.604	(M-H)-	NA	NA	NA	NA		NA		NA		1_Plasmanyl-PC(O-16:1/17:0)+C2H3O2 | 1_Plasmenyl-PC(P-16:0/17:0)+C2H3O2	1383.711 | 1383.711	ether-PC	[M+C2H3O2]-	Yes																				0	1	0	0	1
4665	10.337	640.552	4089	-1	Negative			NA		641.559	(M-H)-	NA	NA	NA	NA		NA		NA		1_Cer-BDS(d18:0/18:1)+C2H3O2	1939.78	Cer-BDS	[M+C2H3O2]-	Yes	4597	10.34	640.553	Unknown		[M-H]-	similar chromatogram in higher mz_6177	0.571429	TRUE	No record	No record		No record	-1	-1	-1	3.35466	Pooled_Neg_IterativeMSMS-r006		0	1	0	0	1
4842	8.115	552.499	3592	-1	Negative			NA		553.506	(M-H)-	NA	NA	NA	NA		NA		NA		1_Cer-AS(d18:1/16:0)-H	1338.67	Cer-AS	[M-H]-	Yes																				0	1	0	0	1
4895	5.108	708.481	3431	-1	Negative			NA		709.488	(M-H)-	NA	NA	NA	NA		NA		NA		1_PC(10:0_16:0)+C2H3O2	308.549	PC	[M+C2H3O2]-	Yes																				0	1	0	0	1
4919	7.821	850.596	3355	-1	Negative	Ether-linked phosphatidylcholine	EtherPC 18:1e_20:5	NA	C46H82NO7P	791.583	(M+C2H3O2)-	850.597	-1.1	1.1	69.77	EtherPC 38:6e	1	EtherPC 18:1e/20:5	100	EtherPC 18:1e_20:5	1_Plasmanyl-PC(O-18:1/20:5)+C2H3O2 | 1_Plasmenyl-PC(P-18:0/20:5)+C2H3O2	1295.0936 | 1295.0936	ether-PC	[M+C2H3O2]-	Yes																				1	1	0	0	0
4958	10.243	818.594	3254	-1	Negative			NA		819.601	(M-H)-	NA	NA	NA	NA		NA		NA		1_PC(16:0_18:1)+C2H3O2 | 1_PC(16:1_18:0)+C2H3O2	4201.7676 | 2746.7685	PC	[M+C2H3O2]-	Yes																				0	1	0	0	1
5015	3.433	803.507	3121	-1	Negative			NA		804.515	(M-H)-	NA	NA	NA	NA		NA		NA		1_OxPG(18:1_18:2(2O))-H	2861.91	OxPG	[M-H]-	Yes																				0	1	0	0	1
5017	7.627	916.605	3115	-1	Negative			NA		917.613	(M-H)-	NA	NA	NA	NA		NA		NA		1_PC(20:4_22:4)+C2H3O2	732.35	PC	[M+C2H3O2]-	Yes																				0	1	0	0	1
5060	10.207	563.504	2957	-1	Negative	Fatty acid ester of hydroxyl fatty acid	FAHFA 18:1_18:0	NA	C36H68O4	564.512	(M-H)-	563.505	-0.8	0.8	66.71	FAHFA 36:1	1	FAHFA 18:1/18:0	100			1441.26	FAHFA	[M-H]-	Yes																				0	0	0	0	0
5101	11.022	730.538	2848	-1	Negative			NA		731.545	(M-H)-	NA	NA	NA	NA		NA		NA		1_PE(17:0_18:1)-H	716.43	PE	[M-H]-	Yes																				0	1	0	0	1
5178	5.256	734.499	2542	-1	Negative			NA		735.507	(M-H)-	NA	NA	NA	NA		NA		NA		1_PC(12:0_16:1)+C2H3O2	840.48	PC	[M+C2H3O2]-	Yes																				0	1	0	0	1
5290	4.506	594.413	2126	-2	Negative			NA		1190.84	(M-2H)-2	NA	NA	NA	NA		NA		NA		1_Plasmenyl-LPC(P-20:0)+C2H3O2 | 1_Plasmanyl-LPC(P-20:0)+C2H3O2	912.82324 | 824.4899	ether-LPC	[M+C2H3O2]-	Yes																				0	1	0	0	1
5311	10.372	730.576	2018	-1	Negative			NA		731.583	(M-H)-	NA	NA	NA	NA		NA		NA		1_Plasmanyl-PE(O-18:0/18:1)-H	907.236	ether-PE	[M-H]-	Yes	5590	10.37	730.576	w/o MS2:LPE 36:1; [M-H]-		[M-H]-		0.142857	FALSE	C41H82NO7P	MTSXINFBXVIYAW-QXMHVHEDNA-N		CCCCCCCCCC\C=C/CCCCCCCCCCCCCCCCCCCCCCCC(=O)OCC(O)COP(O)(=O)OCCN	-1	-1	-1	3.60953	Pooled_Neg_IterativeMSMS-r003		0	1	0	0	1
1677	13.04	762.696	22396	-1	Negative	Ceramide non-hydroxyfatty acid-sphingosine	Cer_NS d22:2_24:0	NA	C46H89NO3	703.684	(M+C2H3O2)-	762.698	-2.7	2.7	68.83	Cer_NS d46:2	2	Cer_NS d22:2/24:0	56.5	Cer_NS d22:2_24:0																									1	0	0	1	0
1953	12.117	644.598	18645	-1	Negative	Ceramide non-hydroxyfatty acid-sphingosine	Cer_NS d20:3_22:0	NA	C42H79NO3	645.606	(M-H)-	644.599	-0.6	0.6	73.97	Cer_NS d42:3	1	Cer_NS d20:3/22:0	100	Cer_NS d20:3_22:0						4634	12.12	644.599	w/o MS2:Cer-NS d42:3; Cer-NS d8:1/34:2; [M-H]-		[M-H]-	adduct linked to 5311_[M+CH3COO]-; found in higher mz's MsMs_5311	0.857143	FALSE	C42H79NO3	VAWIWAHBTXHSCK-IXKXBLEJNA-N		CCCCCCC\C=C/C\C=C/CCCCCCCCCCCCCCCCCCCCCC(=O)NC(CO)C(O)\C=C\CCC	-1	-1	-1	18.1798	Pooled_Neg_IterativeMSMS-r001		1	0	0	1	0
2483	13.91	792.745	13344	-1	Negative	Ceramide non-hydroxyfatty acid-sphingosine	Cer_NS d48:1	NA	C48H95NO3	733.731	(M+C2H3O2)-	792.745	-0.7	0.7	94.87	Cer_NS d48:1	17		NA	Cer_NS d48:1						6186	13.92	792.744	w/o MS2:Cer-NS d48:1; Cer-NS d8:1/40:0; [M+CH3COO]-		[M-H]-	similar chromatogram in higher mz_6476	0.857143	FALSE	C48H95NO3	GSRJTGMNAGJAAS-BOMCYIIUNA-N		CCCCCCCCCCCCCCCCCCCCCCCCCCCCCCCCCCCCCCCC(=O)NC(CO)C(O)\C=C\CCC	-1	-1	-1	13.5089	Pooled_Neg_IterativeMSMS-r001		1	0	0	1	0
4626	8.383	596.526	4200	-1	Negative	Ceramide non-hydroxyfatty acid-sphingosine	Cer_NS d18:1_16:0	NA	C34H67NO3	537.512	(M+C2H3O2)-	596.526	-0.2	0.2	83.38	Cer_NS d34:1	1	Cer_NS d18:1/16:0	100	Cer_NS d18:1_16:0						4169	8.37	596.525	Unknown		[M-H]-		0.142857	FALSE	No record	No record		No record	-1	-1	-1	2.63884	Pooled_Neg_IterativeMSMS-r002		1	0	0	1	0
4819	10.709	624.556	3657	-1	Negative	Ceramide non-hydroxyfatty acid-sphingosine	Cer_NS d36:1	NA	C36H71NO3	565.543	(M+C2H3O2)-	624.557	-1.4	1.4	84.87	Cer_NS d36:1	11		NA	Cer_NS d36:1																									1	0	0	1	0
4823	14.732	834.792	3648	-1	Negative	Ceramide non-hydroxyfatty acid-sphingosine	Cer_NS d22:1_29:0	NA	C51H101NO3	775.778	(M+C2H3O2)-	834.792	0.3	0.3	62.54	Cer_NS d51:1	1	Cer_NS d22:1/29:0	100	Cer_NS d22:1_29:0						6595	14.72	834.79	w/o MS2:Cer-NS d51:1; Cer-NS d8:1/43:0; [M+CH3COO]-		[M-H]-		0.142857	FALSE	C51H101NO3	MCQHHIHWTWLVLL-AGWFHUCLNA-N		CCCCCCCCCCCCCCCCCCCCCCCCCCCCCCCCCCCCCCCCCCC(=O)NC(CO)C(O)\C=C\CCC	-1	-1	-1	3.99651	Pooled_Neg_IterativeMSMS-r001		1	0	0	1	0
5177	10.545	624.559	2542	-1	Negative	Ceramide non-hydroxyfatty acid-sphingosine	Cer_NS d36:1	NA	C36H71NO3	565.543	(M+C2H3O2)-	624.557	2.9	2.9	82.05	Cer_NS d36:1	11		NA	Cer_NS d36:1																									1	0	0	1	0
2239	12.61	964.737	15578	-1	Negative	Ether-linked phosphatidylcholine	EtherPC 46:5e	NA	C54H100NO7P	905.724	(M+C2H3O2)-	964.738	-0.6	0.6	96.25	EtherPC 46:5e	6		NA	EtherPC 46:5e						7713	12.61	964.737	Unknown		[M+Na-2H]-	adduct linked to 7946_[M+Hac-H]-	0.142857	FALSE	No record	No record		No record	-1	-1	-1	10.1866	Pooled_Neg_IterativeMSMS-r002|7714		1	0	0	1	0
2288	10.929	880.643	14981	-1	Negative	Ether-linked phosphatidylcholine	EtherPC 18:1e_22:4	NA	C48H88NO7P	821.63	(M+C2H3O2)-	880.644	-0.8	0.8	68.62	EtherPC 40:5e	1	EtherPC 18:1e/22:4	100	EtherPC 18:1e_22:4						7011	10.9	880.644	Unknown		[M-H]-		0.428571	FALSE	No record	No record		No record	-1	-1	-1	26.0004	Pooled_Neg_IterativeMSMS-r001		1	0	0	1	0
2366	12.634	888.708	14362	-1	Negative	Ether-linked phosphatidylcholine	EtherPC 40:1e	NA	C48H96NO7P	829.692	(M+C2H3O2)-	888.706	1.7	1.7	71.37	EtherPC 40:1e	6		NA	EtherPC 40:1e																									1	0	0	1	0
2582	10.217	750.544	12617	-1	Negative	Ether-linked phosphatidylethanolamine	EtherPE 18:2e_20:3	NA	C43H78NO7P	751.552	(M-H)-	750.544	-0.8	0.8	90.53	EtherPE 38:5e	6	EtherPE 18:2e/20:3	38	EtherPE 18:2e_20:3						5792	10.21	750.543	Unknown		[M-C6H10O5-H]-	adduct linked to 7462_[M+Na-2H]-	0.142857	FALSE	No record	No record		No record	-1	-1	-1	8.56204	Pooled_Neg_IterativeMSMS-r001		1	0	0	1	0
13	3.313	563.504	6160491	-1	Negative	Fatty acid ester of hydroxyl fatty acid	FAHFA 18:1_18:0	NA	C36H68O4	564.512	(M-H)-	563.505	-0.1	0.1	99.31	FAHFA 36:1	1	FAHFA 18:1/18:0	100							3798	3.31	563.505	w/o MS2:FAHFA 36:1; FAHFA 18:0/18:1; [M-H]-		[M-H]-	adduct linked to 4050_[M+Na-2H]-; adduct linked to 4423_[M+Hac-H]-	0.857143	TRUE	C36H68O4	LXJPKLAQYARNGU-BXVZCJGGNA-N		CCCCCCCCCCCCCCCCCC(=O)OC(CCCCCCC(O)=O)\C=C/CCCCCCCC	-1	-1	-1	12611	Pooled_Neg_IterativeMSMS-r001		0	0	0	0	0
29	2.668	559.473	3181354	-1	Negative	Fatty acid ester of hydroxyl fatty acid	FAHFA 18:2_18:1	NA	C36H64O4	560.481	(M-H)-	559.473	0	0	99.79	FAHFA 36:3	1	FAHFA 18:2/18:1	100							3761	2.67	559.474	w/o MS2:FAHFA 36:3; FAHFA 18:1/18:2; [M-H]-		[M-H]-		0.857143	TRUE	C36H64O4	BXKZSDVPBFDTEK-CCSKTMJNNA-N		CCCCCCCC\C=C/CCCCCCCC(=O)OC(CCCCCCC(O)=O)\C=C/C\C=C/CCCCC	-1	-1	-1	3389.19	Pooled_Neg_IterativeMSMS-r001		0	0	0	0	0
158	2.371	507.442	459763	-1	Negative	Fatty acid ester of hydroxyl fatty acid	FAHFA 16:1_16:0	NA	C32H60O4	508.449	(M-H)-	507.442	-0.1	0.1	99.66	FAHFA 32:1	1	FAHFA 16:1/16:0	100							3340	2.37	507.442	w/o MS2:FAHFA 32:1; FAHFA 6:0/26:1; [M-H]-		[2M-H]-	adduct linked to 1049_[M-H]-	0.857143	TRUE	C32H60O4	VDNIUPHZSADQHK-PFONDFGANA-N		CCCCCCCCCC\C=C/CCCCCC(CCCCCCCC(O)=O)OC(=O)CCCCC	-1	-1	-1	496.917	Pooled_Neg_IterativeMSMS-r001		0	0	0	0	0
179	3.434	563.504	371805	-1	Negative	Fatty acid ester of hydroxyl fatty acid	FAHFA 18:1_18:0	NA	C36H68O4	564.512	(M-H)-	563.505	-0.3	0.3	99.52	FAHFA 36:1	1	FAHFA 18:1/18:0	100																										0	0	0	0	0
253	3.315	585.486	247667	-1	Negative	Fatty acid ester of hydroxyl fatty acid	FAHFA 18:1_20:3	NA	C38H66O4	586.496	(M-H)-	585.489	-4.6	4.6	85.62	FAHFA 38:4	1	FAHFA 18:1/20:3	100							4050	3.31	585.486	w/o MS2:FAHFA 38:4; FAHFA 18:1/20:3; [M-H]-		[M+Na-2H]-	adduct linked to 3798_[M-H]-; found in higher mz's MsMs_7123	0.857143	TRUE	C38H66O4	UWSSQGYIAHOMJM-OMCRSCLLNA-N		CCCCCCCC\C=C/CCCCCCCC(=O)OC(CCCCCCCCC(O)=O)\C=C/C\C=C/C\C=C/CC	-1	-1	-1	232.399	Pooled_Neg_IterativeMSMS-r001		0	0	0	0	0
265	2.591	607.473	236493	-1	Negative	Fatty acid ester of hydroxyl fatty acid	FAHFA 20:4_20:3	NA	C40H64O4	608.481	(M-H)-	607.473	-0.1	0.1	98.85	FAHFA 40:7	1	FAHFA 20:4/20:3	100							4275	2.59	607.473	w/o MS2:FAHFA 40:7; FAHFA 16:3/24:4; [M-H]-		[2M-H]-	adduct linked to 1555_[M-H]-	0.857143	FALSE	C40H64O4	MVXVXCCFDPTYEI-HJACMWFZNA-N		CC\C=C/C\C=C/C\C=C/CCCCCC(=O)OC(CCCCCCCC(O)=O)CC\C=C/C\C=C/C\C=C/C\C=C/CC	-1	-1	-1	119.573	Pooled_Neg_IterativeMSMS-r001		0	0	0	0	0
420	4.048	589.518	131714	-1	Negative	Fatty acid ester of hydroxyl fatty acid	FAHFA 18:0_20:2	NA	C38H70O4	590.527	(M-H)-	589.52	-4.5	4.5	81.24	FAHFA 38:2	1	FAHFA 18:0/20:2	100							4085	4.05	589.518	w/o MS2:FAHFA 38:2; FAHFA 18:0/20:2; [M-H]-		[M+Na-2H]-	adduct linked to 3854_[M-H]-	0.857143	TRUE	C38H70O4	HPRZTBFQSJGUBH-GNPIQOGONA-N		CCCCCCCCCCCCCCCCCC(=O)OC(CCCCCCCCC(O)=O)\C=C/C\C=C/CCCCC	-1	-1	-1	188.647	Pooled_Neg_IterativeMSMS-r001		0	0	0	0	0
439	3.348	613.52	124892	-1	Negative	Fatty acid ester of hydroxyl fatty acid	FAHFA 22:4_18:0	NA	C40H70O4	614.527	(M-H)-	613.52	-0.2	0.2	98.54	FAHFA 40:4	1	FAHFA 22:4/18:0	100							4350	3.35	613.52	w/o MS2:FAHFA 40:4; FAHFA 16:2/24:2; [M-H]-		[M-H]-		0.857143	FALSE	C40H70O4	LUPMEJSGBNPLFH-NNNGQECQNA-N		CCCCCCC\C=C/C\C=C/CCCC(CCCCCCCC(O)=O)OC(=O)CCCCCCC\C=C/C\C=C/CCC	-1	-1	-1	66.2587	Pooled_Neg_IterativeMSMS-r001		0	0	0	0	0
505	3.098	533.455	109504	-1	Negative	Fatty acid ester of hydroxyl fatty acid	FAHFA 16:0_18:2	NA	C34H62O4	534.465	(M-H)-	533.457	-4.8	4.8	92.41	FAHFA 34:2	1	FAHFA 16:0/18:2	100							3557	3.1	533.455	w/o MS2:FAHFA 34:2; FAHFA 16:0/18:2; [M-H]-		[M+Hac-H]-	adduct linked to 3232_[M+Na-2H]-; found in higher mz's MsMs_4361	0.857143	TRUE	C34H62O4	JCRDUCZMRFWETL-BEEJUBGZNA-N		CCCCCCCCCCCCCCCC(=O)OC(CCCCCCC(O)=O)\C=C/C\C=C/CCCCC	-1	-1	-1	55.0456	Pooled_Neg_IterativeMSMS-r002		0	0	0	0	0
642	2.632	583.473	80959	-1	Negative	Fatty acid ester of hydroxyl fatty acid	FAHFA 20:4_18:1	NA	C38H64O4	584.481	(M-H)-	583.473	0	0	95.69	FAHFA 38:5	1	FAHFA 20:4/18:1	100							4035	2.63	583.474	w/o MS2:FAHFA 38:5; FAHFA 14:1/24:4; [M-H]-		[M-C6H10O5-H]-	adduct linked to 5736_[M-H]-	0.857143	FALSE	C38H64O4	ZOKJUOLMAOAORK-QIZZIZRNNA-N		CCCC\C=C/CCCCCCCC(=O)OC(CCCCCCCC(O)=O)CC\C=C/C\C=C/C\C=C/C\C=C/CC	-1	-1	-1	35.6213	Pooled_Neg_IterativeMSMS-r001		0	0	0	0	0
667	2.663	581.455	77323	-1	Negative	Fatty acid ester of hydroxyl fatty acid	FAHFA 18:2_20:4	NA	C38H62O4	582.465	(M-H)-	581.457	-4.7	4.7	69.4	FAHFA 38:6	1	FAHFA 18:2/20:4	100							4008	2.66	581.455	Unknown		[M-H]-		0.428571	FALSE	No record	No record		No record	-1	-1	-1	21.9032	Pooled_Neg_IterativeMSMS-r001		0	0	0	0	0
793	11.654	611.505	60595	-1	Negative	Fatty acid ester of hydroxyl fatty acid	FAHFA 18:2_22:3	NA	C40H68O4	612.512	(M-H)-	611.505	1.6	1.6	64.89	FAHFA 40:5	1	FAHFA 18:2/22:3	100							4322	11.65	611.506	Unknown		[M-H2O-H]-	adduct linked to 4719_[M+Na-2H]-	0.857143	TRUE	No record	No record		No record	-1	-1	-1	28.019	Pooled_Neg_IterativeMSMS-r002		0	0	0	0	0
818	2.398	655.473	58616	-1	Negative	Fatty acid ester of hydroxyl fatty acid	FAHFA 22:6_22:5	NA	C44H64O4	656.481	(M-H)-	655.473	-0.4	0.4	91.52	FAHFA 44:11	1	FAHFA 22:6/22:5	100							4788	2.4	655.472	w/o MS2:FAHFA 44:11; FAHFA 22:6/22:5; [M-H]-		[2M-H]-	adduct linked to 1701_[M-H]-	0.857143	TRUE	C44H64O4	HUHMBNLFYUCKRQ-DBMWDBHDNA-N		CC\C=C/C\C=C/C\C=C/C\C=C/C\C=C/C\C=C/CCC(=O)OC(CCCCC(O)=O)\C=C/C\C=C/C\C=C/C\C=C/C\C=C/CC	-1	-1	-1	62.4263	Pooled_Neg_IterativeMSMS-r002		0	0	0	0	0
918	2.145	555.442	50058	-1	Negative	Fatty acid ester of hydroxyl fatty acid	FAHFA 18:3_18:2	NA	C36H60O4	556.449	(M-H)-	555.442	-0.2	0.2	98.18	FAHFA 36:5	1	FAHFA 18:3/18:2	100							3718	2.14	555.442	Unknown		[2M-H]-	adduct linked to 1221_[M-H]-	0.857143	TRUE	No record	No record		No record	-1	-1	-1	30.5205	Pooled_Neg_IterativeMSMS-r002		0	0	0	0	0
939	11.456	635.505	48722	-1	Negative	Fatty acid ester of hydroxyl fatty acid	FAHFA 20:4_22:3	NA	C42H68O4	636.512	(M-H)-	635.505	1.4	1.4	69.87	FAHFA 42:7	1	FAHFA 20:4/22:3	100							4539	11.45	635.505	Unknown		[M-H2O-H]-	adduct linked to 4977_[M+Na-2H]-; similar chromatogram in higher mz_4982	0.857143	FALSE	No record	No record		No record	-1	-1	-1	52.6163	Pooled_Neg_IterativeMSMS-r001		0	0	0	0	0
1068	9.849	609.49	41017	-1	Negative	Fatty acid ester of hydroxyl fatty acid	FAHFA 18:2_22:4	NA	C40H66O4	610.496	(M-H)-	609.489	1.5	1.5	66.71	FAHFA 40:6	1	FAHFA 18:2/22:4	100							4299	9.84	609.49	Unknown		[M-H2O-H]-	adduct linked to 4702_[M+Na-2H]-	0.857143	TRUE	No record	No record		No record	-1	-1	-1	30.5467	Pooled_Neg_IterativeMSMS-r002		0	0	0	0	0
1080	2.39	581.457	40420	-1	Negative	Fatty acid ester of hydroxyl fatty acid	FAHFA 22:6_16:0	NA	C38H62O4	582.465	(M-H)-	581.457	-0.5	0.5	83.49	FAHFA 38:6	1	FAHFA 22:6/16:0	100							4009	2.39	581.458	w/o MS2:FAHFA 38:6; FAHFA 16:4/22:2; [M-H]-		[M-H]-		0.571429	TRUE	C38H62O4	ZGIXXOZZEGQPJR-GKKBKSGDNA-N		CCCCC\C=C/C\C=C/CCCC(CCCCCCCC(O)=O)OC(=O)CC\C=C/C\C=C/C\C=C/C\C=C/CC	-1	-1	-1	13.302	Pooled_Neg_IterativeMSMS-r002		0	0	0	0	0
1093	3.426	551.504	39447	-1	Negative	Fatty acid ester of hydroxyl fatty acid	FAHFA 17:0_18:0	NA	C35H68O4	552.512	(M-H)-	551.505	-0.3	0.3	78.14	FAHFA 35:0	1	FAHFA 17:0/18:0	100							3686	3.43	551.504	Unknown		[M-H]-	adduct linked to 4326_[M+Hac-H]-; adduct linked to 4331_[M+Hac-H]-	0.857143	FALSE	No record	No record		No record	-1	-1	-1	42.1517	Pooled_Neg_IterativeMSMS-r001		0	0	0	0	0
1227	2.149	505.426	33383	-1	Negative	Fatty acid ester of hydroxyl fatty acid	FAHFA 14:0_18:2	NA	C32H58O4	506.433	(M-H)-	505.426	-0.1	0.1	64.05	FAHFA 32:2	1	FAHFA 14:0/18:2	100							3319	2.15	505.426	Unknown		[M-H]-	adduct linked to 3505_[M+Na-2H]-	0.857143	FALSE	No record	No record		No record	-1	-1	-1	10.5725	Pooled_Neg_IterativeMSMS-r001		0	0	0	0	0
1310	9.5	583.474	30749	-1	Negative	Fatty acid ester of hydroxyl fatty acid	FAHFA 18:2_20:3	NA	C38H64O4	584.481	(M-H)-	583.473	1.4	1.4	65.52	FAHFA 38:5	1	FAHFA 18:2/20:3	100							4034	9.5	583.473	Unknown		[M-H]-	similar chromatogram in higher mz_6768; similar chromatogram in higher mz_5793; similar chromatogram in higher mz_7828; similar chromatogram in higher mz_8829	0.857143	TRUE	No record	No record		No record	-1	-1	-1	18.4127	Pooled_Neg_IterativeMSMS-r002		0	0	0	0	0
1337	3.013	611.504	30056	-1	Negative	Fatty acid ester of hydroxyl fatty acid	FAHFA 20:3_20:2	NA	C40H68O4	612.512	(M-H)-	611.505	-0.4	0.4	98.72	FAHFA 40:5	1	FAHFA 20:3/20:2	100							4320	3.01	611.505	w/o MS2:FAHFA 40:5; FAHFA 14:1/26:4; [M-H]-		[2M-H]-	adduct linked to 1583_[M-H]-	0.285714	FALSE	C40H68O4	NGSPDMCLUJLITL-KSUUKYIKNA-N		CCCC\C=C/CCCCCCCC(=O)OC(CCCCCCCC(O)=O)CCCC\C=C/C\C=C/C\C=C/C\C=C/CC	-1	-1	-1	19.4349	Pooled_Neg_IterativeMSMS-r001		0	0	0	0	0
1345	2.832	547.473	29798	-1	Negative	Fatty acid ester of hydroxyl fatty acid	FAHFA 35:2	NA	C35H64O4	548.481	(M-H)-	547.473	-0.5	0.5	98.14	FAHFA 35:2	2		NA							3661	2.83	547.473	w/o MS2:FAHFA 35:2; FAHFA 13:1/22:1; [M-H]-		[M-H]-	adduct linked to 4276_[M+Hac-H]-	0.857143	FALSE	C35H64O4	IGNHNUAROSXDOK-CVQIAKFNNA-N		CCCCCCCC\C=C/CCCC(CCCCCCCC(O)=O)OC(=O)CCCCCCC\C=C/CCC	-1	-1	-1	58.1386	Pooled_Neg_IterativeMSMS-r001		0	0	0	0	0
1461	11.968	587.505	26812	-1	Negative	Fatty acid ester of hydroxyl fatty acid	FAHFA 16:0_22:3	NA	C38H68O4	588.512	(M-H)-	587.505	1.5	1.5	96.18	FAHFA 38:3	1	FAHFA 16:0/22:3	100							4069	11.97	587.505	Unknown		[M-H2O-H]-	adduct linked to 4464_[M+Na-2H]-; similar chromatogram in higher mz_4222; adduct linked to 4467_[M+Na-2H]-	0.857143	TRUE	No record	No record		No record	-1	-1	-1	16.1804	Pooled_Neg_IterativeMSMS-r005		0	0	0	0	0
1501	3.288	537.489	25992	-1	Negative	Fatty acid ester of hydroxyl fatty acid	FAHFA 16:0_18:0	NA	C34H66O4	538.496	(M-H)-	537.489	-0.5	0.5	69.74	FAHFA 34:0	1	FAHFA 16:0/18:0	100							3592	3.29	537.488	w/o MS2:FAHFA 34:0; FAHFA 7:0/27:0; [M-H]-		[M-H]-		0.857143	FALSE	C34H66O4	HYWGFEBLUUOOOZ-UHFFFAOYNA-N		CCCCCCCCCCCCCCCCCCC(CCCCCCCC(O)=O)OC(=O)CCCCCC	-1	-1	-1	32.2216	Pooled_Neg_IterativeMSMS-r001		0	0	0	0	0
1599	2.796	609.489	24053	-1	Negative	Fatty acid ester of hydroxyl fatty acid	FAHFA 22:5_18:1	NA	C40H66O4	610.496	(M-H)-	609.489	0	0	88.41	FAHFA 40:6	1	FAHFA 22:5/18:1	100							4296	2.81	609.489	w/o MS2:FAHFA 40:6; FAHFA 16:2/24:4; [M-H]-		[M-H]-		0.714286	FALSE	C40H66O4	XPGRIINPLHAJOJ-XVZATIHVNA-N		CCC\C=C/C\C=C/CCCCCCCC(=O)OC(CCCCCCCC(O)=O)CC\C=C/C\C=C/C\C=C/C\C=C/CC	-1	-1	-1	16.2044	Pooled_Neg_IterativeMSMS-r002		0	0	0	0	0
1770	4.178	619.567	21150	-1	Negative	Fatty acid ester of hydroxyl fatty acid	FAHFA 20:1_20:0	NA	C40H76O4	620.574	(M-H)-	619.567	-0.5	0.5	97.43	FAHFA 40:1	1	FAHFA 20:1/20:0	100							4383	4.18	619.567	w/o MS2:FAHFA 40:1; FAHFA 13:1/27:0; [M-H]-		[2M-H]-	adduct linked to 1603_[M-H]-	0.857143	FALSE	C40H76O4	HQLCMPPHAMFPMA-NTMALXAHNA-N		CCCCCCCCCCCCCCCCCCC(CCCCCCCC(O)=O)OC(=O)CCCCCCC\C=C/CCC	-1	-1	-1	33.4422	Pooled_Neg_IterativeMSMS-r001		0	0	0	0	0
1793	12.013	613.521	20865	-1	Negative	Fatty acid ester of hydroxyl fatty acid	FAHFA 18:1_22:3	NA	C40H70O4	614.527	(M-H)-	613.52	1	1	71.46	FAHFA 40:4	1	FAHFA 18:1/22:3	100							4351	12.01	613.52	w/o MS2:FAHFA 40:4; FAHFA 18:0/22:4; [M-H]-		[M-H]-		0.142857	FALSE	C40H70O4	HFUSLQOYJSWCKH-CNWPDWDSNA-N		CCCCCCCCCCCCCCCCCC(=O)OC(CCCCCCCC(O)=O)\C=C/C\C=C/C\C=C/C\C=C/CC	-1	-1	-1	23.2842	Pooled_Neg_IterativeMSMS-r003		0	0	0	0	0
2063	3.558	615.536	17299	-1	Negative	Fatty acid ester of hydroxyl fatty acid	FAHFA 20:2_20:1	NA	C40H72O4	616.543	(M-H)-	615.536	-0.2	0.2	98.26	FAHFA 40:3	1	FAHFA 20:2/20:1	100							4363	3.56	615.535	w/o MS2:FAHFA 40:3; FAHFA 14:1/26:2; [M-H]-		[2M-H]-	adduct linked to 1595_[M-H]-	0.857143	FALSE	C40H72O4	GAIQFZUYOTUJQP-JTBDPHCCNA-N		CCCCCCC\C=C/C\C=C/CCCCCC(CCCCCCCC(O)=O)OC(=O)CCCCCCC\C=C/CCCC	-1	-1	-1	19.3913	Pooled_Neg_IterativeMSMS-r002		0	0	0	0	0
2241	3.548	589.52	15554	-1	Negative	Fatty acid ester of hydroxyl fatty acid	FAHFA 20:2_18:0	NA	C38H70O4	590.527	(M-H)-	589.52	-0.8	0.8	95.54	FAHFA 38:2	2	FAHFA 20:2/18:0	74.4							4086	3.55	589.519	w/o MS2:FAHFA 38:2; FAHFA 14:1/24:1; [M-H]-		[M-H]-		0.714286	FALSE	C38H70O4	QUPPEJUGMQCEMP-RCXAPPODNA-N		CCCCCCCCCC\C=C/CCCC(CCCCCCCC(O)=O)OC(=O)CCCCCCC\C=C/CCCC	-1	-1	-1	26.5184	Pooled_Neg_IterativeMSMS-r001		0	0	0	0	0
2300	3.014	387.252	14890	-1	Negative	Fatty acid ester of hydroxyl fatty acid	FAHFA 2:0_22:5	NA	C24H36O4	388.261	(M-H)-	387.254	-6.1	6.1	78.11	FAHFA 24:5	1	FAHFA 2:0/22:5	100							2190	3.01	387.251	Unknown		[M-H]-		0.428571	TRUE	No record	No record		No record	-1	-1	-1	16.989	Pooled_Neg_IterativeMSMS-r005		0	0	0	0	0
114	12.346	870.704	734553	-1	Negative	Hexosylceramide non-hydroxyfatty acid-sphingosine	HexCer_NS d42:1	NA	C48H93NO8	811.69	(M+C2H3O2)-	870.704	0	0	76.64	HexCer_NS d42:1	17		NA	HexCer_NS d42:1						6914	12.35	870.704	w/o MS2:HexCer-NS d42:1; HexCer-NS d8:1/34:0; [M+CH3COO]-		[M+Hac-H]-	adduct linked to 6356_[M-H]-; found in higher mz's MsMs_7279	0.857143	TRUE	C48H93NO8	XYPZLVVZBXXDCJ-MHAUTQJVNA-N		CCCCCCCCCCCCCCCCCCCCCCCCCCCCCCCCCC(=O)NC(COC1OC(CO)C(O)C(O)C1O)C(O)\C=C\CCC	-1	-1	-1	390.915	Pooled_Neg_IterativeMSMS-r002		1	0	0	1	0
155	12.206	856.688	471624	-1	Negative	Hexosylceramide non-hydroxyfatty acid-sphingosine	HexCer_NS d41:1	NA	C47H91NO8	797.674	(M+C2H3O2)-	856.688	-0.1	0.1	79.86	HexCer_NS d41:1	16		NA	HexCer_NS d41:1						6771	12.2	856.688	w/o MS2:HexCer-NS d41:1; HexCer-NS d8:1/33:0; [M+CH3COO]-		[M+Hac-H]-	adduct linked to 6217_[M-H]-	0.857143	TRUE	C47H91NO8	ZILPCMKJEAYNTI-JMUUFCRMNA-N		CCCCCCCCCCCCCCCCCCCCCCCCCCCCCCCCC(=O)NC(COC1OC(CO)C(O)C(O)C1O)C(O)\C=C\CCC	-1	-1	-1	332.081	Pooled_Neg_IterativeMSMS-r002		1	0	0	1	0
151	2.119	509.288	491458	-1	Negative	Lysophosphatidylglycerol	LPG 18:1	NA	C24H47O9P	510.296	(M-H)-	509.288	-0.1	0.1	98.33	LPG 18:1	1	LPG 18:1	100	LPG 18:1						3352	2.12	509.288	Unknown		[M-H]-		0.857143	TRUE	No record	No record		No record	-1	-1	2000	129.404	Pooled_Neg_IterativeMSMS-r001		1	0	0	1	0
2196	8.016	784.55	15932	-1	Negative	Oxidized phosphatidylethanolamine	OxPE 18:0_20:3+1O	NA	C43H80NO9P	785.557	(M-H)-	784.55	-0.1	0.1	66.84	OxPE 38:3+1O	1	OxPE 18:0/20:3+s1d0	100	OxPE 18:0_20:3+1O						6114	8.02	784.551	w/o MS2:OxPE 38:3+1O; OxPE 18:0-20:3+1O; [M-H]-		[M-H]-		0.857143	FALSE	C43H80NO9P	VPPXNYKHFBCOFW-HBXSHRTENA-N		CCCCCCCCCCCCCCCCCC(=O)OCC(COP(O)(=O)OCCN)OC(=O)CCC\C=C/C\C=C/C=C\C(O)CCCCCCCC	-1	-1	-1	20.1341	Pooled_Neg_IterativeMSMS-r001		1	0	0	1	0
2838	6.56	756.518	10732	-1	Negative	Oxidized phosphatidylethanolamine	OxPE 16:0_20:3+1O	NA	C41H76NO9P	757.526	(M-H)-	756.519	-0.2	0.2	60.1	OxPE 36:3+1O	1	OxPE 16:0/20:3+s1d0	100	OxPE 16:0_20:3+1O						5833	6.54	756.52	w/o MS2:OxPE 36:3+1O; OxPE 18:1-18:2+1O; [M-H]-		[M-H]-		0.142857	FALSE	C41H76NO9P	ZECARAIVKQNUDH-NJZKSKOUNA-N		CCCCCCCC\C=C/CCCCCCCC(=O)OCC(COP(O)(=O)OCCN)OC(=O)CCCCCCC\C=C/CC1OC1CCCCC	-1	-1	-1	15.1161	Pooled_Neg_IterativeMSMS-r004		1	0	0	1	0
144	1.134	445.2	546074	-1	Negative	Phosphatidic acid	PA 2:0_16:3	NA	C21H35O8P	446.207	(M-H)-	445.2	0.1	0.1	91.15	PA 18:3	1	PA 2:0/16:3	100	PA 2:0_16:3						2753	1.13	445.2	w/o MS2:PA 18:3; PA 2:0-16:3; [M-H]-		[M+Na-2H]-	adduct linked to 2341_[M-H2O-H]-	0.857143	TRUE	C21H35O8P	CNCIFKKHISADFT-YSTUJMKBNA-N		CC\C=C/C\C=C/C\C=C/CCCCCC(=O)OC(COC(C)=O)COP(O)(O)=O	-1	-1	-1	346.847	Pooled_Neg_IterativeMSMS-r001		1	0	0	1	0
2519	3.085	631.432	13116	-1	Negative	Phosphatidic acid	PA 16:0_15:1	NA	C34H65O8P	632.442	(M-H)-	631.434	-4.1	4.1	70.08	PA 31:1	1	PA 16:0/15:1	100	PA 16:0_15:1						4497	3.1	631.432	w/o MS2:PEtOH 29:1; PEtOH 12:0-17:1; [M-H]-		[M-H]-		0.857143	FALSE	C34H65O8P	ZFULUYOXPAPYFA-MSUUIHNZNA-N		CCCCCCCCCCCC(=O)OCC(COP(O)(=O)OCC)OC(=O)CCCCCCC\C=C/CCCCCCC	-1	-1	-1	9.85652	Pooled_Neg_IterativeMSMS-r001		1	0	0	1	0
2732	2.638	477.262	11524	-1	Negative	Phosphatidic acid	PA 2:0_18:1	NA	C23H43O8P	478.27	(M-H)-	477.262	0.3	0.3	75.83	PA 20:1	1	PA 2:0/18:1	100	PA 2:0_18:1						3056	2.64	477.262	w/o MS2:PA 20:1; PA 2:0-18:1; [M-H]-		[M-H]-	adduct linked to 2869_[M-H2O-H]-	0.714286	FALSE	C23H43O8P	YNTFHEYNEDIDLX-KHPPLWFENA-N		CCCCCCCC\C=C/CCCCCCCC(=O)OC(COC(C)=O)COP(O)(O)=O	-1	-1	-1	12.1824	Pooled_Neg_IterativeMSMS-r003		1	0	0	1	0
4455	7.774	778.559	4684	-1	Negative	Phosphatidylcholine	PC 15:0_16:0	NA	C39H78NO8P	719.547	(M+C2H3O2)-	778.56	-2.1	2.1	83.87	PC 31:0	1	PC 15:0/16:0	100	PC 15:0_16:0						6070	7.79	778.558	Unknown		[M-C6H10O5-H]-	adduct linked to 7372_[M-H2O-H]-	0.142857	FALSE	No record	No record		No record	-1	-1	-1	1.71137	Pooled_Neg_IterativeMSMS-r001		1	0	0	1	0
910	8.549	792.556	50464	-1	Negative	Phosphatidylethanolamine	PE 20:1_20:4	NA	C45H80NO8P	793.562	(M-H)-	792.555	1.1	1.1	85.64	PE 40:5	1	PE 20:1/20:4	100	PE 20:1_20:4						6178	8.55	792.556	Unknown		[M+Na-2H]-	adduct linked to 6539_[M+Hac-H]-	0.857143	FALSE	No record	No record		No record	-1	-1	-1	26.2309	Pooled_Neg_IterativeMSMS-r001		1	0	0	1	0
1312	6.95	764.523	30739	-1	Negative	Phosphatidylethanolamine	PE 18:1_20:4	NA	C43H76NO8P	765.531	(M-H)-	764.524	-0.6	0.6	85.13	PE 38:5	1	PE 18:1/20:4	100	PE 18:1_20:4						5916	6.96	764.523	Unknown		[M-C6H10O5-H]-	adduct linked to 7256_[M-H2O-H]-	0.857143	TRUE	No record	No record		No record	-1	-1	-1	26.3855	Pooled_Neg_IterativeMSMS-r002		1	0	0	1	0
1530	7.14	790.539	25467	-1	Negative	Phosphatidylethanolamine	PE 40:6	NA	C45H78NO8P	791.547	(M-H)-	790.539	-0.3	0.3	87.86	PE 40:6	2		NA	PE 40:6						6160	7.13	790.538	w/o MS2:PE 40:6; PE 8:0-32:6; [M-H]-		[M+Na-2H]-	similar chromatogram in higher mz_6279; adduct linked to 8693_[2M-H]-; similar chromatogram in higher mz_8790	0.857143	FALSE	C45H78NO8P	NTNFZBHLIDLDET-CWBKFRHXNA-N		CCCCCCCC(=O)OCC(COP(O)(=O)OCCN)OC(=O)CCCCCCCCCCCC\C=C/C\C=C/C\C=C/C\C=C/C\C=C/C\C=C/CC	-1	-1	-1	16.989	Pooled_Neg_IterativeMSMS-r001		1	0	0	1	0
2257	5.623	714.508	15385	-1	Negative	Phosphatidylethanolamine	PE 16:0_18:2	NA	C39H74NO8P	715.515	(M-H)-	714.508	-0.5	0.5	73.65	PE 34:2	1	PE 16:0/18:2	100	PE 16:0_18:2						5442	5.63	714.508	Unknown		[M-H]-		0.857143	TRUE	No record	No record		No record	-1	-1	-1	10.5451	Pooled_Neg_IterativeMSMS-r003		1	0	0	1	0
2542	8.824	768.554	12969	-1	Negative	Phosphatidylethanolamine	PE 20:1_18:2	NA	C43H80NO8P	769.562	(M-H)-	768.555	-0.7	0.7	82.42	PE 38:3	1	PE 20:1/18:2	100	PE 20:1_18:2						5962	8.83	768.553	Unknown		[M-H]-		0.857143	FALSE	No record	No record		No record	-1	-1	-1	17.9839	Pooled_Neg_IterativeMSMS-r001		1	0	0	1	0
2611	6.452	766.539	12347	-1	Negative	Phosphatidylethanolamine	PE 18:0_20:4	NA	C43H78NO8P	767.547	(M-H)-	766.539	-0.6	0.6	71.71	PE 38:4	2	PE 18:0/20:4	61.1	PE 18:0_20:4						5940	6.45	766.538	Unknown		[M-H]-	adduct linked to 6485_[M+Hac-H]-	0.714286	TRUE	No record	No record		No record	-1	-1	1500	9.39144	Pooled_Neg_IterativeMSMS-r004		1	0	0	1	0
2877	6.296	716.523	10561	-1	Negative	Phosphatidylethanolamine	PE 16:0_18:1	NA	C39H76NO8P	717.531	(M-H)-	716.524	-0.4	0.4	85.12	PE 34:1	2	PE 16:0/18:1	61.8	PE 16:0_18:1						5461	6.3	716.524	w/o MS2:PE 34:1; PE 8:0-26:1; [M-H]-		[M-H]-		0.857143	FALSE	C39H76NO8P	DPNIXCPYANUFLK-NXVVXOECNA-N		CCCCCCCCCC\C=C/CCCCCCCCCCCCCC(=O)OC(COC(=O)CCCCCCC)COP(O)(=O)OCCN	-1	-1	-1	9.747	Pooled_Neg_IterativeMSMS-r001		1	0	0	1	0
2904	5.523	738.507	10412	-1	Negative	Phosphatidylethanolamine	PE 16:0_20:4	NA	C41H74NO8P	739.515	(M-H)-	738.508	-1.1	1.1	67.26	PE 36:4	1	PE 16:0/20:4	100	PE 16:0_20:4						5668	5.52	738.508	w/o MS2:PE 36:4; PE 8:0-28:4; [M-H]-		[M-H]-		0.857143	FALSE	C41H74NO8P	CNGWYGKFTOHSCH-ZRENGBSJNA-N		CCCCCCCC(=O)OCC(COP(O)(=O)OCCN)OC(=O)CCCCCCCCCCCCCC\C=C/C\C=C/C\C=C/C\C=C/CC	-1	-1	-1	6.88291	Pooled_Neg_IterativeMSMS-r001		1	0	0	1	0
4038	5.658	764.523	5813	-1	Negative	Phosphatidylethanolamine	PE 38:5	NA	C43H76NO8P	765.531	(M-H)-	764.524	-0.5	0.5	64.76	PE 38:5	2		NA	PE 38:5						5919	5.66	764.524	w/o MS2:PE 38:5; PE 20:0-18:5; [M-H]-		[M-H]-		0.571429	FALSE	C43H76NO8P	JUSPAMGHWOKAGR-DTMTYYGTNA-N		CCCCCCCCCCCCCCCCCCCC(=O)OCC(COP(O)(=O)OCCN)OC(=O)C\C=C/C\C=C/C\C=C/C\C=C/C\C=C/CC	-1	-1	-1	4.14495	Pooled_Neg_IterativeMSMS-r001		1	0	0	1	0
4814	9.2	728.524	3674	-1	Negative	Phosphatidylethanolamine	PE 17:0_18:2	NA	C40H76NO8P	729.531	(M-H)-	728.524	0	0	68.78	PE 35:2	2	PE 17:0/18:2	77.1	PE 17:0_18:2						5568	9.2	728.525	w/o MS2:PE 35:2; PE 9:0-26:2; [M-H]-		[M-H]-		0.285714	FALSE	C40H76NO8P	IDTKMZKNAAWGRA-AUGURXLVNA-N		CCCCCCCCC(=O)OCC(COP(O)(=O)OCCN)OC(=O)CCCCCCCCCCCCC\C=C/C\C=C/CCCCCCC	-1	-1	-1	6.06384	Pooled_Neg_IterativeMSMS-r004		1	0	0	1	0
4856	7.531	744.555	3544	-1	Negative	Phosphatidylethanolamine	PE 18:0_18:1	NA	C41H80NO8P	745.562	(M-H)-	744.555	0.2	0.2	61.83	PE 36:1	1	PE 18:0/18:1	100	PE 18:0_18:1																									1	0	0	1	0
5044	8.757	818.57	3019	-1	Negative	Phosphatidylethanolamine	PE 20:1_22:5	NA	C47H82NO8P	819.578	(M-H)-	818.571	-0.6	0.6	78.81	PE 42:6	4	PE 20:1/22:5	40.7	PE 20:1_22:5																									1	0	0	1	0
353	6.361	859.534	167852	-1	Negative	Phosphatidylinositol	PI 18:1_18:2	NA	C45H81O13P	860.542	(M-H)-	859.534	-0.2	0.2	96.08	PI 36:3	1	PI 18:1/18:2	100	PI 18:1_18:2						6807	6.36	859.534	Unknown		[M+Hac-H]-	adduct linked to 4569_[M-C6H10O5-H]-	0.857143	TRUE	No record	No record		No record	-1	-1	1055.56	145.595	Pooled_Neg_IterativeMSMS-r001		1	0	0	1	0
1245	8.452	887.565	32616	-1	Negative	Phosphatidylinositol	PI 18:0_20:3	NA	C47H85O13P	888.573	(M-H)-	887.566	-0.4	0.4	88.62	PI 38:3	1	PI 18:0/20:3	100	PI 18:0_20:3						7094	8.45	887.566	Unknown		[M-H]-		0.857143	TRUE	No record	No record		No record	-1	-1	1555.56	16.5581	Pooled_Neg_IterativeMSMS-r006		1	0	0	1	0
2428	6.187	907.533	13796	-1	Negative	Phosphatidylinositol	PI 18:1_22:6	NA	C49H81O13P	908.542	(M-H)-	907.534	-1.2	1.2	78.08	PI 40:7	1	PI 18:1/22:6	100	PI 18:1_22:6						7247	6.19	907.533	w/o MS2:PI 40:7; PI 22:2-18:5; [M-H]-		[M-H]-		0.142857	FALSE	C49H81O13P	DOUBHKWINICANZ-PJKWSBPFNA-N		CCCCC\C=C/C\C=C/CCCCCCCCCCCC(=O)OCC(COP(O)(=O)OC1C(O)C(O)C(O)C(O)C1O)OC(=O)C\C=C/C\C=C/C\C=C/C\C=C/C\C=C/CC	-1	-1	-1	10.7607	Pooled_Neg_IterativeMSMS-r002		1	0	0	1	0
2811	5.561	855.502	10905	-1	Negative	Phosphatidylinositol	PI 16:0_20:5	NA	C45H77O13P	856.51	(M-H)-	855.503	-0.6	0.6	86.16	PI 36:5	1	PI 16:0/20:5	100	PI 16:0_20:5						6752	5.56	855.501	w/o MS2:PI 36:5; PI 18:0-18:5; [M-H]-		[M+Hac-H]-	adduct linked to 4522_[M-C6H10O5-H]-	0.857143	FALSE	C45H77O13P	HMRWOKLQWLNCAL-VZTVXHQSNA-N		CCCCCCCCCCCCCCCCCC(=O)OCC(COP(O)(=O)OC1C(O)C(O)C(O)C(O)C1O)OC(=O)C\C=C/C\C=C/C\C=C/C\C=C/C\C=C/CC	-1	-1	-1	10.0527	Pooled_Neg_IterativeMSMS-r001		1	0	0	1	0
2954	5.803	781.487	10195	-1	Negative	Phosphatidylinositol	PI 14:0_16:0	NA	C39H75O13P	782.495	(M-H)-	781.487	-0.4	0.4	86.56	PI 30:0	1	PI 14:0/16:0	100	PI 14:0_16:0						6090	5.81	781.487	w/o MS2:PI 30:0; PI 3:0-27:0; [M-H]-		[M-H]-		0.857143	FALSE	C39H75O13P	YTWKDEBYUVSTMN-UHFFFAOYNA-N		CCCCCCCCCCCCCCCCCCCCCCCCCCC(=O)OC(COC(=O)CC)COP(O)(=O)OC1C(O)C(O)C(O)C(O)C1O	-1	-1	-1	5.63179	Pooled_Neg_IterativeMSMS-r002		1	0	0	1	0
3708	6.727	885.549	6938	-1	Negative	Phosphatidylinositol	PI 18:1_20:3	NA	C47H83O13P	886.557	(M-H)-	885.55	-0.9	0.9	82.39	PI 38:4	1	PI 18:1/20:3	100	PI 18:1_20:3																									1	0	0	1	0
4114	5.177	779.471	5601	-1	Negative	Phosphatidylinositol	PI 16:0_14:1	NA	C39H73O13P	780.479	(M-H)-	779.472	-0.8	0.8	63.47	PI 30:1	1	PI 16:0/14:1	100	PI 16:0_14:1						6079	5.18	779.47	w/o MS2:PI 30:1; PI 4:0-26:1; [M-H]-		[M-H]-		0.571429	FALSE	C39H73O13P	XUTASEGQXMVWNT-YPKPFQOONA-N		CCCCCCCCCC\C=C/CCCCCCCCCCCCCC(=O)OC(COC(=O)CCC)COP(O)(=O)OC1C(O)C(O)C(O)C(O)C1O	-1	-1	-1	4.83994	Pooled_Neg_IterativeMSMS-r001		1	0	0	1	0
4818	7.188	873.549	3660	-1	Negative	Phosphatidylinositol	PI 17:0_20:3	NA	C46H83O13P	874.557	(M-H)-	873.55	-1.1	1.1	75.85	PI 37:3	1	PI 17:0/20:3	100	PI 17:0_20:3																									1	0	0	1	0
1439	6.802	848.543	27469	-1	Negative	Phosphatidylserine	PS 19:0_22:6	NA	C47H80NO10P	849.552	(M-H)-	848.545	-2	2	70.36	PS 41:6	1	PS 19:0/22:6	100	PS 19:0_22:6																									1	0	0	1	0
1498	8.943	828.576	26112	-1	Negative	Phosphatidylserine	PS 21:0_18:2	NA	C45H84NO10P	829.583	(M-H)-	828.576	-0.6	0.6	72.85	PS 39:2	2	PS 21:0/18:2	61.8	PS 21:0_18:2						6514	8.94	828.576	Unknown		[M-H]-		0.428571	FALSE	No record	No record		No record	-1	-1	-1	35.1321	Pooled_Neg_IterativeMSMS-r002		1	0	0	1	0
1566	6.381	760.513	24686	-1	Negative	Phosphatidylserine	PS 20:0_14:1	NA	C40H76NO10P	761.521	(M-H)-	760.513	-0.5	0.5	68.46	PS 34:1	2	PS 20:0/14:1	63.3	PS 20:0_14:1						5873	6.38	760.513	Unknown		[M-H]-		0.857143	FALSE	No record	No record		No record	-1	-1	-1	48.3955	Pooled_Neg_IterativeMSMS-r001		1	0	0	1	0
2250	7.245	800.544	15443	-1	Negative	Phosphatidylserine	PS 19:0_18:2	NA	C43H80NO10P	801.552	(M-H)-	800.545	-0.9	0.9	74.93	PS 37:2	2	PS 19:0/18:2	78.7	PS 19:0_18:2						6251	7.25	800.543	w/o MS2:LNAPS 37:2; LNAPS 11:0/n-26:2; [M-H]-		[M-H]-		0.571429	FALSE	C43H80NO10P	PKQAMMINXVEWQO-DURLKXOLNA-N		CCCCCCCCCCC(=O)OCC(O)COP(O)(=O)OCC(NC(=O)CCCCCCCCCCCCCCC\C=C/C\C=C/CCCCC)C(O)=O	-1	-1	-1	4.26244	Pooled_Neg_IterativeMSMS-r001		1	0	0	1	0
84	7.406	796.653	1135391	-1	Negative	Sphingomyelin	SM d18:1_18:1(d9)	NA	C41H72[2H]9N2O6P	737.64	(M+C2H3O2)-	796.654	-0.2	0.2	98.23	SM d36:2(d9)	1	SM__d d18:1/18:1+D9	100	SM d18:1_18:1(d9)						6215	7.4	796.653	Unknown		[M+CH3COO]-	adduct linked to 5854_[M+Na-2H]-; adduct linked to 8689_[2M+Hac-H]-	0.857143	TRUE	No record	No record		No record	-1	-1	800	1203.68	Pooled_Neg_IterativeMSMS-r001		1	0	0	1	0
200	12.141	885.706	317566	-1	Negative	Sphingomyelin	SM d43:2	NA	C48H95N2O6P	826.693	(M+C2H3O2)-	885.707	-0.3	0.3	98.12	SM d43:2	40		NA	SM d43:2						7062	12.14	885.706	Unknown		[M+CH3COO]-	adduct linked to 6701_[M+CH3COO]-	0.857143	TRUE	No record	No record		No record	-1	-1	1100	189.715	Pooled_Neg_IterativeMSMS-r001		1	0	0	1	0
214	12.173	873.706	292888	-1	Negative	Sphingomyelin	SM d42:1	NA	C47H95N2O6P	814.693	(M+C2H3O2)-	873.707	-0.5	0.5	95.85	SM d42:1	33		NA	SM d42:1						6951	12.17	873.706	Unknown		[M+Hac-H]-	adduct linked to 9016_[2M+Hac-H]-	0.714286	TRUE	No record	No record		No record	-1	-1	-1	308.477	Pooled_Neg_IterativeMSMS-r001		1	0	0	1	0
517	11.761	819.659	106471	-1	Negative	Sphingomyelin	SM d38:0	NA	C43H89N2O6P	760.646	(M+C2H3O2)-	819.66	-0.3	0.3	97.45	SM d38:0	13		NA	SM d38:0						6434	11.76	819.659	w/o MS2:SM d38:0; SM d36:0/2:0; [M+CH3COO]-		[2M-H]-	adduct linked to 2636_[M+Na-2H]-	0.857143	FALSE	C43H89N2O6P	DIXMCXJNLFKHCA-UHFFFAOYNA-N		CCCCCCCCCCCCCCCCCCCCCCCCCCCCCCCCCC(O)C(COP([O-])(=O)OCC[N+](C)(C)C)NC(C)=O	-1	-1	-1	123.638	Pooled_Neg_IterativeMSMS-r001		1	0	0	1	0
622	12.516	875.722	84663	-1	Negative	Sphingomyelin	SM d42:0	NA	C47H97N2O6P	816.708	(M+C2H3O2)-	875.722	-0.7	0.7	96.57	SM d42:0	17		NA	SM d42:0						6967	12.52	875.722	w/o MS2:SM d42:0; SM d8:0/34:0; [M+CH3COO]-		[M+Hac-H]-	adduct linked to 6617_[M+Na-2H]-	0.571429	FALSE	C47H97N2O6P	KIUOSJFEKWWKSM-UHFFFAOYNA-N		CCCCCCCCCCCCCCCCCCCCCCCCCCCCCCCCCC(=O)NC(COP([O-])(=O)OCC[N+](C)(C)C)C(O)CCCCC	-1	-1	-1	122.366	Pooled_Neg_IterativeMSMS-r002		1	0	0	1	0
747	8.03	775.597	64978	-1	Negative	Sphingomyelin	SM d35:1	NA	C40H81N2O6P	716.583	(M+C2H3O2)-	775.597	0.2	0.2	64.87	SM d35:1	19		NA	SM d35:1																									1	0	0	1	0
955	11.898	883.689	47004	-1	Negative	Sphingomyelin	SM d43:3	NA	C48H93N2O6P	824.677	(M+C2H3O2)-	883.691	-1.8	1.8	85.26	SM d43:3	40		NA	SM d43:3						7045	11.9	883.689	w/o MS2:SM d43:3; SM d9:1/34:2; [M+CH3COO]-		[M-H]-		0.285714	FALSE	C48H93N2O6P	HNHHGJDMNJSZCD-XEBDHIPENA-N		CCCCCCC\C=C/C\C=C/CCCCCCCCCCCCCCCCCCCCCC(=O)NC(COP([O-])(=O)OCC[N+](C)(C)C)C(O)\C=C\CCCC	-1	-1	-1	48.2134	Pooled_Neg_IterativeMSMS-r001		1	0	0	1	0
1009	12.337	861.706	43991	-1	Negative	Sphingomyelin	SM d41:0	NA	C46H95N2O6P	802.693	(M+C2H3O2)-	861.707	-1.3	1.3	94.88	SM d41:0	16		NA	SM d41:0						6835	12.34	861.706	w/o MS2:SM d41:0; SM d8:0/33:0; [M+CH3COO]-		[M+Na-2H]-	adduct linked to 7193_[M+Hac-H]-	0.428571	FALSE	C46H95N2O6P	NSLWBTSHUPXAFV-UHFFFAOYNA-N		CCCCCCCCCCCCCCCCCCCCCCCCCCCCCCCCC(=O)NC(COP([O-])(=O)OCC[N+](C)(C)C)C(O)CCCCC	-1	-1	-1	47.6586	Pooled_Neg_IterativeMSMS-r001		1	0	0	1	0
1035	12.092	897.706	42683	-1	Negative	Sphingomyelin	SM d24:3_20:0	NA	C49H95N2O6P	838.693	(M+C2H3O2)-	897.707	-0.8	0.8	82.58	SM d44:3	1	SM d24:3/20:0	100	SM d24:3_20:0						7182	12.09	897.706	w/o MS2:SM d44:3; SM d8:1/36:2; [M+CH3COO]-		[M+Na-2H]-	adduct linked to 6965_[M-H]-	0.857143	FALSE	C49H95N2O6P	MDNZXWCDDYYXIB-DSCRPIJJNA-N		CCCCCCC\C=C/C\C=C/CCCCCCCCCCCCCCCCCCCCCCCC(=O)NC(COP([O-])(=O)OCC[N+](C)(C)C)C(O)\C=C\CCC	-1	-1	-1	30.1345	Pooled_Neg_IterativeMSMS-r002		1	0	0	1	0
1150	9.553	841.643	36501	-1	Negative	Sphingomyelin	SM d40:3	NA	C45H87N2O6P	782.63	(M+C2H3O2)-	841.644	-0.7	0.7	96.73	SM d40:3	35		NA	SM d40:3						6645	9.55	841.644	Unknown		[M-H]-	similar chromatogram in higher mz_7379	0.857143	FALSE	No record	No record		No record	-1	-1	-1	50.6459	Pooled_Neg_IterativeMSMS-r001		1	0	0	1	0
1183	12.424	899.722	34946	-1	Negative	Sphingomyelin	SM d44:2	NA	C49H97N2O6P	840.708	(M+C2H3O2)-	899.722	-0.5	0.5	90.41	SM d44:2	41		NA	SM d44:2						7193	12.34	899.722	Unknown		[M+Hac-H]-	adduct linked to 6835_[M+Na-2H]-	0.428571	FALSE	No record	No record		No record	-1	-1	-1	64.244	Pooled_Neg_IterativeMSMS-r002|7194		1	0	0	1	0
1322	9.864	791.628	30547	-1	Negative	Sphingomyelin	SM d36:0	NA	C41H85N2O6P	732.615	(M+C2H3O2)-	791.628	-0.2	0.2	96.87	SM d36:0	11		NA	SM d36:0						6171	9.87	791.628	w/o MS2:SM d36:0; SM d34:0/2:0; [M+CH3COO]-		[M-H]-		0.857143	FALSE	C41H85N2O6P	JQJUFGDGTNWYGG-UHFFFAOYNA-N		CCCCCCCCCCCCCCCCCCCCCCCCCCCCCCCC(O)C(COP([O-])(=O)OCC[N+](C)(C)C)NC(C)=O	-1	-1	-1	27.0513	Pooled_Neg_IterativeMSMS-r001		1	0	0	1	0
1636	12.711	901.737	23306	-1	Negative	Sphingomyelin	SM d44:1	NA	C49H99N2O6P	842.724	(M+C2H3O2)-	901.738	-0.4	0.4	90.77	SM d44:1	33		NA	SM d44:1						7206	12.71	901.737	w/o MS2:SM d44:1; SM d8:1/36:0; [M+CH3COO]-		[M-H]-		0.857143	FALSE	C49H99N2O6P	HRLARGGXXFQSAA-MZBAEZDSNA-N		CCCCCCCCCCCCCCCCCCCCCCCCCCCCCCCCCCCC(=O)NC(COP([O-])(=O)OCC[N+](C)(C)C)C(O)\C=C\CCC	-1	-1	-1	49.2486	Pooled_Neg_IterativeMSMS-r001		1	0	0	1	0
1780	6.389	796.653	20969	-1	Negative	Sphingomyelin	SM d18:1_18:1(d9)	NA	C41H72[2H]9N2O6P	737.64	(M+C2H3O2)-	796.654	-0.5	0.5	97.15	SM d36:2(d9)	1	SM__d d18:1/18:1+D9	100	SM d18:1_18:1(d9)						6216	6.39	796.654	Unknown		[M-H]-	similar chromatogram in higher mz_8011	0.857143	TRUE	No record	No record		No record	-1	-1	800	18.3844	Pooled_Neg_IterativeMSMS-r003		1	0	0	1	0
1790	11.784	895.69	20890	-1	Negative	Sphingomyelin	SM d44:4	NA	C49H93N2O6P	836.677	(M+C2H3O2)-	895.691	-1	1	75.99	SM d44:4	24		NA	SM d44:4						7166	11.76	895.691	w/o MS2:SM d44:4; SM d8:1/36:3; [M+CH3COO]-		[M-H]-		0.428571	FALSE	C49H93N2O6P	RJUWLNRGUZZRNS-AWTLQTTNNA-N		CCCCCCC\C=C/C\C=C/C\C=C/CCCCCCCCCCCCCCCCCCCCC(=O)NC(COP([O-])(=O)OCC[N+](C)(C)C)C(O)\C=C\CCC	-1	-1	-1	16.1107	Pooled_Neg_IterativeMSMS-r002		1	0	0	1	0
3614	4.504	703.503	7261	-1	Negative	Sphingomyelin	SM d30:2	NA	C35H69N2O6P	644.489	(M+C2H3O2)-	703.503	-0.8	0.8	86.79	SM d30:2	11		NA	SM d30:2						5290	4.51	703.503	w/o MS2:SM d30:2; SM d28:2/2:0; [M+CH3COO]-		[M-H]-		0.714286	FALSE	C35H69N2O6P	ARXXOLIHJMICAV-JDNRKTACNA-N		CCCCCCCCCCCCCCCCCCC\C=C\CC\C=C\C(O)C(COP([O-])(=O)OCC[N+](C)(C)C)NC(C)=O	-1	-1	-1	3.5576	Pooled_Neg_IterativeMSMS-r001		1	0	0	1	0
3908	5.586	757.55	6257	-1	Negative	Sphingomyelin	SM d34:3	NA	C39H75N2O6P	698.536	(M+C2H3O2)-	757.55	0	0	83.53	SM d34:3	20		NA	SM d34:3																									1	0	0	1	0
4111	8.78	777.612	5603	-1	Negative	Sphingomyelin	SM d35:0	NA	C40H83N2O6P	718.599	(M+C2H3O2)-	777.613	-1	1	69.41	SM d35:0	10		NA	SM d35:0						6068	8.78	777.611	w/o MS2:SM d35:0; SM d33:0/2:0; [M+CH3COO]-		[M-H2O-H]-	adduct linked to 8802_[2M-H]-	0.142857	FALSE	C40H83N2O6P	NWGQZRRGVIMKIO-UHFFFAOYNA-N		CCCCCCCCCCCCCCCCCCCCCCCCCCCCCCC(O)C(COP([O-])(=O)OCC[N+](C)(C)C)NC(C)=O	-1	-1	-1	1.71548	Pooled_Neg_IterativeMSMS-r001		1	0	0	1	0
4173	9.714	803.628	5447	-1	Negative	Sphingomyelin	SM d37:1	NA	C42H85N2O6P	744.615	(M+C2H3O2)-	803.628	-0.3	0.3	66.39	SM d37:1	23		NA	SM d37:1																									1	0	0	1	0
4521	5.799	783.566	4497	-1	Negative	Sphingomyelin	SM d36:4	NA	C41H77N2O6P	724.552	(M+C2H3O2)-	783.566	0	0	81.97	SM d36:4	14		NA	SM d36:4						6108	5.79	783.567	w/o MS2:SM d36:4; SM d8:1/28:3; [M+CH3COO]-		[M-H]-		0.571429	FALSE	C41H77N2O6P	SMAAEWJOUPLSFV-OORLAMSENA-N		CCCCCCC\C=C/C\C=C/C\C=C/CCCCCCCCCCCCC(=O)NC(COP([O-])(=O)OCC[N+](C)(C)C)C(O)\C=C\CCC	-1	-1	-1	5.68793	Pooled_Neg_IterativeMSMS-r001		1	0	0	1	0
4731	8.384	801.612	3891	-1	Negative	Sphingomyelin	SM d15:1_22:1	NA	C42H83N2O6P	742.599	(M+C2H3O2)-	801.613	-0.5	0.5	60.88	SM d37:2	1	SM d15:1/22:1	100	SM d15:1_22:1																									1	0	0	1	0
3	4.047	283.264	8273342	-1	Negative			NA		284.272	(M-H)-	NA	NA	NA	NA		NA		NA																										0	0	0	0	0
5	11.73	677.536	7572704	-1	Negative			NA		678.543	(M-H)-	NA	NA	NA	NA		NA		NA							4999	11.73	677.537	Unknown		[M+Na-2H]-	found in higher mz's MsMs_5809; found in higher mz's MsMs_6637; adduct linked to 4564_[M-H2O-H]-	0.857143	TRUE	No record	No record		No record	-1	-1	-1	6820.11	Pooled_Neg_IterativeMSMS-r001		0	0	0	0	0
9	12.068	679.552	6996342	-1	Negative			NA		680.559	(M-H)-	NA	NA	NA	NA		NA		NA							5033	12.07	679.553	Unknown		[M-H]-		0.857143	TRUE	No record	No record		No record	-1	-1	-1	11754	Pooled_Neg_IterativeMSMS-r001		0	0	0	0	0
10	2.589	303.233	6645068	-1	Negative			NA		304.24	(M-H)-	NA	NA	NA	NA		NA		NA							1555	2.59	303.234	Unknown		[M-H]-	adduct linked to 4275_[2M-H]-	0.857143	TRUE	No record	No record		No record	-1	-1	2000	8687.03	Pooled_Neg_IterativeMSMS-r001		0	0	0	0	0
11	11.777	646.564	6555065	-1	Negative			NA		647.572	(M-H)-	NA	NA	NA	NA		NA		NA							4655	11.78	646.565	Unknown		[M+Na-2H]-	adduct linked to 4264_[M-H2O-H]-	0.857143	TRUE	No record	No record		No record	-1	-1	-1	19291.6	Pooled_Neg_IterativeMSMS-r001		0	0	0	0	0
15	12.015	653.536	5993606	-1	Negative			NA		654.543	(M-H)-	NA	NA	NA	NA		NA		NA							4761	12.02	653.537	Unknown		[M+Na-2H]-	found in higher mz's MsMs_7264; adduct linked to 4501_[M-H]-	0.857143	TRUE	No record	No record		No record	-1	-1	-1	4636.17	Pooled_Neg_IterativeMSMS-r001		0	0	0	0	0
18	11.638	651.521	5890727	-1	Negative			NA		652.528	(M-H)-	NA	NA	NA	NA		NA		NA							4718	11.54	651.521	Unknown		[M-H]-		0.285714	TRUE	No record	No record		No record	-1	-1	-1	2026.71	Pooled_Neg_IterativeMSMS-r001|4719		0	0	0	0	0
20	3.249	339.233	5636292	-1	Negative			NA		340.24	(M-H)-	NA	NA	NA	NA		NA		NA							1797	3.21	339.234	Unknown		[M+Hac-H]-	found in higher mz's MsMs_2898; adduct linked to 1261_[M-H]-	0.857143	TRUE	No record	No record		No record	-1	-1	-1	6220.19	Pooled_Neg_IterativeMSMS-r001		0	0	0	0	0
22	3.712	415.307	5214718	-1	Negative			NA		416.314	(M-H)-	NA	NA	NA	NA		NA		NA							2471	3.71	415.308	Unknown		[M-H]-		0.857143	TRUE	No record	No record		No record	-1	-1	-1	5704.31	Pooled_Neg_IterativeMSMS-r001		0	0	0	0	0
23	3.688	422.351	5125432	-1	Negative			NA		423.358	(M-H)-	NA	NA	NA	NA		NA		NA							2550	3.69	422.352	Unknown		[M+Na-2H]-	adduct linked to 2146_[M-H2O-H]-	0.857143	TRUE	No record	No record		No record	-1	-1	-1	2414.32	Pooled_Neg_IterativeMSMS-r001		0	0	0	0	0
25	3.162	255.233	4397380	-1	Negative			NA		256.24	(M-H)-	NA	NA	NA	NA		NA		NA																										0	0	0	0	0
26	3.233	339.233	4113418	-1	Negative			NA		340.24	(M-H)-	NA	NA	NA	NA		NA		NA							1797	3.21	339.234	Unknown		[M+Hac-H]-	found in higher mz's MsMs_2898; adduct linked to 1261_[M-H]-	0.857143	TRUE	No record	No record		No record	-1	-1	-1	6220.19	Pooled_Neg_IterativeMSMS-r001		0	0	0	0	0
32	12.346	681.567	2676105	-1	Negative			NA		682.575	(M-H)-	NA	NA	NA	NA		NA		NA																										0	0	0	0	0
33	4.048	567.536	2670282	-1	Negative			NA		568.543	(M-H)-	NA	NA	NA	NA		NA		NA							3853	4.05	567.536	Unknown		[2M-H]-	adduct linked to 1401_[M-H]-	0.857143	TRUE	No record	No record		No record	-1	-1	-1	8704.81	Pooled_Neg_IterativeMSMS-r001		0	0	0	0	0
37	3.1	511.473	2344741	-1	Negative			NA		512.48	(M-H)-	NA	NA	NA	NA		NA		NA							3383	3.1	511.474	Unknown		[2M-H]-	adduct linked to 1103_[M-H]-	0.857143	TRUE	No record	No record		No record	-1	-1	-1	6001.37	Pooled_Neg_IterativeMSMS-r001		0	0	0	0	0
40	3.552	389.291	2239967	-1	Negative			NA		390.298	(M-H)-	NA	NA	NA	NA		NA		NA							2210	3.55	389.291	Unknown		[M+Na-2H]-	adduct linked to 1893_[M-H2O-H]-	0.857143	TRUE	No record	No record		No record	-1	-1	-1	1609.59	Pooled_Neg_IterativeMSMS-r001		0	0	0	0	0
42	11.973	627.521	2197675	-1	Negative			NA		628.528	(M-H)-	NA	NA	NA	NA		NA		NA							4464	11.97	627.521	w/o MS2:FA 44:10; [M-H]-		[M+Na-2H]-	adduct linked to 4069_[M-H2O-H]-; similar chromatogram in higher mz_8207	0.857143	TRUE	C44H68O2	IUNFMFPPGVQADN-QEXHNFCLSA-N		CC\C=C/C\C=C/C\C=C/C\C=C/C\C=C/C\C=C/C\C=C/C\C=C/C\C=C/C\C=C/CCCCCCCCCCCCC(O)=O	-1	-1	-1	1337.43	Pooled_Neg_IterativeMSMS-r001		0	0	0	0	0
43	2.825	695.312	2183403	-1	Negative			NA		696.319	(M-H)-	NA	NA	NA	NA		NA		NA							5205	2.82	695.313	Unknown		[M+Na-2H]-	adduct linked to 4782_[M-H2O-H]-; found in higher mz's MsMs_5503	0.857143	TRUE	No record	No record		No record	-1	-1	-1	3059.79	Pooled_Neg_IterativeMSMS-r001		0	0	0	0	0
44	11.59	701.536	2147126	-1	Negative			NA		702.543	(M-H)-	NA	NA	NA	NA		NA		NA							5273	11.59	701.537	Unknown		[M+Na-2H]-	adduct linked to 4838_[M-H2O-H]-	0.857143	TRUE	No record	No record		No record	-1	-1	-1	1300.44	Pooled_Neg_IterativeMSMS-r001		0	0	0	0	0
50	10.526	675.52	1865338	-1	Negative			NA		676.528	(M-H)-	NA	NA	NA	NA		NA		NA							4978	10.53	675.521	Unknown		[M+Na-2H]-	adduct linked to 4538_[M-H2O-H]-; found in higher mz's MsMs_7049	0.857143	TRUE	No record	No record		No record	-1	-1	-1	1802.9	Pooled_Neg_IterativeMSMS-r001		0	0	0	0	0
58	11.533	651.521	1623196	-1	Negative			NA		652.528	(M-H)-	NA	NA	NA	NA		NA		NA							4718	11.54	651.521	Unknown		[M-H]-		0.285714	TRUE	No record	No record		No record	-1	-1	-1	2026.71	Pooled_Neg_IterativeMSMS-r001		0	0	0	0	0
59	3.122	413.291	1623031	-1	Negative			NA		414.298	(M-H)-	NA	NA	NA	NA		NA		NA							2457	3.12	413.291	Unknown		[M+Na-2H]-	found in higher mz's MsMs_2677; adduct linked to 2057_[M-H2O-H]-	0.857143	TRUE	No record	No record		No record	-1	-1	-1	1330.69	Pooled_Neg_IterativeMSMS-r001		0	0	0	0	0
61	12.251	651.605	1545521	-1	Negative			NA		652.612	(M-H)-	NA	NA	NA	NA		NA		NA							4723	12.25	651.605	Unknown		[M+Hac-H]-	adduct linked to 4105_[M-H]-	1	TRUE	No record	No record		No record	-1	-1	-1	2546.51	Pooled_Neg_IterativeMSMS-r001		0	0	0	0	0
63	11.356	625.505	1496431	-1	Negative			NA		626.512	(M-H)-	NA	NA	NA	NA		NA		NA							4444	11.36	625.505	Unknown		[M+Na-2H]-	adduct linked to 4053_[M-H2O-H]-; similar chromatogram in higher mz_6913; similar chromatogram in higher mz_8068; similar chromatogram in higher mz_8364	0.857143	TRUE	No record	No record		No record	-1	-1	-1	2078.37	Pooled_Neg_IterativeMSMS-r001		0	0	0	0	0
66	3.117	609.51	1484879	-1	Negative			NA		610.517	(M-H)-	NA	NA	NA	NA		NA		NA							4301	3.12	609.51	Unknown		[M-H]-		0.857143	TRUE	No record	No record		No record	-1	-1	-1	986.315	Pooled_Neg_IterativeMSMS-r001		0	0	0	0	0
72	12.749	692.656	1345954	-1	Negative			NA		693.664	(M-H)-	NA	NA	NA	NA		NA		NA							5176	12.75	692.656	Unknown		[M+Hac-H]-	adduct linked to 4518_[M-H]-	0.857143	TRUE	No record	No record		No record	-1	-1	-1	3074.2	Pooled_Neg_IterativeMSMS-r001		0	0	0	0	0
73	4.609	557.457	1312296	-1	Negative			NA		558.465	(M-H)-	NA	NA	NA	NA		NA		NA							3741	4.6	557.458	w/o MS2:FAHFA 36:4; FAHFA 18:2/18:2; [M-H]-		[2M+Hac-H]-	adduct linked to 1192_[M+Na-2H]-; found in higher mz's MsMs_3947	0.857143	TRUE	C36H62O4	RDDYRPUWTUWGER-JHUISAGSNA-N		CCCCC\C=C/C\C=C/CCCCCCCC(=O)OC(CCCCCCC(O)=O)\C=C/C\C=C/CCCCC	-1	-1	-1	1484.62	Pooled_Neg_IterativeMSMS-r001		0	0	0	0	0
79	11.83	623.573	1180853	-1	Negative			NA		624.581	(M-H)-	NA	NA	NA	NA		NA		NA							4425	11.83	623.573	Unknown		[M+Hac-H]-	adduct linked to 3799_[M-H]-	1	TRUE	No record	No record		No record	-1	-1	-1	1515.2	Pooled_Neg_IterativeMSMS-r001		0	0	0	0	0
81	12.407	664.625	1167619	-1	Negative			NA		665.632	(M-H)-	NA	NA	NA	NA		NA		NA							4873	12.4	664.625	Unknown		[M-H]-	similar chromatogram in higher mz_4874; similar chromatogram in higher mz_5146	0.857143	TRUE	No record	No record		No record	-1	-1	-1	2472.71	Pooled_Neg_IterativeMSMS-r001		0	0	0	0	0
85	3.949	242.176	1123260	-1	Negative			NA		243.184	(M-H)-	NA	NA	NA	NA		NA		NA							1009	3.95	242.176	Unknown		[M-H]-		0.857143	TRUE	No record	No record		No record	-1	-1	-1	1201.76	Pooled_Neg_IterativeMSMS-r001		0	0	0	0	0
87	3.578	415.307	1104830	-1	Negative			NA		416.314	(M-H)-	NA	NA	NA	NA		NA		NA							2470	3.58	415.307	Unknown		[M+Na-2H]-	adduct linked to 2077_[M-H2O-H]-	0.571429	TRUE	No record	No record		No record	-1	-1	-1	714.713	Pooled_Neg_IterativeMSMS-r001		0	0	0	0	0
91	3.554	422.351	1060641	-1	Negative			NA		423.358	(M-H)-	NA	NA	NA	NA		NA		NA							2549	3.56	422.351	Unknown		[M+Na-2H]-	adduct linked to 2145_[M-H2O-H]-	0.571429	TRUE	No record	No record		No record	-1	-1	-1	625.411	Pooled_Neg_IterativeMSMS-r001		0	0	0	0	0
95	12.318	655.552	980397	-1	Negative			NA		656.559	(M-H)-	NA	NA	NA	NA		NA		NA							4791	12.32	655.552	Unknown		[M+Na-2H]-	adduct linked to 4364_[M-H2O-H]-	1	TRUE	No record	No record		No record	-1	-1	-1	1438.96	Pooled_Neg_IterativeMSMS-r001		0	0	0	0	0
96	2.509	412.343	979896	-1	Negative			NA		413.351	(M-H)-	NA	NA	NA	NA		NA		NA							2444	2.51	412.343	Unknown		[M+Hac-H]-	adduct linked to 1912_[M-H]-; similar chromatogram in higher mz_8231; similar chromatogram in higher mz_8377	0.857143	TRUE	No record	No record		No record	-1	-1	-1	849.787	Pooled_Neg_IterativeMSMS-r001		0	0	0	0	0
98	4.374	417.322	969901	-1	Negative			NA		418.329	(M-H)-	NA	NA	NA	NA		NA		NA							2499	4.38	417.322	Unknown		[M+Na-2H]-	adduct linked to 2094_[M-H2O-H]-	0.857143	TRUE	No record	No record		No record	-1	-1	-1	170.407	Pooled_Neg_IterativeMSMS-r001		0	0	0	0	0
99	4.202	465.305	957521	-1	Negative			NA		466.312	(M-H)-	NA	NA	NA	NA		NA		NA							2920	4.21	465.305	Unknown		[M-H]-	adduct linked to 7435_[2M-H]-; found in higher mz's MsMs_3655	0.857143	TRUE	No record	No record		No record	-1	-1	666.667	176.034	Pooled_Neg_IterativeMSMS-r001		0	0	0	0	0
101	11.458	675.52	905282	-1	Negative			NA		676.528	(M-H)-	NA	NA	NA	NA		NA		NA							4977	11.46	675.521	Unknown		[M+Na-2H]-	adduct linked to 4539_[M-H2O-H]-; similar chromatogram in higher mz_8837	0.857143	TRUE	No record	No record		No record	-1	-1	-1	704.26	Pooled_Neg_IterativeMSMS-r001		0	0	0	0	0
109	3.742	242.176	777702	-1	Negative			NA		243.184	(M-H)-	NA	NA	NA	NA		NA		NA							1010	3.74	242.176	Unknown		[M-H]-		0.857143	TRUE	No record	No record		No record	-1	-1	-1	885.002	Pooled_Neg_IterativeMSMS-r001		0	0	0	0	0
111	2.069	301.217	760087	-1	Negative			NA		302.225	(M-H)-	NA	NA	NA	NA		NA		NA							1548	2.07	301.217	Unknown		[M-H]-	similar chromatogram in higher mz_3007; similar chromatogram in higher mz_8479; similar chromatogram in higher mz_4218	0.857143	TRUE	No record	No record		No record	-1	-1	-1	1015.29	Pooled_Neg_IterativeMSMS-r001		0	0	0	0	0
112	2.926	329.249	752307	-1	Negative			NA		330.256	(M-H)-	NA	NA	NA	NA		NA		NA							1728	2.92	329.249	Unknown		[M-H]-	adduct linked to 1902_[M+Na-2H]-	0.428571	TRUE	No record	No record		No record	-1	-1	2000	1495.33	Pooled_Neg_IterativeMSMS-r001		0	0	0	0	0
121	11.878	703.552	680223	-1	Negative			NA		704.559	(M-H)-	NA	NA	NA	NA		NA		NA							5292	11.89	703.552	Unknown		[M+Hac-H]-	adduct linked to 4880_[M+Na-2H]-	0.857143	TRUE	No record	No record		No record	-1	-1	-1	644.649	Pooled_Neg_IterativeMSMS-r001|5293		0	0	0	0	0
128	13.09	694.672	653485	-1	Negative			NA		695.679	(M-H)-	NA	NA	NA	NA		NA		NA							5195	13.08	694.672	Unknown		[M+Na-2H]-	adduct linked to 4777_[M-H2O-H]-; similar chromatogram in higher mz_5198	0.857143	TRUE	No record	No record		No record	-1	-1	-1	2895.28	Pooled_Neg_IterativeMSMS-r001		0	0	0	0	0
130	0.862	215.033	626805	-1	Negative			NA		216.041	(M-H)-	NA	NA	NA	NA		NA		NA							878	0.82	215.033	Unknown		[M+Na-2H]-	adduct linked to 1045_[M+Hac-H]-	0.857143	TRUE	No record	No record		No record	-1	-1	-1	689.103	Pooled_Neg_IterativeMSMS-r001		0	0	0	0	0
131	12.719	733.646	624602	-1	Negative			NA		734.654	(M-H)-	NA	NA	NA	NA		NA		NA							5626	12.72	733.646	Unknown		[M-H]-		0.857143	TRUE	No record	No record		No record	-1	-1	-1	2935.61	Pooled_Neg_IterativeMSMS-r001		0	0	0	0	0
132	2.982	413.291	624097	-1	Negative			NA		414.298	(M-H)-	NA	NA	NA	NA		NA		NA							2456	2.98	413.291	Unknown		[M+Na-2H]-	adduct linked to 2058_[M-H2O-H]-	0.714286	TRUE	No record	No record		No record	-1	-1	-1	425.337	Pooled_Neg_IterativeMSMS-r001		0	0	0	0	0
133	12.43	690.64	621895	-1	Negative			NA		691.648	(M-H)-	NA	NA	NA	NA		NA		NA							5153	12.4	690.641	Unknown		[M+Na-2H]-	adduct linked to 4710_[M-H2O-H]-	0.857143	TRUE	No record	No record		No record	-1	-1	-1	2021	Pooled_Neg_IterativeMSMS-r001		0	0	0	0	0
135	9.861	649.505	620877	-1	Negative			NA		650.512	(M-H)-	NA	NA	NA	NA		NA		NA							4696	9.87	649.505	Unknown		[M-H]-	similar chromatogram in higher mz_7160	0.857143	TRUE	No record	No record		No record	-1	-1	-1	676.137	Pooled_Neg_IterativeMSMS-r001		0	0	0	0	0
137	11.908	529.463	602775	-1	Negative			NA		530.47	(M-H)-	NA	NA	NA	NA		NA		NA							3530	11.91	529.463	Unknown		[M-H]-	similar chromatogram in higher mz_6325; similar chromatogram in higher mz_6789; similar chromatogram in higher mz_9028; similar chromatogram in higher mz_7956	1	TRUE	No record	No record		No record	-1	-1	-1	283.598	blank_Neg AutoMSMS		0	0	0	0	0
139	0.9	215.033	576397	-1	Negative			NA		216.04	(M-H)-	NA	NA	NA	NA		NA		NA							875	0.97	215.033	Unknown		[M-H2O-H]-	adduct linked to 1487_[M+Hac-H]-	0.857143	TRUE	No record	No record		No record	-1	-1	-1	491.028	Pooled_Neg_IterativeMSMS-r001|878		0	0	0	0	0
140	0.942	498.93	573892	-1	Negative			NA		499.938	(M-H)-	NA	NA	NA	NA		NA		NA							3245	0.94	498.93	Unknown		[M-C6H10O5-H]-	adduct linked to 4619_[M-H2O-H]-	0.857143	TRUE	No record	No record		No record	-1	-1	-1	726.823	Pooled_Neg_IterativeMSMS-r001		0	0	0	0	0
143	12.577	678.64	550936	-1	Negative			NA		679.648	(M-H)-	NA	NA	NA	NA		NA		NA							5021	12.58	678.64	Unknown		[M-H]-		0.857143	TRUE	No record	No record		No record	-1	-1	-1	1400.9	Pooled_Neg_IterativeMSMS-r001		0	0	0	0	0
147	11.781	645.558	521170	-1	Negative			NA		646.565	(M-H)-	NA	NA	NA	NA		NA		NA							4646	11.78	645.558	Unknown		[M-H]-		0.857143	TRUE	No record	No record		No record	-1	-1	-1	1893.07	Pooled_Neg_IterativeMSMS-r001		0	0	0	0	0
153	12.21	698.63	481540	-1	Negative			NA		699.638	(M-H)-	NA	NA	NA	NA		NA		NA							5244	12.21	698.63	Unknown		[M-H]-		0.857143	TRUE	No record	No record		No record	-1	-1	-1	791.909	Pooled_Neg_IterativeMSMS-r001		0	0	0	0	0
154	12.436	731.631	473319	-1	Negative			NA		732.638	(M-H)-	NA	NA	NA	NA		NA		NA							5603	12.43	731.631	Unknown		[M-H]-		0.857143	TRUE	No record	No record		No record	-1	-1	-1	853.352	Pooled_Neg_IterativeMSMS-r001		0	0	0	0	0
156	12.187	667.552	469404	-1	Negative			NA		668.559	(M-H)-	NA	NA	NA	NA		NA		NA							4901	12.19	667.552	Unknown		[M-H]-		0.142857	FALSE	No record	No record		No record	-1	-1	-1	341.437	Pooled_Neg_IterativeMSMS-r004		0	0	0	0	0
157	12.55	719.631	463613	-1	Negative			NA		720.638	(M-H)-	NA	NA	NA	NA		NA		NA							5488	12.55	719.63	Unknown		[M-H]-		0.857143	TRUE	No record	No record		No record	-1	-1	-1	448.508	Pooled_Neg_IterativeMSMS-r002		0	0	0	0	0
161	3.405	389.291	452342	-1	Negative			NA		390.298	(M-H)-	NA	NA	NA	NA		NA		NA							2209	3.41	389.291	Unknown		[M+Na-2H]-	adduct linked to 1892_[M-H2O-H]-	0.571429	TRUE	No record	No record		No record	-1	-1	-1	314.331	Pooled_Neg_IterativeMSMS-r001		0	0	0	0	0
163	6.648	1482.1	440361	-1	Negative			NA		1483.11	(M-H)-	NA	NA	NA	NA		NA		NA																										0	0	0	0	0
166	12.139	705.567	420466	-1	Negative			NA		706.574	(M-H)-	NA	NA	NA	NA		NA		NA																										0	0	0	0	0
167	1.804	271.228	419905	-1	Negative			NA		272.235	(M-H)-	NA	NA	NA	NA		NA		NA							1202	1.8	271.228	Unknown		[M-H]-	adduct linked to 3637_[2M-H]-	0.857143	TRUE	No record	No record		No record	-1	-1	-1	491.513	Pooled_Neg_IterativeMSMS-r001		0	0	0	0	0
169	3.374	595.494	417003	-1	Negative			NA		596.501	(M-H)-	NA	NA	NA	NA		NA		NA							4152	3.38	595.494	Unknown		[2M-H]-	adduct linked to 1263_[M-H2O-H]-	0.857143	TRUE	No record	No record		No record	-1	-1	-1	385.712	Pooled_Neg_IterativeMSMS-r001		0	0	0	0	0
170	1.049	473.218	409541	-1	Negative			NA		474.225	(M-H)-	NA	NA	NA	NA		NA		NA							3022	1.06	473.218	Unknown		[M-H2O-H]-	adduct linked to 1723_[M-C6H10O5-H]-	0.857143	TRUE	No record	No record		No record	-1	-1	-1	382.052	Pooled_Neg_IterativeMSMS-r001		0	0	0	0	0
171	2.836	387.275	407979	-1	Negative			NA		388.283	(M-H)-	NA	NA	NA	NA		NA		NA							2194	2.84	387.275	Unknown		[M+Hac-H]-	adduct linked to 1705_[M-H]-; similar chromatogram in higher mz_8299	0.857143	TRUE	No record	No record		No record	-1	-1	-1	410.318	Pooled_Neg_IterativeMSMS-r001		0	0	0	0	0
175	11.069	599.489	389536	-1	Negative			NA		600.496	(M-H)-	NA	NA	NA	NA		NA		NA							4199	11.07	599.489	Unknown		[M+Na-2H]-	adduct linked to 3762_[M-H2O-H]-	0.857143	TRUE	No record	No record		No record	-1	-1	-1	383.326	Pooled_Neg_IterativeMSMS-r001		0	0	0	0	0
177	8.938	673.505	380545	-1	Negative			NA		674.512	(M-H)-	NA	NA	NA	NA		NA		NA							4949	8.94	673.505	Unknown		[M+Na-2H]-	adduct linked to 4525_[M-H2O-H]-	0.857143	TRUE	No record	No record		No record	-1	-1	-1	316.388	Pooled_Neg_IterativeMSMS-r001		0	0	0	0	0
178	3.096	571.494	377703	-1	Negative			NA		572.501	(M-H)-	NA	NA	NA	NA		NA		NA							3891	3.1	571.494	Unknown		[2M+Hac-H]-	adduct linked to 1103_[M-H]-	0.857143	TRUE	No record	No record		No record	-1	-1	-1	398.58	Pooled_Neg_IterativeMSMS-r001		0	0	0	0	0
180	3.033	437.291	370674	-1	Negative			NA		438.298	(M-H)-	NA	NA	NA	NA		NA		NA							2679	3.03	437.291	Unknown		[M+Na-2H]-	adduct linked to 2285_[M-H2O-H]-	0.857143	TRUE	No record	No record		No record	-1	-1	-1	329.117	Pooled_Neg_IterativeMSMS-r001		0	0	0	0	0
185	12.715	666.64	349395	-1	Negative			NA		667.648	(M-H)-	NA	NA	NA	NA		NA		NA							4894	12.71	666.64	Unknown		[M-H]-	adduct linked to 8522_[2M-H]-; similar chromatogram in higher mz_5316; similar chromatogram in higher mz_8528	0.857143	TRUE	No record	No record		No record	-1	-1	-1	1150.96	Pooled_Neg_IterativeMSMS-r001		0	0	0	0	0
187	1.125	421.155	348430	-1	Negative			NA		422.163	(M-H)-	NA	NA	NA	NA		NA		NA							2524	1.13	421.155	Unknown		[M-H]-	similar chromatogram in higher mz_3249; similar chromatogram in higher mz_3611	0.857143	TRUE	No record	No record		No record	-1	-1	-1	497.773	Pooled_Neg_IterativeMSMS-r001		0	0	0	0	0
189	3.684	459.29	340252	-1	Negative			NA		460.298	(M-H)-	NA	NA	NA	NA		NA		NA							2873	3.68	459.29	Unknown		[M-H]-		0.857143	TRUE	No record	No record		No record	-1	-1	-1	322.368	Pooled_Neg_IterativeMSMS-r001		0	0	0	0	0
190	11.941	728.559	337154	-1	Negative			NA		729.567	(M-H)-	NA	NA	NA	NA		NA		NA							5570	11.94	728.559	Unknown		[M+Hac-H]-	adduct linked to 5152_[M+CH3COO]-	0.857143	TRUE	No record	No record		No record	-1	-1	-1	324.245	Pooled_Neg_IterativeMSMS-r001		0	0	0	0	0
191	11.916	665.536	334567	-1	Negative			NA		666.543	(M-H)-	NA	NA	NA	NA		NA		NA							4880	11.88	665.536	Unknown		[M+Na-2H]-	adduct linked to 5292_[M+Hac-H]-	0.857143	FALSE	No record	No record		No record	-1	-1	-1	257.03	Pooled_Neg_IterativeMSMS-r001		0	0	0	0	0
196	0.703	224.062	326664	-2	Negative			NA		450.138	(M-2H)-2	NA	NA	NA	NA		NA		NA							912	0.68	224.062	Unknown		[M+Hac-H]-	similar chromatogram in higher mz_1147; similar chromatogram in higher mz_1952; similar chromatogram in higher mz_2788; similar chromatogram in higher mz_5106; similar chromatogram in higher mz_5241; adduct linked to 2201_[2M+Hac-H]-	0.857143	TRUE	No record	No record		No record	-1	-1	-1	149.537	Pooled_Neg_IterativeMSMS-r001		0	0	0	0	0
197	13.012	809.645	326218	-1	Negative			NA		810.652	(M-H)-	NA	NA	NA	NA		NA		NA							6347	13.02	809.645	Unknown		[M-H]-	similar chromatogram in higher mz_6800	0.857143	TRUE	No record	No record		No record	-1	-1	-1	223.207	Pooled_Neg_IterativeMSMS-r001		0	0	0	0	0
198	0.786	269.089	319867	-1	Negative			NA		270.096	(M-H)-	NA	NA	NA	NA		NA		NA							1185	0.79	269.089	Unknown		[M-H]-	similar chromatogram in higher mz_2751; similar chromatogram in higher mz_2987; similar chromatogram in higher mz_3866	0.857143	TRUE	No record	No record		No record	-1	-1	-1	176.66	Pooled_Neg_IterativeMSMS-r001		0	0	0	0	0
201	2.275	516.332	315546	-1	Negative			NA		517.34	(M-H)-	NA	NA	NA	NA		NA		NA																										0	0	0	0	0
202	11.986	729.567	314079	-1	Negative			NA		730.574	(M-H)-	NA	NA	NA	NA		NA		NA							5579	11.98	729.567	Unknown		[M-H]-		0.857143	TRUE	No record	No record		No record	-1	-1	-1	285.794	Pooled_Neg_IterativeMSMS-r002		0	0	0	0	0
204	2.957	593.479	310633	-1	Negative			NA		594.486	(M-H)-	NA	NA	NA	NA		NA		NA							4124	2.95	593.478	Unknown		[M+Na-2H]-	adduct linked to 3887_[M-H]-	0.857143	TRUE	No record	No record		No record	-1	-1	-1	231.889	Pooled_Neg_IterativeMSMS-r001|4125		0	0	0	0	0
206	12.543	724.646	304462	-1	Negative			NA		725.653	(M-H)-	NA	NA	NA	NA		NA		NA							5540	12.54	724.646	Unknown		[M+Hac-H]-	adduct linked to 4872_[M-H]-	0.142857	FALSE	No record	No record		No record	-1	-1	-1	293.666	Pooled_Neg_IterativeMSMS-r002		0	0	0	0	0
210	10.157	699.52	300691	-1	Negative			NA		700.528	(M-H)-	NA	NA	NA	NA		NA		NA							5254	10.07	699.52	Unknown		[M-H]-	similar chromatogram in higher mz_5647	0.857143	TRUE	No record	No record		No record	-1	-1	-1	155.953	Pooled_Neg_IterativeMSMS-r001		0	0	0	0	0
213	2.547	1049.68	292956	-1	Negative			NA		1050.69	(M-H)-	NA	NA	NA	NA		NA		NA							8151	2.55	1049.68	w/o MS2:HBMP 56:11; HBMP 14:1-20:4-22:6; [M-H]-		[2M+Hac-H]-	adduct linked to 3707_[M+CH3COO]-; adduct linked to 7878_[2M-H]-	0.857143	TRUE	C62H99O11P	OYETZWFRVKGQLT-YLBODMFONA-N		CCCC\C=C/CCCCCCCC(=O)OC(CO)COP(O)(=O)OCC(COC(=O)CC\C=C/C\C=C/C\C=C/C\C=C/C\C=C/C\C=C/CC)OC(=O)CCCCCC\C=C/C\C=C/C\C=C/C\C=C/CC	-1	-1	-1	572.776	Pooled_Neg_IterativeMSMS-r001		0	0	0	0	0
215	2.459	241.217	287976	-1	Negative			NA		242.225	(M-H)-	NA	NA	NA	NA		NA		NA							999	2.46	241.217	Unknown		[M-H]-	similar chromatogram in higher mz_2237; similar chromatogram in higher mz_2488; similar chromatogram in higher mz_4972	0.857143	TRUE	No record	No record		No record	-1	-1	2000	224.704	Pooled_Neg_IterativeMSMS-r001		0	0	0	0	0
217	3.314	363.252	287296	-1	Negative			NA		364.259	(M-H)-	NA	NA	NA	NA		NA		NA							1995	3.32	363.252	w/o MS2:FAHFA 22:3; FAHFA 2:0/20:3; [M-H]-		[M+Na-2H]-	adduct linked to 5096_[2M-H]-; adduct linked to 5099_[2M-H]-	0.857143	TRUE	C22H36O4	BRCMCWAAJXJCCK-OUJAJACINA-N		CC\C=C/C\C=C/C\C=C/C(CCCCCCCCC(O)=O)OC(C)=O	-1	-1	-1	400.871	Pooled_Neg_IterativeMSMS-r001		0	0	0	0	0
218	11.958	467.303	286570	-1	Negative			NA		468.31	(M-H)-	NA	NA	NA	NA		NA		NA							2946	11.99	467.303	Unknown		[M-H]-		0.142857	TRUE	No record	No record		No record	-1	-1	-1	11.612	blank_Neg AutoMSMS|2956		0	0	0	0	0
220	3.134	337.236	282873	-1	Negative			NA		338.243	(M-H)-	NA	NA	NA	NA		NA		NA							1761	3.1	337.236	w/o MS2:FAHFA 20:2; FAHFA 2:0/18:2; [M-H]-		[M-H]-	adduct linked to 2284_[M+Hac-H]-	0.857143	TRUE	C20H34O4	ZZKUNUVYEWYQPI-VZFGNTJKNA-N		CCCCC\C=C/C\C=C/C(CCCCCCC(O)=O)OC(C)=O	-1	-1	-1	478.356	Pooled_Neg_IterativeMSMS-r001		0	0	0	0	0
221	2.815	915.531	281754	-1	Negative			NA		916.538	(M-H)-	NA	NA	NA	NA		NA		NA							7324	2.82	915.53	w/o MS2:OxPI 38:5+2O; OxPI 16:0-22:5+2O; [M-H]-		[M-H]-		0.857143	TRUE	C47H81O15P	RANYLLMIMIYCJD-PLHFMEFONA-N		CCCCCCCCCCCCCCCC(=O)OCC(COP(O)(=O)OC1C(O)C(O)C(O)C(O)C1O)OC(=O)CC\C=C\C\C=C\C\C=C\C\C=C\C\C=C\CC(O)C(O)CC	-1	-1	-1	225.343	Pooled_Neg_IterativeMSMS-r001		0	0	0	0	0
222	12.496	988.774	281514	-1	Negative			NA		989.781	(M-H)-	NA	NA	NA	NA		NA		NA							7873	12.5	988.774	w/o MS2:PE 54:5; PE 36:0-18:5; [M-H]-		[M+Hac-H]-	adduct linked to 7416_[M+CH3COO]-	0.857143	TRUE	C59H108NO8P	ZFZNJTQIJWDOHQ-PVKVFEQBNA-N		CCCCCCCCCCCCCCCCCCCCCCCCCCCCCCCCCCCC(=O)OCC(COP(O)(=O)OCCN)OC(=O)C\C=C/C\C=C/C\C=C/C\C=C/C\C=C/CC	-1	-1	-1	432.754	Pooled_Neg_IterativeMSMS-r001		0	0	0	0	0
223	12.868	680.656	281453	-1	Negative			NA		681.663	(M-H)-	NA	NA	NA	NA		NA		NA							5058	12.88	680.656	Unknown		[M+Na-2H]-	adduct linked to 4600_[M-H2O-H]-	0.857143	TRUE	No record	No record		No record	-1	-1	-1	343.188	Pooled_Neg_IterativeMSMS-r001|5060		0	0	0	0	0
225	0.909	311.223	278667	-1	Negative			NA		312.23	(M-H)-	NA	NA	NA	NA		NA		NA							1613	0.96	311.223	w/o MS2:FAHFA 18:1; FAHFA 13:1/5:0; [M-H]-		[M-H]-	found in higher mz's MsMs_1878	0.285714	TRUE	C18H32O4	ABHCGBNXZSFJRY-SREVYHEPNA-N		CCC\C=C/CCCCCCCC(=O)OC(CC)CC(O)=O	-1	-1	-1	308.778	Pooled_Neg_IterativeMSMS-r001|1612		0	0	0	0	0
226	11.683	727.552	278350	-1	Negative			NA		728.559	(M-H)-	NA	NA	NA	NA		NA		NA							5564	11.68	727.552	Unknown		[M-H2O-H]-	adduct linked to 5954_[M+Na-2H]-	0.857143	TRUE	No record	No record		No record	-1	-1	-1	163.868	Pooled_Neg_IterativeMSMS-r001		0	0	0	0	0
228	3.834	415.306	274081	-1	Negative			NA		416.314	(M-H)-	NA	NA	NA	NA		NA		NA							2467	3.83	415.306	Unknown		[M+Na-2H]-	adduct linked to 2079_[M-H2O-H]-	0.142857	TRUE	No record	No record		No record	-1	-1	-1	295.867	Pooled_Neg_IterativeMSMS-r001		0	0	0	0	0
229	0.84	295.155	270104	-1	Negative			NA		296.163	(M-H)-	NA	NA	NA	NA		NA		NA							1502	0.84	295.155	Unknown		[M-H2O-H]-	adduct linked to 1748_[M+Na-2H]-	1	TRUE	No record	No record		No record	-1	-1	-1	69.4351	blank_Neg AutoMSMS		0	0	0	0	0
230	12.039	703.552	268881	-1	Negative			NA		704.559	(M-H)-	NA	NA	NA	NA		NA		NA							5291	12.04	703.552	Unknown		[M-H]-		0.285714	TRUE	No record	No record		No record	-1	-1	-1	136.048	Pooled_Neg_IterativeMSMS-r001|5293		0	0	0	0	0
231	12.649	683.583	268808	-1	Negative			NA		684.59	(M-H)-	NA	NA	NA	NA		NA		NA							5100	12.65	683.583	Unknown		[M+Na-2H]-	adduct linked to 5510_[M+Hac-H]-	1	TRUE	No record	No record		No record	-1	-1	-1	299.458	Pooled_Neg_IterativeMSMS-r001		0	0	0	0	0
233	2.683	807.625	268495	-1	Negative			NA		808.632	(M-H)-	NA	NA	NA	NA		NA		NA							6334	2.69	807.625	Unknown		[M-H]-	similar chromatogram in higher mz_8523	0.857143	TRUE	No record	No record		No record	-1	-1	-1	97.8086	Pooled_Neg_IterativeMSMS-r001		0	0	0	0	0
236	0.976	311.223	264435	-1	Negative			NA		312.23	(M-H)-	NA	NA	NA	NA		NA		NA							1613	0.96	311.223	w/o MS2:FAHFA 18:1; FAHFA 13:1/5:0; [M-H]-		[M-H]-	found in higher mz's MsMs_1878	0.285714	TRUE	C18H32O4	ABHCGBNXZSFJRY-SREVYHEPNA-N		CCC\C=C/CCCCCCCC(=O)OC(CC)CC(O)=O	-1	-1	-1	308.778	Pooled_Neg_IterativeMSMS-r001|1612		0	0	0	0	0
237	12.716	1358.29	263909	-1	Negative			NA		1359.3	(M-H)-	NA	NA	NA	NA		NA		NA							8533	12.72	1358.29	Unknown		[2M+Hac-H]-	adduct linked to 4689_[M-H]-; adduct linked to 5376_[M+CH3COO]-	0.857143	TRUE	No record	No record		No record	-1	-1	-1	874.63	Pooled_Neg_IterativeMSMS-r001		0	0	0	0	0
238	4.048	365.267	262051	-1	Negative			NA		366.274	(M-H)-	NA	NA	NA	NA		NA		NA							2005	4.05	365.267	w/o MS2:FAHFA 22:2; FAHFA 2:0/20:2; [M-H]-		[M-H2O-H]-	adduct linked to 2342_[M+Na-2H]-	0.857143	TRUE	C22H38O4	GDHCSNFIPHBQAS-LMIOMRGPNA-N		CCCCC\C=C/C\C=C/C(CCCCCCCCC(O)=O)OC(C)=O	-1	-1	-1	475.974	Pooled_Neg_IterativeMSMS-r001		0	0	0	0	0
240	9.141	673.505	259806	-1	Negative			NA		674.512	(M-H)-	NA	NA	NA	NA		NA		NA							4947	9.14	673.505	Unknown		[M+Na-2H]-	adduct linked to 4524_[M-H2O-H]-	0.857143	TRUE	No record	No record		No record	-1	-1	-1	196.257	Pooled_Neg_IterativeMSMS-r001		0	0	0	0	0
243	1.051	449.173	258910	-1	Negative			NA		450.181	(M-H)-	NA	NA	NA	NA		NA		NA							2789	1.06	449.173	Unknown		[2M+Hac-H]-	adduct linked to 807_[M-H]-	0.857143	TRUE	No record	No record		No record	-1	-1	-1	317.811	Pooled_Neg_IterativeMSMS-r001		0	0	0	0	0
246	12.753	709.711	254990	-2	Negative			NA		1421.44	(M-2H)-2	NA	NA	NA	NA		NA		NA																										0	0	0	0	0
252	2.27	445.332	249197	-1	Negative			NA		446.34	(M-H)-	NA	NA	NA	NA		NA		NA							2759	2.27	445.332	w/o MS2:FAHFA 28:4; FAHFA 22:4/6:0; [M-H]-		[M+Hac-H]-	adduct linked to 2172_[M-H]-	0.857143	TRUE	C28H46O4	DOEKUCLYXMRCNL-GJDCDIHCNA-N		CC\C=C/C\C=C/C\C=C/C\C=C/CCCCCCCCC(=O)OC(C)CCCC(O)=O	-1	-1	-1	255.125	Pooled_Neg_IterativeMSMS-r001		0	0	0	0	0
254	12.377	707.583	247242	-1	Negative			NA		708.59	(M-H)-	NA	NA	NA	NA		NA		NA							5356	12.36	707.583	Unknown		[M-H]-	adduct linked to 5955_[M+Hac-H]-	0.571429	TRUE	No record	No record		No record	-1	-1	-1	259.885	Pooled_Neg_IterativeMSMS-r005		0	0	0	0	0
255	13.019	694.672	246372	-1	Negative			NA		695.679	(M-H)-	NA	NA	NA	NA		NA		NA							5195	13.08	694.672	Unknown		[M+Na-2H]-	adduct linked to 4777_[M-H2O-H]-; similar chromatogram in higher mz_5198	0.857143	TRUE	No record	No record		No record	-1	-1	-1	2895.28	Pooled_Neg_IterativeMSMS-r001		0	0	0	0	0
258	3.995	397.332	240624	-1	Negative			NA		398.339	(M-H)-	NA	NA	NA	NA		NA		NA							2289	3.99	397.332	w/o MS2:FAHFA 24:0; FAHFA 19:0/5:0; [M-H]-		[2M+Hac-H]-	adduct linked to 939_[M+Hac-H]-	0.857143	TRUE	C24H46O4	WZHGRVPSKFFRQM-UHFFFAOYNA-N		CCCCCCCCCCCCCCCCCCC(=O)OC(CC)CC(O)=O	-1	-1	-1	384.808	Pooled_Neg_IterativeMSMS-r001		0	0	0	0	0
259	4.258	411.384	240308	-1	Negative			NA		412.392	(M-H)-	NA	NA	NA	NA		NA		NA							2436	4.25	411.384	Unknown		[M-C6H10O5-H]-	similar chromatogram in higher mz_4310; adduct linked to 3720_[M-H2O-H]-; adduct linked to 3916_[M-H]-; similar chromatogram in higher mz_3234; similar chromatogram in higher mz_6026	0.857143	TRUE	No record	No record		No record	-1	-1	-1	68.3911	Pooled_Neg_IterativeMSMS-r001		0	0	0	0	0
261	3.558	595.494	239736	-1	Negative			NA		596.501	(M-H)-	NA	NA	NA	NA		NA		NA							4151	3.56	595.494	Unknown		[M-H]-	adduct linked to 4373_[M+Na-2H]-	0.714286	TRUE	No record	No record		No record	-1	-1	-1	215.282	Pooled_Neg_IterativeMSMS-r001		0	0	0	0	0
262	1.978	297.244	238860	-1	Negative			NA		298.251	(M-H)-	NA	NA	NA	NA		NA		NA							1525	1.97	297.243	Unknown		[M-H]-		0.857143	TRUE	No record	No record		No record	-1	-1	-1	329.679	Pooled_Neg_IterativeMSMS-r001		0	0	0	0	0
263	0.844	217.03	237143	-1	Negative			NA		218.037	(M-H)-	NA	NA	NA	NA		NA		NA																										0	0	0	0	0
266	2.019	467.374	236330	-1	Negative			NA		468.381	(M-H)-	NA	NA	NA	NA		NA		NA							2964	2.02	467.374	Unknown		[M-H]-		0.857143	TRUE	No record	No record		No record	-1	-1	-1	17.9437	Pooled_Neg_IterativeMSMS-r001		0	0	0	0	0
267	3.712	391.262	233128	-1	Negative			NA		392.269	(M-H)-	NA	NA	NA	NA		NA		NA							2221	3.71	391.262	Unknown		[M+Hac-H]-	adduct linked to 4863_[2M-H]-	0.857143	TRUE	No record	No record		No record	-1	-1	-1	153.718	Pooled_Neg_IterativeMSMS-r001		0	0	0	0	0
268	2.233	539.432	231041	-1	Negative			NA		540.439	(M-H)-	NA	NA	NA	NA		NA		NA							3603	2.23	539.432	Unknown		[M+Na-2H]-	adduct linked to 3423_[M-H]-	0.857143	TRUE	No record	No record		No record	-1	-1	-1	384.326	Pooled_Neg_IterativeMSMS-r001		0	0	0	0	0
269	11.804	639.52	230942	-1	Negative			NA		640.528	(M-H)-	NA	NA	NA	NA		NA		NA							4586	11.8	639.52	Unknown		[M+Na-2H]-	adduct linked to 4200_[M-H2O-H]-	0.857143	TRUE	No record	No record		No record	-1	-1	-1	171.461	Pooled_Neg_IterativeMSMS-r002		0	0	0	0	0
271	11.652	651.575	230146	-1	Negative			NA		652.582	(M-H)-	NA	NA	NA	NA		NA		NA							4722	11.64	651.577	Unknown		[M-H]-	adduct linked to 4731_[2M-H]2-	0.857143	TRUE	No record	No record		No record	-1	-1	-1	712.727	Pooled_Neg_IterativeMSMS-r003		0	0	0	0	0
273	4.242	417.322	228711	-1	Negative			NA		418.329	(M-H)-	NA	NA	NA	NA		NA		NA							2498	4.24	417.322	Unknown		[M+Na-2H]-	adduct linked to 2095_[M-H2O-H]-	0.428571	TRUE	No record	No record		No record	-1	-1	-1	54.5567	Pooled_Neg_IterativeMSMS-r001		0	0	0	0	0
274	4.82	559.473	228451	-1	Negative			NA		560.48	(M-H)-	NA	NA	NA	NA		NA		NA							3757	4.81	559.473	Unknown		[M-H]-		0.857143	TRUE	No record	No record		No record	-1	-1	-1	307.181	Pooled_Neg_IterativeMSMS-r001		0	0	0	0	0
275	5.044	396.348	228338	-1	Negative			NA		397.356	(M-H)-	NA	NA	NA	NA		NA		NA							2278	5.05	396.348	w/o MS2:Cer-NS d24:1; Cer-NS d22:1/2:0; [M-H]-		[M+Hac-H]-	adduct linked to 1757_[M-H]-	1	TRUE	C24H47NO3	VURRBPFKKVGPKI-FMQUCBEENA-N		CCCCCCCCCCCCCCCCC\C=C\C(O)C(CO)NC(C)=O	-1	-1	-1	254.75	Pooled_Neg_IterativeMSMS-r001		0	0	0	0	0
278	5.05	557.457	224955	-1	Negative			NA		558.465	(M-H)-	NA	NA	NA	NA		NA		NA							3740	4.98	557.458	Unknown		[M+Na-2H]-	adduct linked to 4149_[M+Hac-H]-	0.142857	TRUE	No record	No record		No record	-1	-1	-1	367.33	Pooled_Neg_IterativeMSMS-r001		0	0	0	0	0
279	3.688	398.306	224055	-1	Negative			NA		399.313	(M-H)-	NA	NA	NA	NA		NA		NA							2295	3.69	398.306	Unknown		[M-H]-		0.857143	TRUE	No record	No record		No record	-1	-1	-1	474.391	Pooled_Neg_IterativeMSMS-r002		0	0	0	0	0
280	12.816	747.662	223555	-1	Negative			NA		748.669	(M-H)-	NA	NA	NA	NA		NA		NA							5763	12.83	747.662	Unknown		[M-H]-		0.857143	TRUE	No record	No record		No record	-1	-1	-1	154.496	Pooled_Neg_IterativeMSMS-r001|5764		0	0	0	0	0
284	0.819	253.083	219742	-1	Negative			NA		254.091	(M-H)-	NA	NA	NA	NA		NA		NA							1045	0.82	253.083	Unknown		[M+Hac-H]-	adduct linked to 878_[M+Na-2H]-	0.857143	TRUE	No record	No record		No record	-1	-1	-1	155.663	Pooled_Neg_IterativeMSMS-r001		0	0	0	0	0
285	2.973	255.233	219352	-1	Negative			NA		256.24	(M-H)-	NA	NA	NA	NA		NA		NA																										0	0	0	0	0
287	2.427	253.254	216678	-1	Negative			NA		254.261	(M-H)-	NA	NA	NA	NA		NA		NA																										0	0	0	0	0
289	12.747	684.606	215939	-1	Negative			NA		685.614	(M-H)-	NA	NA	NA	NA		NA		NA							5107	12.72	684.607	Unknown		[M-H]-		0.857143	TRUE	No record	No record		No record	-1	-1	-1	1078.97	Pooled_Neg_IterativeMSMS-r001		0	0	0	0	0
291	11.33	725.536	213554	-1	Negative			NA		726.543	(M-H)-	NA	NA	NA	NA		NA		NA							5548	11.32	725.536	Unknown		[M-H]-		0.857143	TRUE	No record	No record		No record	-1	-1	-1	119.341	Pooled_Neg_IterativeMSMS-r001		0	0	0	0	0
293	2.605	410.328	212678	-1	Negative			NA		411.335	(M-H)-	NA	NA	NA	NA		NA		NA							2408	2.62	410.328	Unknown		[M+Hac-H]-	adduct linked to 1897_[M-H]-	0.857143	TRUE	No record	No record		No record	-1	-1	-1	31.4216	Pooled_Neg_IterativeMSMS-r001		0	0	0	0	0
294	3.796	595.494	210649	-1	Negative			NA		596.501	(M-H)-	NA	NA	NA	NA		NA		NA							4153	3.8	595.494	Unknown		[M+Na-2H]-	adduct linked to 3921_[M-H]-	0.857143	TRUE	No record	No record		No record	-1	-1	-1	173.03	Pooled_Neg_IterativeMSMS-r001		0	0	0	0	0
295	12.29	960.742	210509	-1	Negative			NA		961.75	(M-H)-	NA	NA	NA	NA		NA		NA							7682	12.29	960.742	w/o MS2:Cer-NS d62:15; Cer-NS d20:3/42:12; [M+CH3COO]-		[M-C6H10O5-H]-	adduct linked to 8401_[M+Hac-H]-	0.857143	TRUE	C62H95NO3	TYMSGKNJSCSGTJ-NFIMYARKNA-N		CCCCCCC\C=C\CC\C=C\CC\C=C\C(O)C(CO)NC(=O)CCCC\C=C/C\C=C/C\C=C/C\C=C/C\C=C/C\C=C/C\C=C/C\C=C/C\C=C/C\C=C/C\C=C/C\C=C/CC	-1	-1	-1	224.809	Pooled_Neg_IterativeMSMS-r002		0	0	0	0	0
296	2.486	355.228	209163	-1	Negative			NA		356.235	(M-H)-	NA	NA	NA	NA		NA		NA							1938	2.49	355.228	Unknown		[M-H]-	adduct linked to 2465_[M+Hac-H]-	0.857143	TRUE	No record	No record		No record	-1	-1	-1	261.488	Pooled_Neg_IterativeMSMS-r002		0	0	0	0	0
297	12.557	670.591	208897	-1	Negative			NA		671.598	(M-H)-	NA	NA	NA	NA		NA		NA							4920	12.55	670.591	Unknown		[M-H]-		0.857143	TRUE	No record	No record		No record	-1	-1	-1	602.972	Pooled_Neg_IterativeMSMS-r002		0	0	0	0	0
298	5.161	559.473	208671	-1	Negative			NA		560.48	(M-H)-	NA	NA	NA	NA		NA		NA							3758	5.16	559.473	w/o MS2:FAHFA 36:3; FAHFA 18:2/18:1; [M-H]-		[M-H]-		0.857143	TRUE	C36H64O4	GKFRCWOFCMCBNW-GSCXELOCNA-N		CCCCCCCC\C=C/C(CCCCCCC(O)=O)OC(=O)CCCCCCC\C=C/C\C=C/CCCCC	-1	-1	-1	164.353	Pooled_Neg_IterativeMSMS-r001		0	0	0	0	0
299	1.041	271.228	207186	-1	Negative			NA		272.235	(M-H)-	NA	NA	NA	NA		NA		NA							1201	1.04	271.228	w/o MS2:Juniperic acid		[M-H]-	adduct linked to 4220_[2M+Hac-H]-	0.857143	TRUE	C16H32O3	UGAGPNKCDRTDHP-UHFFFAOYSA-N		OCCCCCCCCCCCCCCCC(O)=O	-1	-1	-1	113.64	Pooled_Neg_IterativeMSMS-r001		0	0	0	0	0
300	0.833	369.174	207038	-1	Negative			NA		370.182	(M-H)-	NA	NA	NA	NA		NA		NA							2032	0.83	369.174	Unknown		[2M+Hac-H]-	adduct linked to 589_[M-H]-	0.857143	TRUE	No record	No record		No record	-1	-1	-1	249.189	Pooled_Neg_IterativeMSMS-r001		0	0	0	0	0
301	12.374	712.646	205947	-1	Negative			NA		713.653	(M-H)-	NA	NA	NA	NA		NA		NA							5430	12.38	712.646	Unknown		[M-H]-		0.857143	TRUE	No record	No record		No record	-1	-1	-1	242.125	Pooled_Neg_IterativeMSMS-r002|5431		0	0	0	0	0
303	2.089	537.416	203828	-1	Negative			NA		538.423	(M-H)-	NA	NA	NA	NA		NA		NA							3586	2.09	537.416	Unknown		[M-H]-		0.857143	TRUE	No record	No record		No record	-1	-1	-1	380.94	Pooled_Neg_IterativeMSMS-r001		0	0	0	0	0
304	3.448	1105.74	203275	-1	Negative			NA		1106.75	(M-H)-	NA	NA	NA	NA		NA		NA							8283	3.45	1105.74	w/o MS2:HBMP 60:11; HBMP 16:1-22:4-22:6; [M-H]-		[2M+Hac-H]-	adduct linked to 4019_[M+CH3COO]-	0.857143	TRUE	C66H107O11P	ORMKRHDHMMKOOT-JSCZQVMNNA-N		CCCCCC\C=C/CCCCCCCC(=O)OC(CO)COP(O)(=O)OCC(COC(=O)CC\C=C/C\C=C/C\C=C/C\C=C/C\C=C/C\C=C/CC)OC(=O)CCCCCCCC\C=C/C\C=C/C\C=C/C\C=C/CC	-1	-1	-1	390.305	Pooled_Neg_IterativeMSMS-r001		0	0	0	0	0
305	12.27	717.615	203029	-1	Negative			NA		718.622	(M-H)-	NA	NA	NA	NA		NA		NA							5471	12.27	717.615	Unknown		[M-H]-		0.857143	TRUE	No record	No record		No record	-1	-1	-1	111.141	Pooled_Neg_IterativeMSMS-r002		0	0	0	0	0
306	2.466	445.332	202471	-1	Negative			NA		446.339	(M-H)-	NA	NA	NA	NA		NA		NA							2757	2.46	445.332	Unknown		[M+Na-2H]-	adduct linked to 2563_[M-H]-	0.857143	TRUE	No record	No record		No record	-1	-1	-1	183.476	Pooled_Neg_IterativeMSMS-r001		0	0	0	0	0
307	2.098	516.332	201225	-1	Negative			NA		517.34	(M-H)-	NA	NA	NA	NA		NA		NA							3415	2.1	516.332	Unknown		[M+Na-2H]-	adduct linked to 3054_[M-H2O-H]-	0.857143	TRUE	No record	No record		No record	-1	-1	-1	524.519	Pooled_Neg_IterativeMSMS-r001		0	0	0	0	0
310	0.845	398.937	200488	-1	Negative			NA		399.944	(M-H)-	NA	NA	NA	NA		NA		NA							2298	0.85	398.937	Unknown		[M-H]-		0.857143	TRUE	No record	No record		No record	-1	-1	-1	179.177	Pooled_Neg_IterativeMSMS-r002		0	0	0	0	0
311	0.85	397.179	200259	-1	Negative			NA		398.186	(M-H)-	NA	NA	NA	NA		NA		NA							2281	0.85	397.179	Unknown		[M-H]-	adduct linked to 2509_[M+Na-2H]-	0.857143	TRUE	No record	No record		No record	-1	-1	-1	293.072	Pooled_Neg_IterativeMSMS-r001		0	0	0	0	0
313	5.514	794.509	196040	-1	Negative			NA		795.517	(M-H)-	NA	NA	NA	NA		NA		NA							6195	5.51	794.51	w/o MS2:LPE 42:11; [M-H]-		[M-H2O-H]-	adduct linked to 4706_[M-C6H10O5-H]-; similar chromatogram in higher mz_7329; similar chromatogram in higher mz_8119	0.857143	TRUE	C47H74NO7P	GISLOFISKODJMJ-RBMMWCSNNA-N		CC\C=C/C\C=C/C\C=C/C\C=C/C\C=C/C\C=C/C\C=C/C\C=C/C\C=C/C\C=C/C\C=C/CCCCCCCC(=O)OCC(O)COP(O)(=O)OCCN	-1	-1	-1	169.778	Pooled_Neg_IterativeMSMS-r001		0	0	0	0	0
314	2.291	412.343	195229	-1	Negative			NA		413.351	(M-H)-	NA	NA	NA	NA		NA		NA							2443	2.29	412.343	Unknown		[M+Hac-H]-	adduct linked to 1913_[M-H]-	0.857143	TRUE	No record	No record		No record	-1	-1	-1	167.007	Pooled_Neg_IterativeMSMS-r001		0	0	0	0	0
315	4.524	555.442	194590	-1	Negative			NA		556.449	(M-H)-	NA	NA	NA	NA		NA		NA							3717	4.6	555.442	Unknown		[M-H]-		0.142857	FALSE	No record	No record		No record	-1	-1	-1	83.188	Pooled_Neg_IterativeMSMS-r004		0	0	0	0	0
316	7.259	381.374	193671	-1	Negative			NA		382.381	(M-H)-	NA	NA	NA	NA		NA		NA							2138	7.26	381.374	Unknown		[M-H]-	similar chromatogram in higher mz_5188; similar chromatogram in higher mz_8597	0.857143	TRUE	No record	No record		No record	-1	-1	2000	422.912	Pooled_Neg_IterativeMSMS-r001		0	0	0	0	0
317	11.73	663.52	193154	-1	Negative			NA		664.528	(M-H)-	NA	NA	NA	NA		NA		NA							4857	11.73	663.521	Unknown		[M-H]-		0.857143	TRUE	No record	No record		No record	-1	-1	-1	104.967	Pooled_Neg_IterativeMSMS-r001		0	0	0	0	0
320	11.265	701.536	191152	-1	Negative			NA		702.543	(M-H)-	NA	NA	NA	NA		NA		NA							5271	11.27	701.536	Unknown		[M+Na-2H]-	adduct linked to 4837_[M-H2O-H]-; found in higher mz's MsMs_8662	0.857143	TRUE	No record	No record		No record	-1	-1	-1	120.665	Pooled_Neg_IterativeMSMS-r001		0	0	0	0	0
321	6.877	1548.07	190936	-1	Negative			NA		1549.08	(M-H)-	NA	NA	NA	NA		NA		NA							8712	6.88	1548.07	Unknown		[2M-H]-	adduct linked to 6009_[M-H]-	0.857143	TRUE	No record	No record		No record	-1	-1	-1	398.93	Pooled_Neg_IterativeMSMS-r001		0	0	0	0	0
322	5.262	557.457	190066	-1	Negative			NA		558.465	(M-H)-	NA	NA	NA	NA		NA		NA																										0	0	0	0	0
323	3.885	397.369	190015	-1	Negative			NA		398.376	(M-H)-	NA	NA	NA	NA		NA		NA							2291	3.89	397.369	Unknown		[M-H]-		0.714286	TRUE	No record	No record		No record	-1	-1	-1	372.855	Pooled_Neg_IterativeMSMS-r001		0	0	0	0	0
326	12.819	698.622	186299	-1	Negative			NA		699.63	(M-H)-	NA	NA	NA	NA		NA		NA							5242	12.9	698.622	Unknown		[M-C6H10O5-H]-	adduct linked to 7036_[M+Na-2H]-	0.285714	FALSE	No record	No record		No record	-1	-1	-1	374.638	Pooled_Neg_IterativeMSMS-r001|5243		0	0	0	0	0
328	2.947	375.275	185672	-1	Negative			NA		376.283	(M-H)-	NA	NA	NA	NA		NA		NA							2074	2.95	375.275	Unknown		[M-H]-		0.857143	TRUE	No record	No record		No record	-1	-1	-1	67.5567	Pooled_Neg_IterativeMSMS-r001		0	0	0	0	0
330	13.017	858.755	183636	-1	Negative			NA		859.763	(M-H)-	NA	NA	NA	NA		NA		NA							6800	13.02	858.755	w/o MS2:Cer-NS d58:8; Cer-NS d14:1/44:7; [M-H]-		[M-H]-	similar chromatogram in higher mz_8311	0.857143	TRUE	C58H101NO3	WRBIFPSFOAFSJO-XTZKWFEQNA-N		CCCCCCCCC\C=C\C(O)C(CO)NC(=O)CCCCCCCCCCCCCCCCCCCCC\C=C/C\C=C/C\C=C/C\C=C/C\C=C/C\C=C/C\C=C/CC	-1	-1	-1	161.504	Pooled_Neg_IterativeMSMS-r001		0	0	0	0	0
331	2.634	299.259	183141	-1	Negative			NA		300.267	(M-H)-	NA	NA	NA	NA		NA		NA							1538	2.64	299.259	Unknown		[M-H]-	adduct linked to 1670_[M+Na-2H]-; similar chromatogram in higher mz_1890	0.857143	TRUE	No record	No record		No record	-1	-1	-1	427.462	Pooled_Neg_IterativeMSMS-r001		0	0	0	0	0
332	2.422	412.343	182305	-1	Negative			NA		413.351	(M-H)-	NA	NA	NA	NA		NA		NA							2444	2.51	412.343	Unknown		[M+Hac-H]-	adduct linked to 1912_[M-H]-; similar chromatogram in higher mz_8231; similar chromatogram in higher mz_8377	0.857143	TRUE	No record	No record		No record	-1	-1	-1	849.787	Pooled_Neg_IterativeMSMS-r001		0	0	0	0	0
334	12.864	735.662	180928	-1	Negative			NA		736.669	(M-H)-	NA	NA	NA	NA		NA		NA							5641	12.86	735.662	Unknown		[M-H]-		0.857143	TRUE	No record	No record		No record	-1	-1	-1	399.235	Pooled_Neg_IterativeMSMS-r001		0	0	0	0	0
335	0.913	217.03	180925	-1	Negative			NA		218.037	(M-H)-	NA	NA	NA	NA		NA		NA																										0	0	0	0	0
337	10.382	649.505	179867	-1	Negative			NA		650.512	(M-H)-	NA	NA	NA	NA		NA		NA							4695	10.38	649.505	Unknown		[M-H]-	similar chromatogram in higher mz_5547; similar chromatogram in higher mz_6468; similar chromatogram in higher mz_7238	0.857143	TRUE	No record	No record		No record	-1	-1	-1	170.456	Pooled_Neg_IterativeMSMS-r001		0	0	0	0	0
338	4.343	557.457	179028	-1	Negative			NA		558.465	(M-H)-	NA	NA	NA	NA		NA		NA							3739	4.35	557.457	w/o MS2:FAHFA 36:4; FAHFA 18:3/18:1; [M-H]-		[M+Na-2H]-	adduct linked to 3430_[M-H2O-H]-	0.428571	TRUE	C36H62O4	LVSDTHYODIMZIS-ZDMOZKBQNA-N		CCCCCCCC\C=C/C(CCCCCCC(O)=O)OC(=O)CCCCCCC\C=C/C\C=C/C\C=C/CC	-1	-1	-1	364.845	Pooled_Neg_IterativeMSMS-r001		0	0	0	0	0
340	4.64	493.336	178575	-1	Negative			NA		494.343	(M-H)-	NA	NA	NA	NA		NA		NA							3202	4.64	493.336	Unknown		[M-H]-	adduct linked to 3408_[M+Na-2H]-; similar chromatogram in higher mz_3938	0.857143	TRUE	No record	No record		No record	-1	-1	-1	26.7695	Pooled_Neg_IterativeMSMS-r001		0	0	0	0	0
342	7.197	1464.15	178088	-1	Negative			NA		1465.16	(M-H)-	NA	NA	NA	NA		NA		NA							8592	7.2	1464.15	Unknown		[2M+Hac-H]-	adduct linked to 5885_[M+CH3COO]-	0.857143	TRUE	No record	No record		No record	-1	-1	-1	635.28	Pooled_Neg_IterativeMSMS-r001		0	0	0	0	0
343	3.688	382.336	176869	-1	Negative			NA		383.343	(M-H)-	NA	NA	NA	NA		NA		NA							2146	3.69	382.336	Unknown		[M-H2O-H]-	adduct linked to 2550_[M+Na-2H]-; adduct linked to 2307_[M-H]-	0.857143	FALSE	No record	No record		No record	-1	-1	-1	490.041	Pooled_Neg_IterativeMSMS-r001		0	0	0	0	0
344	3.712	375.292	176017	-1	Negative			NA		376.299	(M-H)-	NA	NA	NA	NA		NA		NA							2078	3.71	375.291	Unknown		[M-H]-	adduct linked to 1958_[M-H2O-H]-	0.857143	TRUE	No record	No record		No record	-1	-1	-1	122.481	Pooled_Neg_IterativeMSMS-r002		0	0	0	0	0
345	1.645	297.244	175469	-1	Negative			NA		298.251	(M-H)-	NA	NA	NA	NA		NA		NA							1528	1.64	297.244	Unknown		[M+Hac-H]-	adduct linked to 958_[M-H]-	0.857143	TRUE	No record	No record		No record	-1	-1	-1	231.206	Pooled_Neg_IterativeMSMS-r001		0	0	0	0	0
346	9.618	623.489	172781	-1	Negative			NA		624.496	(M-H)-	NA	NA	NA	NA		NA		NA																										0	0	0	0	0
349	12.436	682.591	171793	-1	Negative			NA		683.598	(M-H)-	NA	NA	NA	NA		NA		NA																										0	0	0	0	0
352	7.555	293.176	168181	-1	Negative			NA		294.183	(M-H)-	NA	NA	NA	NA		NA		NA																										0	0	0	0	0
356	7.903	1574.14	165890	-1	Negative			NA		1575.14	(M-H)-	NA	NA	NA	NA		NA		NA							8762	7.9	1574.14	w/o MS2:LCL 82:8; LCL 14:0-30:4-38:4; [M-H]-		[2M+Hac-H]-	adduct linked to 6399_[M+CH3COO]-	0.857143	TRUE	C91H164O16P2	ALYIBXAGRLBKJF-OROOTEINNA-N		CCCCCCCCCCCCCC(=O)OC(COC(=O)CCCCCCCCCCCCC\C=C/C\C=C/C\C=C/C\C=C/CCCCC)COP(O)(=O)OCC(O)COP(O)(=O)OCC(O)COC(=O)CCCCCCCCCCCCCCCCCCCCC\C=C/C\C=C/C\C=C/C\C=C/CCCCC	-1	-1	-1	444.782	Pooled_Neg_IterativeMSMS-r001		0	0	0	0	0
357	3.101	255.214	165882	-2	Negative			NA		512.443	(M-2H)-2	NA	NA	NA	NA		NA		NA																										0	0	0	0	0
358	14.782	970.881	165553	-1	Negative			NA		971.888	(M-H)-	NA	NA	NA	NA		NA		NA							7767	14.78	970.88	Unknown		[M+Na-2H]-	adduct linked to 7983_[M+Hac-H]-	0.857143	TRUE	No record	No record		No record	-1	-1	-1	340.503	Pooled_Neg_IterativeMSMS-r001		0	0	0	0	0
359	12.312	986.758	164609	-1	Negative			NA		987.765	(M-H)-	NA	NA	NA	NA		NA		NA							7864	12.3	986.758	w/o MS2:PE 54:6; PE 10:0-44:6; [M-H]-		[M-H]-	adduct linked to 7979_[M+Na-2H]-	0.857143	TRUE	C59H106NO8P	XHJJQWUJILXVGK-RLESYFSLNA-N		CCCCCCCCCC(=O)OCC(COP(O)(=O)OCCN)OC(=O)CCCCCCCCCCCCCCCCCCCCCCCC\C=C/C\C=C/C\C=C/C\C=C/C\C=C/C\C=C/CC	-1	-1	-1	276.807	Pooled_Neg_IterativeMSMS-r001		0	0	0	0	0
360	3.775	421.344	164365	-1	Negative			NA		422.351	(M-H)-	NA	NA	NA	NA		NA		NA							2542	3.7	421.344	Unknown		[M-H]-		0.857143	TRUE	No record	No record		No record	-1	-1	-1	57.6847	Pooled_Neg_IterativeMSMS-r001		0	0	0	0	0
361	1.811	415.322	164014	-1	Negative			NA		416.329	(M-H)-	NA	NA	NA	NA		NA		NA							2474	1.8	415.322	Unknown		[M+Na-2H]-	adduct linked to 2250_[M-H]-	0.857143	TRUE	No record	No record		No record	-1	-1	-1	130.856	Pooled_Neg_IterativeMSMS-r001		0	0	0	0	0
362	6.571	353.343	162959	-1	Negative			NA		354.35	(M-H)-	NA	NA	NA	NA		NA		NA							1927	6.57	353.342	Unknown		[M-H]-	similar chromatogram in higher mz_2835; similar chromatogram in higher mz_6781; similar chromatogram in higher mz_7190; similar chromatogram in higher mz_8124; similar chromatogram in higher mz_8573	0.857143	TRUE	No record	No record		No record	-1	-1	2000	58.6673	Pooled_Neg_IterativeMSMS-r001		0	0	0	0	0
365	12.131	667.552	161906	-1	Negative			NA		668.559	(M-H)-	NA	NA	NA	NA		NA		NA							4901	12.19	667.552	Unknown		[M-H]-		0.142857	FALSE	No record	No record		No record	-1	-1	-1	341.437	Pooled_Neg_IterativeMSMS-r004		0	0	0	0	0
366	1.363	223.171	161569	-1	Negative			NA		224.178	(M-H)-	NA	NA	NA	NA		NA		NA							911	1.36	223.171	Unknown		[M-H]-		0.857143	TRUE	No record	No record		No record	-1	-1	-1	148.045	Pooled_Neg_IterativeMSMS-r001		0	0	0	0	0
367	3.405	611.526	161301	-1	Negative			NA		612.533	(M-H)-	NA	NA	NA	NA		NA		NA							4326	3.41	611.526	Unknown		[M+Hac-H]-	adduct linked to 3686_[M-H]-	0.857143	TRUE	No record	No record		No record	-1	-1	-1	72.1279	Pooled_Neg_IterativeMSMS-r002		0	0	0	0	0
371	12.286	886.698	157503	-1	Negative			NA		887.706	(M-H)-	NA	NA	NA	NA		NA		NA							7086	12.27	886.701	Unknown		[M-H]-		0.285714	FALSE	No record	No record		No record	-1	-1	-1	39.5239	Pooled_Neg_IterativeMSMS-r005		0	0	0	0	0
372	2.145	1097.68	156491	-1	Negative			NA		1098.69	(M-H)-	NA	NA	NA	NA		NA		NA							8260	2.15	1097.68	w/o MS2:HBMP 60:15; HBMP 16:3-22:6-22:6; [M-H]-		[2M+Hac-H]-	adduct linked to 3969_[M+CH3COO]-	0.857143	TRUE	C66H99O11P	SIJNFWRXIKZQHV-SMPOMOPCNA-N		CC\C=C/C\C=C/C\C=C/CCCCCC(=O)OC(CO)COP(O)(=O)OCC(COC(=O)CC\C=C/C\C=C/C\C=C/C\C=C/C\C=C/C\C=C/CC)OC(=O)CC\C=C/C\C=C/C\C=C/C\C=C/C\C=C/C\C=C/CC	-1	-1	-1	408.483	Pooled_Neg_IterativeMSMS-r001		0	0	0	0	0
373	3.428	281.287	155036	-1	Negative			NA		282.294	(M-H)-	NA	NA	NA	NA		NA		NA							1329	3.48	281.287	Unknown		[M-H]-		0.142857	FALSE	No record	No record		No record	-1	-1	-1	457.207	Pooled_Neg_IterativeMSMS-r006|1330		0	0	0	0	0
374	13.202	708.688	154237	-1	Negative			NA		709.695	(M-H)-	NA	NA	NA	NA		NA		NA							5377	13.2	708.687	Unknown		[M-H]-		0.285714	TRUE	No record	No record		No record	-1	-1	-1	404.296	Pooled_Neg_IterativeMSMS-r001		0	0	0	0	0
375	7.368	367.358	154183	-1	Negative			NA		368.365	(M-H)-	NA	NA	NA	NA		NA		NA							2021	7.37	367.358	Unknown		[M-H]-	adduct linked to 6207_[2M+Hac-H]-	1	TRUE	No record	No record		No record	-1	-1	2000	230.497	Pooled_Neg_IterativeMSMS-r001		0	0	0	0	0
376	15.875	293.176	153168	-1	Negative			NA		294.183	(M-H)-	NA	NA	NA	NA		NA		NA																										0	0	0	0	0
377	3.556	637.541	152530	-1	Negative			NA		638.548	(M-H)-	NA	NA	NA	NA		NA		NA							4568	3.56	637.541	Unknown		[2M+Hac-H]-	adduct linked to 1470_[M-H]-	0.857143	TRUE	No record	No record		No record	-1	-1	-1	70.3955	Pooled_Neg_IterativeMSMS-r002		0	0	0	0	0
378	8.929	597.473	152459	-1	Negative			NA		598.481	(M-H)-	NA	NA	NA	NA		NA		NA																										0	0	0	0	0
379	12.22	722.63	151001	-1	Negative			NA		723.638	(M-H)-	NA	NA	NA	NA		NA		NA							5516	12.22	722.63	Unknown		[M-H]-		0.571429	TRUE	No record	No record		No record	-1	-1	-1	153.719	Pooled_Neg_IterativeMSMS-r002		0	0	0	0	0
380	0.878	293.176	150015	-1	Negative			NA		294.183	(M-H)-	NA	NA	NA	NA		NA		NA																										0	0	0	0	0
382	7.386	659.513	149783	-1	Negative			NA		660.52	(M-H)-	NA	NA	NA	NA		NA		NA							4819	7.38	659.514	Unknown		[M-C6H10O5-H]-	adduct linked to 6449_[M-H]-	0.857143	TRUE	No record	No record		No record	-1	-1	-1	102.718	Pooled_Neg_IterativeMSMS-r001		0	0	0	0	0
383	12.401	955.71	149163	-1	Negative			NA		956.717	(M-H)-	NA	NA	NA	NA		NA		NA							7635	12.4	955.71	Unknown		[M-H]-	adduct linked to 6192_[M-C6H10O5-H]-; adduct linked to 7489_[M-H2O-H]-	0.857143	FALSE	No record	No record		No record	-1	-1	-1	233.173	Pooled_Neg_IterativeMSMS-r001		0	0	0	0	0
385	3.856	575.468	146397	-1	Negative			NA		576.475	(M-H)-	NA	NA	NA	NA		NA		NA							3945	3.87	575.468	Unknown		[M+Na-2H]-	adduct linked to 3700_[M-H]-	0.857143	TRUE	No record	No record		No record	-1	-1	-1	164.212	Pooled_Neg_IterativeMSMS-r001		0	0	0	0	0
386	10.093	595.542	145251	-1	Negative			NA		596.549	(M-H)-	NA	NA	NA	NA		NA		NA							4157	10.09	595.541	Unknown		[M+Na-2H]-	similar chromatogram in higher mz_5941; adduct linked to 3726_[M-H2O-H]-; similar chromatogram in higher mz_8720	0.857143	TRUE	No record	No record		No record	-1	-1	-1	229.409	Pooled_Neg_IterativeMSMS-r001		0	0	0	0	0
388	6.168	841.569	144289	-1	Negative			NA		842.576	(M-H)-	NA	NA	NA	NA		NA		NA							6643	6.17	841.569	w/o MS2:PMeOH 46:8; PMeOH 20:4-26:4; [M-H]-		[M+Hac-H]-	adduct linked to 8868_[2M+Hac-H]-	0.857143	TRUE	C50H83O8P	BJWAJTFAVMJMHM-NUCWEZCMNA-N		CC\C=C/C\C=C/C\C=C/C\C=C/CCCCCCCCCCCCC(=O)OC(COC(=O)CCCCCC\C=C/C\C=C/C\C=C/C\C=C/CC)COP(O)(=O)OC	-1	-1	-1	320.417	Pooled_Neg_IterativeMSMS-r001		0	0	0	0	0
391	14.194	968.865	143408	-1	Negative			NA		969.872	(M-H)-	NA	NA	NA	NA		NA		NA							7751	14.19	968.866	w/o MS2:Cer-NDS d66:9; Cer-NDS d22:0/44:9; [M-H]-		[M+Hac-H]-	adduct linked to 7133_[M-H2O-H]-	0.857143	TRUE	C66H115NO3	KRINVSBRRUQHID-PLRVFKPMNA-N		CCCCCCCCCCCCCCCCCCCC(O)C(CO)NC(=O)CCCCCCCCCCCCCCC\C=C/C\C=C/C\C=C/C\C=C/C\C=C/C\C=C/C\C=C/C\C=C/C\C=C/CC	-1	-1	-1	182.798	Pooled_Neg_IterativeMSMS-r001		0	0	0	0	0
393	8.242	1564.22	142424	-1	Negative			NA		1565.23	(M-H)-	NA	NA	NA	NA		NA		NA																										0	0	0	0	0
395	6.672	1515.09	142026	-1	Negative			NA		1516.09	(M-H)-	NA	NA	NA	NA		NA		NA																										0	0	0	0	0
397	12.067	636.594	141272	-1	Negative			NA		637.601	(M-H)-	NA	NA	NA	NA		NA		NA							4554	12.07	636.593	Unknown		[M-H2O-H]-	adduct linked to 5448_[M+Hac-H]-; similar chromatogram in higher mz_5051	0.857143	TRUE	No record	No record		No record	-1	-1	-1	168.981	Pooled_Neg_IterativeMSMS-r002		0	0	0	0	0
400	4.198	435.348	141188	-1	Negative			NA		436.355	(M-H)-	NA	NA	NA	NA		NA		NA							2668	4.21	435.348	w/o MS2:FAHFA 27:2; FAHFA 9:0/18:2; [M-H]-		[M-H]-	adduct linked to 6926_[2M-H]-; similar chromatogram in higher mz_7618; similar chromatogram in higher mz_7880; similar chromatogram in higher mz_8094; similar chromatogram in higher mz_8346; similar chromatogram in higher mz_8547	0.857143	TRUE	C27H48O4	SQICQYUTMVHSFS-JDAJTDLZNA-N		CCCCCCCCC(=O)OC(CCCCCCC(O)=O)\C=C/C\C=C/CCCCC	-1	-1	-1	150.573	Pooled_Neg_IterativeMSMS-r001		0	0	0	0	0
402	3.353	281.229	139942	-2	Negative			NA		564.473	(M-2H)-2	NA	NA	NA	NA		NA		NA																										0	0	0	0	0
403	4.101	575.468	139628	-1	Negative			NA		576.475	(M-H)-	NA	NA	NA	NA		NA		NA							3946	4.12	575.468	Unknown		[M-H]-		0.857143	TRUE	No record	No record		No record	-1	-1	-1	162.163	Pooled_Neg_IterativeMSMS-r001		0	0	0	0	0
405	7.775	293.176	139375	-1	Negative			NA		294.183	(M-H)-	NA	NA	NA	NA		NA		NA																										0	0	0	0	0
406	1.777	325.184	138854	-1	Negative			NA		326.192	(M-H)-	NA	NA	NA	NA		NA		NA							1685	1.76	325.184	Unknown		[M-H]-	adduct linked to 1593_[M-H2O-H]-	0.714286	TRUE	No record	No record		No record	-1	-1	666.667	227.151	Pooled_Neg_IterativeMSMS-r006|1686		0	0	0	0	0
407	1.963	251.202	138639	-1	Negative			NA		252.209	(M-H)-	NA	NA	NA	NA		NA		NA							1042	1.9	251.202	w/o MS2:FA 16:2; [M-H]-		[M-H]-		0.857143	TRUE	C16H28O2	RVEKLXYYCHAMDF-UTOQUPLUSA-N		CCC\C=C/C\C=C/CCCCCCCC(O)=O	-1	-1	-1	279.962	Pooled_Neg_IterativeMSMS-r001		0	0	0	0	0
408	2.659	361.236	138383	-1	Negative			NA		362.243	(M-H)-	NA	NA	NA	NA		NA		NA							1984	2.66	361.236	Unknown		[M-H]-		0.857143	FALSE	No record	No record		No record	-1	-1	-1	148.543	Pooled_Neg_IterativeMSMS-r001		0	0	0	0	0
411	12.857	686.622	137206	-1	Negative			NA		687.63	(M-H)-	NA	NA	NA	NA		NA		NA							5122	12.86	686.622	Unknown		[M+Na-2H]-	adduct linked to 5538_[M+Hac-H]-	0.857143	TRUE	No record	No record		No record	-1	-1	-1	341.443	Pooled_Neg_IterativeMSMS-r002		0	0	0	0	0
412	3.274	288.293	135004	-1	Negative			NA		289.3	(M-H)-	NA	NA	NA	NA		NA		NA							1471	3.28	288.292	Unknown		[M-H]-	similar chromatogram in higher mz_2315; similar chromatogram in higher mz_6298; similar chromatogram in higher mz_8293	0.857143	TRUE	No record	No record		No record	-1	-1	-1	193.175	Pooled_Neg_IterativeMSMS-r002		0	0	0	0	0
413	7.69	1622.14	134405	-1	Negative			NA		1623.14	(M-H)-	NA	NA	NA	NA		NA		NA							8864	7.68	1622.14	w/o MS2:LCL 86:12; LCL 14:0-34:6-38:6; [M-H]-		[2M+Hac-H]-	adduct linked to 6632_[M+CH3COO]-	0.857143	TRUE	C95H164O16P2	ACYIPWRHPYIDLE-CXZWNGEPNA-N		CCCCCCCCCCCCCC(=O)OC(COC(=O)CCCCCCCCCCCCCC\C=C/C\C=C/C\C=C/C\C=C/C\C=C/C\C=C/CC)COP(O)(=O)OCC(O)COP(O)(=O)OCC(O)COC(=O)CCCCCCCCCCCCCCCCCC\C=C/C\C=C/C\C=C/C\C=C/C\C=C/C\C=C/CC	-1	-1	-1	255.7	Pooled_Neg_IterativeMSMS-r001		0	0	0	0	0
414	1.482	311.169	133386	-1	Negative			NA		312.176	(M-H)-	NA	NA	NA	NA		NA		NA							1611	1.47	311.169	Unknown		[M-H]-	similar chromatogram in higher mz_3161	0.857143	TRUE	No record	No record		No record	-1	-1	-1	198.414	Pooled_Neg_IterativeMSMS-r001		0	0	0	0	0
417	5.228	439.379	131917	-1	Negative			NA		440.387	(M-H)-	NA	NA	NA	NA		NA		NA							2709	5.23	439.379	w/o MS2:FAHFA 27:0; FAHFA 19:0/8:0; [M-H]-		[M-H]-	similar chromatogram in higher mz_4424; similar chromatogram in higher mz_7667; similar chromatogram in higher mz_7348	0.857143	TRUE	C27H52O4	QYHMJNIJJNTYTR-UHFFFAOYNA-N		CCCCCCCCCCCCCCCCCCC(=O)OC(CCC)CCCC(O)=O	-1	-1	-1	248.025	Pooled_Neg_IterativeMSMS-r001		0	0	0	0	0
418	3.571	599.525	131871	-1	Negative			NA		600.533	(M-H)-	NA	NA	NA	NA		NA		NA																										0	0	0	0	0
419	3.006	473.364	131755	-1	Negative			NA		474.371	(M-H)-	NA	NA	NA	NA		NA		NA							3029	3.01	473.363	Unknown		[M+Hac-H]-	adduct linked to 2460_[M-H]-	0.857143	TRUE	No record	No record		No record	-1	-1	-1	60.3407	Pooled_Neg_IterativeMSMS-r001		0	0	0	0	0
422	2.298	513.333	131650	-1	Negative			NA		514.34	(M-H)-	NA	NA	NA	NA		NA		NA							3394	2.3	513.333	Unknown		[M-H]-		0.857143	TRUE	No record	No record		No record	-1	-1	-1	137.558	Pooled_Neg_IterativeMSMS-r002		0	0	0	0	0
425	3.117	389.246	129343	-1	Negative			NA		390.254	(M-H)-	NA	NA	NA	NA		NA		NA							2203	3.12	389.247	Unknown		[M-H]-		0.857143	TRUE	No record	No record		No record	-1	-1	-1	69.3433	Pooled_Neg_IterativeMSMS-r002		0	0	0	0	0
426	11.778	632.549	129134	-1	Negative			NA		633.556	(M-H)-	NA	NA	NA	NA		NA		NA							4513	11.78	632.549	Unknown		[M-C6H10O5-H]-	adduct linked to 6198_[M-H]-	0.857143	TRUE	No record	No record		No record	-1	-1	-1	151.863	Pooled_Neg_IterativeMSMS-r003		0	0	0	0	0
428	4.591	575.468	129040	-1	Negative			NA		576.475	(M-H)-	NA	NA	NA	NA		NA		NA							3947	4.59	575.468	Unknown		[M-H2O-H]-	adduct linked to 4126_[M-H]-	0.714286	TRUE	No record	No record		No record	-1	-1	-1	146.77	Pooled_Neg_IterativeMSMS-r001		0	0	0	0	0
429	12.507	1014.79	128552	-1	Negative			NA		1015.8	(M-H)-	NA	NA	NA	NA		NA		NA							8008	12.51	1014.79	w/o MS2:PE 56:6; PE 12:0-44:6; [M-H]-		[M+Hac-H]-	adduct linked to 7629_[M-H]-	0.857143	TRUE	C61H110NO8P	AEROMZNUQMHINC-GALCBNSZNA-N		CCCCCCCCCCCC(=O)OCC(COP(O)(=O)OCCN)OC(=O)CCCCCCCCCCCCCCCCCCCCCCCC\C=C/C\C=C/C\C=C/C\C=C/C\C=C/C\C=C/CC	-1	-1	-1	216.81	Pooled_Neg_IterativeMSMS-r002		0	0	0	0	0
430	14.249	942.849	128453	-1	Negative			NA		943.857	(M-H)-	NA	NA	NA	NA		NA		NA							7546	14.24	942.85	w/o MS2:Cer-NDS d64:8; Cer-NDS d20:0/44:8; [M-H]-		[M-H]-		0.857143	TRUE	C64H113NO3	LVUYZNDWUHQWHO-WMQZZANPNA-N		CCCCCCCCCCCCCCCCCC(O)C(CO)NC(=O)CCCCCCCCCCCCCCCCCC\C=C/C\C=C/C\C=C/C\C=C/C\C=C/C\C=C/C\C=C/C\C=C/CC	-1	-1	-1	188.291	Pooled_Neg_IterativeMSMS-r001		0	0	0	0	0
432	4.198	547.307	127454	-1	Negative			NA		548.315	(M-H)-	NA	NA	NA	NA		NA		NA							3655	4.19	547.308	w/o MS2:SM d19:3; SM d17:3/2:0; [M+CH3COO]-		[M+Na-2H]-	adduct linked to 3486_[M-H]-	0.857143	TRUE	C24H45N2O6P	ZBQBXXGSFBYNDA-MDBQQALYNA-N		CCCC\C=C\CC\C=C\CC\C=C\C(O)C(COP([O-])(=O)OCC[N+](C)(C)C)NC(C)=O	-1	-1	-1	152.8	Pooled_Neg_IterativeMSMS-r001		0	0	0	0	0
434	0.853	267.124	127160	-1	Negative			NA		268.131	(M-H)-	NA	NA	NA	NA		NA		NA							1168	0.85	267.124	Unknown		[2M+Hac-H]-	adduct linked to 336_[M-H]-; adduct linked to 613_[M+Hac-H]-	0.857143	TRUE	No record	No record		No record	-1	-1	-1	99.7954	Pooled_Neg_IterativeMSMS-r002		0	0	0	0	0
435	12.455	712.646	126912	-1	Negative			NA		713.653	(M-H)-	NA	NA	NA	NA		NA		NA							5430	12.38	712.646	Unknown		[M-H]-		0.857143	TRUE	No record	No record		No record	-1	-1	-1	242.125	Pooled_Neg_IterativeMSMS-r002|5431		0	0	0	0	0
436	11.633	637.505	126697	-1	Negative			NA		638.512	(M-H)-	NA	NA	NA	NA		NA		NA							4560	11.63	637.505	Unknown		[M-H2O-H]-	adduct linked to 5450_[M+Hac-H]-	0.857143	TRUE	No record	No record		No record	-1	-1	-1	62.42	Pooled_Neg_IterativeMSMS-r002|4561		0	0	0	0	0
440	5.172	607.422	124877	-1	Negative			NA		608.429	(M-H)-	NA	NA	NA	NA		NA		NA							4270	5.18	607.422	Unknown		[M-H]-		0.857143	TRUE	No record	No record		No record	-1	-1	-1	66.6841	Pooled_Neg_IterativeMSMS-r001		0	0	0	0	0
442	14.935	293.176	124610	-1	Negative			NA		294.183	(M-H)-	NA	NA	NA	NA		NA		NA																										0	0	0	0	0
443	6.047	521.385	124562	-1	Negative			NA		522.392	(M-H)-	NA	NA	NA	NA		NA		NA							3459	6.05	521.385	Unknown		[M+Hac-H]-	adduct linked to 2747_[M-H2O-H]-	0.857143	TRUE	No record	No record		No record	-1	-1	-1	38.8098	Pooled_Neg_IterativeMSMS-r001		0	0	0	0	0
444	15.367	946.88	124447	-1	Negative			NA		947.888	(M-H)-	NA	NA	NA	NA		NA		NA							7576	15.37	946.88	w/o MS2:Cer-NDS d64:6; Cer-NDS d20:0/44:6; [M-H]-		[M-H]-		0.857143	TRUE	C64H117NO3	PTMYCPAHBMLQMM-CALTWKEUNA-N		CCCCCCCCCCCCCCCCCC(O)C(CO)NC(=O)CCCCCCCCCCCCCCCCCCCCCCCC\C=C/C\C=C/C\C=C/C\C=C/C\C=C/C\C=C/CC	-1	-1	-1	187.302	Pooled_Neg_IterativeMSMS-r001		0	0	0	0	0
445	6.691	741.608	124273	-1	Negative			NA		742.615	(M-H)-	NA	NA	NA	NA		NA		NA																										0	0	0	0	0
446	11.782	622.52	123904	-1	Negative			NA		623.527	(M-H)-	NA	NA	NA	NA		NA		NA							4411	11.78	622.52	w/o MS2:Cer-NS d41:7; Cer-NS d9:1/32:6; [M-H]-		[M-H]-	adduct linked to 4632_[M+Na-2H]-	0.857143	TRUE	C41H69NO3	RCGJGWCPRDBHLA-KJTPWGKENA-N		CCCC\C=C\C(O)C(CO)NC(=O)CCCCCCCCCCCC\C=C/C\C=C/C\C=C/C\C=C/C\C=C/C\C=C/CC	-1	-1	-1	74.5823	Pooled_Neg_IterativeMSMS-r002		0	0	0	0	0
447	9.316	1578.17	123844	-1	Negative			NA		1579.18	(M-H)-	NA	NA	NA	NA		NA		NA							8772	9.32	1578.17	Unknown		[2M+Hac-H]-	adduct linked to 6423_[M+CH3COO]-	0.857143	TRUE	No record	No record		No record	-1	-1	-1	274.866	Pooled_Neg_IterativeMSMS-r001		0	0	0	0	0
448	12.701	709.598	123419	-1	Negative			NA		710.606	(M-H)-	NA	NA	NA	NA		NA		NA																										0	0	0	0	0
449	4.047	591.39	123336	-1	Negative			NA		592.397	(M-H)-	NA	NA	NA	NA		NA		NA							4094	4.05	591.39	Unknown		[M-C6H10O5-H]-	adduct linked to 5814_[M-H]-	0.857143	TRUE	No record	No record		No record	-1	-1	-1	227.632	Pooled_Neg_IterativeMSMS-r001		0	0	0	0	0
450	0.907	239.129	123001	-1	Negative			NA		240.136	(M-H)-	NA	NA	NA	NA		NA		NA							981	0.91	239.129	Unknown		[M-H]-		0.857143	TRUE	No record	No record		No record	-1	-1	-1	9.76977	Pooled_Neg_IterativeMSMS-r001		0	0	0	0	0
453	12.608	722.663	122583	-1	Negative			NA		723.671	(M-H)-	NA	NA	NA	NA		NA		NA																										0	0	0	0	0
455	6.873	774.596	121139	-1	Negative			NA		775.603	(M-H)-	NA	NA	NA	NA		NA		NA																										0	0	0	0	0
456	12.095	579.394	121057	-1	Negative			NA		580.401	(M-H)-	NA	NA	NA	NA		NA		NA							3984	12.09	579.394	Unknown		[M-H]-		0.857143	TRUE	No record	No record		No record	-1	-1	-1	21.343	Pooled_Neg_IterativeMSMS-r002		0	0	0	0	0
457	1.043	241.181	121001	-1	Negative			NA		242.188	(M-H)-	NA	NA	NA	NA		NA		NA							995	1.04	241.181	Unknown		[M-H]-	adduct linked to 1151_[M+Na-2H]-; adduct linked to 3635_[2M+Hac-H]-	0.857143	TRUE	No record	No record		No record	-1	-1	-1	55.0323	Pooled_Neg_IterativeMSMS-r001|996		0	0	0	0	0
458	9.441	673.505	120499	-1	Negative			NA		674.512	(M-H)-	NA	NA	NA	NA		NA		NA							4950	9.44	673.505	Unknown		[M+Na-2H]-	similar chromatogram in higher mz_6395; similar chromatogram in higher mz_6491; adduct linked to 4523_[M-H2O-H]-	0.857143	TRUE	No record	No record		No record	-1	-1	-1	106.639	Pooled_Neg_IterativeMSMS-r001		0	0	0	0	0
459	11.087	699.52	120420	-1	Negative			NA		700.528	(M-H)-	NA	NA	NA	NA		NA		NA							5252	11.07	699.52	Unknown		[M-H]-		0.857143	TRUE	No record	No record		No record	-1	-1	-1	50.2073	Pooled_Neg_IterativeMSMS-r001		0	0	0	0	0
461	6.635	822.549	119318	-1	Negative			NA		823.557	(M-H)-	NA	NA	NA	NA		NA		NA							6452	6.65	822.549	w/o MS2:OxPS 36:0+2O; OxPS 18:0-18:0+2O; [M-H]-		[M-H]-		0.857143	TRUE	C42H82NO12P	FDQHZFNYZNXBJO-UHFFFAOYNA-N		CCCCCCCCCCCCCCCCCC(=O)OCC(COP(O)(=O)OCC(N)C(O)=O)OC(=O)CCCCCCCCCC(O)C(O)CCCCCC	-1	-1	-1	139.923	Pooled_Neg_IterativeMSMS-r001		0	0	0	0	0
463	9.978	1630.2	118453	-1	Negative			NA		1631.21	(M-H)-	NA	NA	NA	NA		NA		NA							8887	9.97	1630.2	w/o MS2:LCL 86:8; LCL 14:0-34:4-38:4; [M-H]-		[2M+Hac-H]-	adduct linked to 6678_[M+CH3COO]-	0.857143	TRUE	C95H172O16P2	QDZXBLQXZWLXHW-YDZITEGONA-N		CCCCCCCCCCCCCC(=O)OC(COC(=O)CCCCCCCCCCCCCCCCC\C=C/C\C=C/C\C=C/C\C=C/CCCCC)COP(O)(=O)OCC(O)COP(O)(=O)OCC(O)COC(=O)CCCCCCCCCCCCCCCCCCCCC\C=C/C\C=C/C\C=C/C\C=C/CCCCC	-1	-1	-1	278.224	Pooled_Neg_IterativeMSMS-r001		0	0	0	0	0
464	1.122	423.153	118413	-1	Negative			NA		424.16	(M-H)-	NA	NA	NA	NA		NA		NA																										0	0	0	0	0
465	9.426	395.389	118399	-1	Negative			NA		396.397	(M-H)-	NA	NA	NA	NA		NA		NA							2273	9.43	395.389	Unknown		[M-H]-	similar chromatogram in higher mz_8766	0.857143	TRUE	No record	No record		No record	-1	-1	2000	188.145	Pooled_Neg_IterativeMSMS-r001		0	0	0	0	0
466	13.301	860.771	117940	-1	Negative			NA		861.778	(M-H)-	NA	NA	NA	NA		NA		NA							6824	13.3	860.771	w/o MS2:Cer-NS d58:7; Cer-NS d14:1/44:6; [M-H]-		[M-H]-		0.857143	TRUE	C58H103NO3	WPNSFRWGWVBZAF-BWYQJHTCNA-N		CCCCCCCCC\C=C\C(O)C(CO)NC(=O)CCCCCCCCCCCCCCCCCCCCCCCC\C=C/C\C=C/C\C=C/C\C=C/C\C=C/C\C=C/CC	-1	-1	-1	115.337	Pooled_Neg_IterativeMSMS-r001		0	0	0	0	0
467	3.885	561.38	117884	-1	Negative			NA		562.387	(M-H)-	NA	NA	NA	NA		NA		NA							3775	3.89	561.38	Unknown		[M+Na-2H]-	adduct linked to 3465_[M-H2O-H]-	0.857143	TRUE	No record	No record		No record	-1	-1	-1	126.147	Pooled_Neg_IterativeMSMS-r001		0	0	0	0	0
468	3.584	625.541	117786	-1	Negative			NA		626.548	(M-H)-	NA	NA	NA	NA		NA		NA							4445	3.58	625.541	Unknown		[M-H]-		0.857143	TRUE	No record	No record		No record	-1	-1	-1	99.8502	Pooled_Neg_IterativeMSMS-r002		0	0	0	0	0
469	2.588	411.275	117612	-1	Negative			NA		412.283	(M-H)-	NA	NA	NA	NA		NA		NA							2428	2.59	411.275	Unknown		[M+Na-2H]-	adduct linked to 933_[M-C6H10O5-H]-	0.857143	TRUE	No record	No record		No record	-1	-1	-1	24.5362	Pooled_Neg_IterativeMSMS-r002		0	0	0	0	0
470	5.042	372.304	117462	-1	Negative			NA		373.311	(M-H)-	NA	NA	NA	NA		NA		NA							2048	5.05	372.304	Unknown		[M-H]-		0.857143	TRUE	No record	No record		No record	-1	-1	-1	472.349	Pooled_Neg_IterativeMSMS-r001		0	0	0	0	0
471	12.718	711.625	117459	-1	Negative			NA		712.633	(M-H)-	NA	NA	NA	NA		NA		NA																										0	0	0	0	0
472	4.725	437.364	117416	-1	Negative			NA		438.371	(M-H)-	NA	NA	NA	NA		NA		NA							2685	4.63	437.363	w/o MS2:FAHFA 27:1; FAHFA 3:0/24:1; [M-H]-		[M-H]-	adduct linked to 2875_[M+Na-2H]-	0.428571	FALSE	C27H50O4	DIIDMJIWFMYVKD-YPKPFQOONA-N		CCCCCCCCCC\C=C/CCCC(CCCCCCCC(O)=O)OC(=O)CC	-1	-1	-1	94.8691	Pooled_Neg_IterativeMSMS-r001|2686		0	0	0	0	0
474	1.306	367.213	116959	-1	Negative			NA		368.22	(M-H)-	NA	NA	NA	NA		NA		NA							2017	1.31	367.213	Unknown		[M-H]-		0.857143	TRUE	No record	No record		No record	-1	-1	-1	138.237	Pooled_Neg_IterativeMSMS-r001		0	0	0	0	0
475	13.604	862.787	116191	-1	Negative			NA		863.794	(M-H)-	NA	NA	NA	NA		NA		NA							6847	13.61	862.787	w/o MS2:Cer-NS d58:6; Cer-NS d14:1/44:5; [M-H]-		[M-H]-		0.857143	TRUE	C58H105NO3	HQXYRVDXXPOJSE-DXAZNARWNA-N		CCCCCCCCC\C=C\C(O)C(CO)NC(=O)CCCCCCCCCCCCCCCCCCCCCCCCCCC\C=C/C\C=C/C\C=C/C\C=C/C\C=C/CC	-1	-1	-1	56.6268	Pooled_Neg_IterativeMSMS-r001		0	0	0	0	0
476	2.809	567.341	116142	-1	Negative			NA		568.348	(M-H)-	NA	NA	NA	NA		NA		NA							3844	2.81	567.341	Unknown		[M+Na-2H]-	adduct linked to 3642_[M-H]-	0.857143	FALSE	No record	No record		No record	-1	-1	-1	101.1	Pooled_Neg_IterativeMSMS-r001		0	0	0	0	0
478	4.828	558.461	115005	-1	Negative			NA		559.468	(M-H)-	NA	NA	NA	NA		NA		NA																										0	0	0	0	0
479	12.366	1688.4	114746	-1	Negative			NA		1689.41	(M-H)-	NA	NA	NA	NA		NA		NA																										0	0	0	0	0
480	3.101	315.254	114500	-1	Negative			NA		316.261	(M-H)-	NA	NA	NA	NA		NA		NA							1646	3.1	315.254	Unknown		[M+Hac-H]-	adduct linked to 1103_[M-H]-	0.857143	TRUE	No record	No record		No record	-1	-1	-1	295.532	Pooled_Neg_IterativeMSMS-r002		0	0	0	0	0
481	0.835	395.163	114045	-1	Negative			NA		396.171	(M-H)-	NA	NA	NA	NA		NA		NA							2262	0.84	395.163	Unknown		[M-H2O-H]-	adduct linked to 3021_[M+Hac-H]-	0.857143	TRUE	No record	No record		No record	-1	-1	-1	80.7569	Pooled_Neg_IterativeMSMS-r002		0	0	0	0	0
482	11.788	889.701	113799	-1	Negative			NA		890.709	(M-H)-	NA	NA	NA	NA		NA		NA							7122	11.79	889.701	w/o MS2:PG 44:0; PG 17:0-27:0; [M-H]-		[M+Na-2H]-	adduct linked to 7406_[M+Hac-H]-	0.857143	TRUE	C50H99O10P	IXAJKWFFSAITDI-UHFFFAOYNA-N		CCCCCCCCCCCCCCCCCCCCCCCCCCC(=O)OC(COC(=O)CCCCCCCCCCCCCCCC)COP(O)(=O)OCC(O)CO	-1	-1	-1	54.9867	Pooled_Neg_IterativeMSMS-r002		0	0	0	0	0
484	15.311	239.06	113271	-1	Negative			NA		240.067	(M-H)-	NA	NA	NA	NA		NA		NA							965	15.25	239.06	Unknown		[M-H]-		0.285714	FALSE	No record	No record		No record	-1	-1	-1	6.22742	Pooled_Neg_IterativeMSMS-r006|969		0	0	0	0	0
485	1.041	481.353	112405	-1	Negative			NA		482.361	(M-H)-	NA	NA	NA	NA		NA		NA							3094	1.04	481.353	Unknown		[M-H]-	adduct linked to 3623_[M+Hac-H]-	0.857143	TRUE	No record	No record		No record	-1	-1	-1	15.7306	Pooled_Neg_IterativeMSMS-r002		0	0	0	0	0
486	6.913	920.631	112197	-1	Negative			NA		921.639	(M-H)-	NA	NA	NA	NA		NA		NA							7359	6.91	920.631	w/o MS2:HexHexCer-NS d34:1; [M+CH3COO]-		[M+Hac-H]-	adduct linked to 6820_[M-H]-	0.857143	TRUE	C46H87NO13	HLIJNIKSBCIDGO-ORIPQNMZNA-N		CCCCCCCCCCCCCCCC(=O)NC(COC1OC(CO)C(OC2C(O)C(O)C(O)C(CO)O2)C(O)C1O)C(O)\C=C\CCCCCCCCCCCCC	-1	-1	-1	140.78	Pooled_Neg_IterativeMSMS-r001		0	0	0	0	0
487	12.025	639.52	112183	-1	Negative			NA		640.528	(M-H)-	NA	NA	NA	NA		NA		NA							4587	12.01	639.52	Unknown		[M-H]-		0.857143	TRUE	No record	No record		No record	-1	-1	-1	99.4209	Pooled_Neg_IterativeMSMS-r002		0	0	0	0	0
488	3.244	413.291	112071	-1	Negative			NA		414.298	(M-H)-	NA	NA	NA	NA		NA		NA							2455	3.24	413.291	Unknown		[M-H]-		0.142857	TRUE	No record	No record		No record	-1	-1	-1	130.833	Pooled_Neg_IterativeMSMS-r001		0	0	0	0	0
489	7.007	922.579	112050	-1	Negative			NA		923.586	(M-H)-	NA	NA	NA	NA		NA		NA							7374	7.01	922.579	w/o MS2:OxPC 40:7+2O; OxPC 18:1-22:6+2O; [M+CH3COO]-		[M+Na-2H]-	adduct linked to 7019_[M-H2O-H]-	0.857143	TRUE	C48H82NO10P	FXZLZDDITQLREB-ISWAUYJINA-N		CCCCCCCC\C=C/CCCCCCCC(=O)OCC(COP([O-])(=O)OCC[N+](C)(C)C)OC(=O)CC\C=C\C\C=C\C\C=C\C=C/C(O)C\C=C\C\C=C/C(C)O	-1	-1	-1	225.905	Pooled_Neg_IterativeMSMS-r001		0	0	0	0	0
490	11.956	579.394	111791	-1	Negative			NA		580.401	(M-H)-	NA	NA	NA	NA		NA		NA							3983	11.96	579.394	Unknown		[M-H]-		0.857143	TRUE	No record	No record		No record	-1	-1	-1	20.545	Pooled_Neg_IterativeMSMS-r002		0	0	0	0	0
491	10.725	952.626	111545	-1	Negative			NA		953.633	(M-H)-	NA	NA	NA	NA		NA		NA							7612	10.72	952.625	w/o MS2:PC 46:11e; PC 28:6e/18:5; [M+CH3COO]-		[M+Na-2H]-	adduct linked to 7291_[M-H2O-H]-	0.857143	TRUE	C54H88NO7P	WXKWTIJJUMGIIA-WFJOZGOGNA-N		CC\C=C/C\C=C/C\C=C/C\C=C/C\C=C/C\C=C/CCCCCCCCCOCC(COP([O-])(=O)OCC[N+](C)(C)C)OC(=O)C\C=C/C\C=C/C\C=C/C\C=C/C\C=C/CC	-1	-1	-1	108.278	Pooled_Neg_IterativeMSMS-r001		0	0	0	0	0
492	12.717	790.654	111442	-1	Negative			NA		791.661	(M-H)-	NA	NA	NA	NA		NA		NA							6164	12.72	790.654	w/o MS2:Cer-AP t46:4; Cer-AP t14:2/32:2; [M+CH3COO]-		[M+Na-2H]-	adduct linked to 5965_[M-H]-	0.857143	TRUE	C46H85NO5	SIICVNNIBGBQHV-PACPYOQBNA-N		CCCCCCCCCCC\C=C/C\C=C/CCCCCCCCCCCCCCC(O)C(=O)NC(CO)C(O)C(O)CCC\C=C\CC\C=C\C	-1	-1	-1	76.1971	Pooled_Neg_IterativeMSMS-r002		0	0	0	0	0
493	11.996	610.578	111351	-1	Negative			NA		611.585	(M-H)-	NA	NA	NA	NA		NA		NA							4312	11.99	610.578	Unknown		[M-H]-	similar chromatogram in higher mz_7264	0.857143	TRUE	No record	No record		No record	-1	-1	-1	81.7341	Pooled_Neg_IterativeMSMS-r003		0	0	0	0	0
494	0.888	412.966	111240	-1	Negative			NA		413.974	(M-H)-	NA	NA	NA	NA		NA		NA							2447	0.89	412.967	Unknown		[M-H]-	similar chromatogram in higher mz_3041; similar chromatogram in higher mz_2884	0.857143	TRUE	No record	No record		No record	-1	-1	-1	60.4095	Pooled_Neg_IterativeMSMS-r001		0	0	0	0	0
495	1.568	249.186	111238	-1	Negative			NA		250.193	(M-H)-	NA	NA	NA	NA		NA		NA							1035	1.57	249.186	w/o MS2:FA 16:3; [M-H]-		[M-H2O-H]-	adduct linked to 3574_[2M-H]-	0.857143	TRUE	C16H26O2	KBGYPXOSNDMZRV-PDBXOOCHSA-N		CC\C=C/C\C=C/C\C=C/CCCCCC(O)=O	-1	-1	-1	219.918	Pooled_Neg_IterativeMSMS-r001		0	0	0	0	0
496	2.336	636.349	111065	-1	Negative			NA		637.357	(M-H)-	NA	NA	NA	NA		NA		NA							4549	2.33	636.349	Unknown		[M-H]-		0.857143	TRUE	No record	No record		No record	-1	-1	-1	404.609	Pooled_Neg_IterativeMSMS-r001		0	0	0	0	0
497	2.244	573.452	110844	-1	Negative			NA		574.46	(M-H)-	NA	NA	NA	NA		NA		NA							3918	2.25	573.452	Unknown		[M-H]-		0.857143	TRUE	No record	No record		No record	-1	-1	-1	206.377	Pooled_Neg_IterativeMSMS-r002		0	0	0	0	0
498	1.042	339.254	110414	-1	Negative			NA		340.261	(M-H)-	NA	NA	NA	NA		NA		NA							1798	1.04	339.254	w/o MS2:FAHFA 20:1; FAHFA 13:1/7:0; [M-H]-		[M-H]-	adduct linked to 1985_[M+Na-2H]-; adduct linked to 2301_[M+Hac-H]-; similar chromatogram in higher mz_4079	0.857143	TRUE	C20H36O4	ZMLDOCWFLMCTKH-SREVYHEPNA-N		CCC\C=C/CCCCCCCC(=O)OC(CC)CCCC(O)=O	-1	-1	-1	43.3348	Pooled_Neg_IterativeMSMS-r001		0	0	0	0	0
500	12.708	686.606	109977	-1	Negative			NA		687.613	(M-H)-	NA	NA	NA	NA		NA		NA																										0	0	0	0	0
501	6.88	855.537	109812	-1	Negative			NA		856.544	(M-H)-	NA	NA	NA	NA		NA		NA							6754	6.88	855.537	w/o MS2:OxPG 40:5+2O; OxPG 18:0-22:5+2O; [M-H]-		[M+Hac-H]-	adduct linked to 8934_[2M+Hac-H]-	0.857143	TRUE	C46H81O12P	RRAKSYQVKLWDSW-GCHHYRJUNA-N		CCCCCCCCCCCCCCCCCC(=O)OCC(COP(O)(=O)OCC(O)CO)OC(=O)CC\C=C\C\C=C\C\C=C\C\C=C\C\C=C\CC(O)C(O)CC	-1	-1	-1	139.464	Pooled_Neg_IterativeMSMS-r001		0	0	0	0	0
502	11.025	675.52	109793	-1	Negative			NA		676.528	(M-H)-	NA	NA	NA	NA		NA		NA							4974	11.01	675.52	Unknown		[M-H]-		0.714286	TRUE	No record	No record		No record	-1	-1	-1	180.599	Pooled_Neg_IterativeMSMS-r001		0	0	0	0	0
504	3.619	573.452	109527	-1	Negative			NA		574.46	(M-H)-	NA	NA	NA	NA		NA		NA							3924	3.62	573.453	Unknown		[M-H]-		0.857143	TRUE	No record	No record		No record	-1	-1	-1	175.712	Pooled_Neg_IterativeMSMS-r001		0	0	0	0	0
507	8.051	293.176	109028	-1	Negative			NA		294.183	(M-H)-	NA	NA	NA	NA		NA		NA																										0	0	0	0	0
508	9.525	723.52	108818	-1	Negative			NA		724.528	(M-H)-	NA	NA	NA	NA		NA		NA							5526	9.52	723.52	Unknown		[M-H]-		0.857143	TRUE	No record	No record		No record	-1	-1	-1	100.45	Pooled_Neg_IterativeMSMS-r001		0	0	0	0	0
509	2.161	660.349	108607	-1	Negative			NA		661.356	(M-H)-	NA	NA	NA	NA		NA		NA							4827	2.16	660.349	Unknown		[M+Hac-H]-	adduct linked to 8465_[2M+Hac-H]-	0.857143	TRUE	No record	No record		No record	-1	-1	-1	238.462	Pooled_Neg_IterativeMSMS-r001		0	0	0	0	0
511	4.636	559.47	107848	-1	Negative			NA		560.478	(M-H)-	NA	NA	NA	NA		NA		NA																										0	0	0	0	0
512	8.251	810.613	107286	-1	Negative			NA		811.621	(M-H)-	NA	NA	NA	NA		NA		NA							6354	8.26	810.614	w/o MS2:LNAPE 41:3; LNAPE 24:3/n-17:0; [M-H]-		[M-H]-		0.857143	TRUE	C46H86NO8P	QBCZOFKAIRETHQ-WDTHWMLCNA-N		CCCCCCCCCCCCCCCCC(=O)NCCOP(O)(=O)OCC(O)COC(=O)CCCCCCCCCC\C=C/C\C=C/C\C=C/CCCCC	-1	-1	-1	86.6203	Pooled_Neg_IterativeMSMS-r001		0	0	0	0	0
513	12.26	941.694	107240	-1	Negative			NA		942.701	(M-H)-	NA	NA	NA	NA		NA		NA							7533	12.22	941.694	w/o MS2:SM d48:9; SM d8:1/40:8; [M+CH3COO]-		[M-H]-		0.857143	TRUE	C53H91N2O6P	HZQICVHXBDEEOS-ZRKGDJMUNA-N		CCC\C=C\C(O)C(COP([O-])(=O)OCC[N+](C)(C)C)NC(=O)CCCCCCCCCCCCCC\C=C/C\C=C/C\C=C/C\C=C/C\C=C/C\C=C/C\C=C/C\C=C/CC	-1	-1	-1	76.4911	Pooled_Neg_IterativeMSMS-r002		0	0	0	0	0
514	15.201	239.06	106983	-1	Negative			NA		240.067	(M-H)-	NA	NA	NA	NA		NA		NA							965	15.25	239.06	Unknown		[M-H]-		0.285714	FALSE	No record	No record		No record	-1	-1	-1	6.22742	Pooled_Neg_IterativeMSMS-r006|974		0	0	0	0	0
518	3.443	804.612	106280	-1	Negative			NA		805.62	(M-H)-	NA	NA	NA	NA		NA		NA							6299	3.44	804.612	w/o MS2:PC 34:1e; PC 8:0e/26:1; [M+CH3COO]-		[M+Hac-H]-	adduct linked to 4022_[M-C6H10O5-H]-; similar chromatogram in higher mz_8313	0.857143	FALSE	C42H84NO7P	OVZJGEFUWZPYRW-VXPUYCOJNA-N		CCCCCCCCCC\C=C/CCCCCCCCCCCCCC(=O)OC(COCCCCCCCC)COP([O-])(=O)OCC[N+](C)(C)C	-1	-1	-1	35.2495	Pooled_Neg_IterativeMSMS-r001		0	0	0	0	0
519	12.271	722.63	106249	-1	Negative			NA		723.638	(M-H)-	NA	NA	NA	NA		NA		NA							5516	12.22	722.63	Unknown		[M-H]-		0.571429	TRUE	No record	No record		No record	-1	-1	-1	153.719	Pooled_Neg_IterativeMSMS-r002		0	0	0	0	0
520	1.765	275.202	105761	-1	Negative			NA		276.209	(M-H)-	NA	NA	NA	NA		NA		NA							1207	1.75	275.202	w/o MS2:FA 18:4; [M-H]-		[M+Hac-H]-	adduct linked to 2639_[2M-H]-	0.857143	TRUE	C18H28O2	JIWBIWFOSCKQMA-LTKCOYKYSA-N		CC\C=C/C\C=C/C\C=C/C\C=C/CCCCC(O)=O	-1	-1	-1	309.46	Pooled_Neg_IterativeMSMS-r001		0	0	0	0	0
522	6.46	910.567	105281	-1	Negative			NA		911.574	(M-H)-	NA	NA	NA	NA		NA		NA							7274	6.42	910.565	w/o MS2:LNAPS 46:10; LNAPS 22:3/n-24:7; [M-H]-		[M-H]-	adduct linked to 7440_[M+Na-2H]-	0.857143	TRUE	C52H82NO10P	SQDYRWUBNJGVEL-NZZUZTAKNA-N		CCCCC\C=C/C\C=C/C\C=C/CCCCCCCCC(=O)OCC(O)COP(O)(=O)OCC(NC(=O)C\C=C/C\C=C/C\C=C/C\C=C/C\C=C/C\C=C/C\C=C/CC)C(O)=O	-1	-1	-1	123.672	Pooled_Neg_IterativeMSMS-r001		0	0	0	0	0
524	7.146	843.584	104894	-1	Negative			NA		844.592	(M-H)-	NA	NA	NA	NA		NA		NA							6660	7.16	843.585	w/o MS2:PMeOH 46:7; PMeOH 20:3-26:4; [M-H]-		[M-H]-		0.857143	TRUE	C50H85O8P	PUDFHZOYXBIORR-CECRTJBPNA-N		CC\C=C/C\C=C/C\C=C/CCCCCCCCCC(=O)OCC(COP(O)(=O)OC)OC(=O)CCCCCCCCCCCC\C=C/C\C=C/C\C=C/C\C=C/CC	-1	-1	-1	116.499	Pooled_Neg_IterativeMSMS-r001		0	0	0	0	0
525	2.28	591.463	104465	-1	Negative			NA		592.47	(M-H)-	NA	NA	NA	NA		NA		NA							4100	2.28	591.463	Unknown		[M+Hac-H]-	adduct linked to 3398_[M-H2O-H]-	0.857143	TRUE	No record	No record		No record	-1	-1	-1	236.469	Pooled_Neg_IterativeMSMS-r002		0	0	0	0	0
526	2.727	1108.75	104432	-1	Negative			NA		1109.76	(M-H)-	NA	NA	NA	NA		NA		NA							8292	2.73	1108.75	w/o MS2:PE 64:15; PE 20:3-44:12; [M-H]-		[M-H]-	adduct linked to 8329_[M+Na-2H]-	0.857143	TRUE	C69H108NO8P	GPBOTMSZNVKGMO-XCSVAPEDNA-N		CC\C=C/C\C=C/C\C=C/CCCCCCCCCC(=O)OCC(COP(O)(=O)OCCN)OC(=O)CCCCCC\C=C/C\C=C/C\C=C/C\C=C/C\C=C/C\C=C/C\C=C/C\C=C/C\C=C/C\C=C/C\C=C/C\C=C/CC	-1	-1	-1	210.845	Pooled_Neg_IterativeMSMS-r001		0	0	0	0	0
527	5.948	293.176	104415	-1	Negative			NA		294.183	(M-H)-	NA	NA	NA	NA		NA		NA																										0	0	0	0	0
528	4.001	575.468	104282	-1	Negative			NA		576.475	(M-H)-	NA	NA	NA	NA		NA		NA							3943	3.99	575.468	Unknown		[M-H]-		0.142857	TRUE	No record	No record		No record	-1	-1	-1	128.34	Pooled_Neg_IterativeMSMS-r001		0	0	0	0	0
529	4.493	509.331	104217	-1	Negative			NA		510.338	(M-H)-	NA	NA	NA	NA		NA		NA							3354	4.49	509.331	Unknown		[M-H]-	similar chromatogram in higher mz_4093	0.857143	TRUE	No record	No record		No record	-1	-1	-1	20.4632	Pooled_Neg_IterativeMSMS-r001		0	0	0	0	0
531	12.354	638.609	103717	-1	Negative			NA		639.616	(M-H)-	NA	NA	NA	NA		NA		NA							4582	12.35	638.61	Unknown		[M-C6H10O5-H]-	similar chromatogram in higher mz_9007; adduct linked to 6097_[M-H]-	0.857143	TRUE	No record	No record		No record	-1	-1	-1	303.416	Pooled_Neg_IterativeMSMS-r002		0	0	0	0	0
533	11.919	939.678	102967	-1	Negative			NA		940.685	(M-H)-	NA	NA	NA	NA		NA		NA							7511	11.83	939.678	Unknown		[M+Na-2H]-	adduct linked to 7809_[M+Hac-H]-	0.428571	FALSE	No record	No record		No record	-1	-1	-1	59.2996	Pooled_Neg_IterativeMSMS-r002|7512		0	0	0	0	0
534	12.716	1298.27	102855	-1	Negative			NA		1299.27	(M-H)-	NA	NA	NA	NA		NA		NA							8494	12.72	1298.27	Unknown		[2M-H]-	adduct linked to 4689_[M-H]-; adduct linked to 5376_[M+CH3COO]-	0.857143	TRUE	No record	No record		No record	-1	-1	-1	300.97	Pooled_Neg_IterativeMSMS-r002		0	0	0	0	0
535	12.313	910.691	102582	-1	Negative			NA		911.698	(M-H)-	NA	NA	NA	NA		NA		NA							7279	12.31	910.691	w/o MS2:LPC 42:4; [M+CH3COO]-		[M-H]-		0.857143	TRUE	C50H94NO7P	PZHOVOCGVTXFSM-DOFZRALJNA-N		CC\C=C/C\C=C/C\C=C/C\C=C/CCCCCCCCCCCCCCCCCCCCCCCCCCCCC(=O)OCC(O)COP([O-])(=O)OCC[N+](C)(C)C	-1	-1	-1	68.1482	Pooled_Neg_IterativeMSMS-r001		0	0	0	0	0
536	12.225	729.615	102457	-1	Negative			NA		730.622	(M-H)-	NA	NA	NA	NA		NA		NA							5581	12.13	729.614	Unknown		[M-H2O-H]-	adduct linked to 5977_[M+Na-2H]-	0.857143	TRUE	No record	No record		No record	-1	-1	-1	117.907	Pooled_Neg_IterativeMSMS-r003		0	0	0	0	0
539	2.395	539.432	101644	-1	Negative			NA		540.439	(M-H)-	NA	NA	NA	NA		NA		NA							3605	2.4	539.432	Unknown		[2M+Hac-H]-	adduct linked to 1540_[M+Hac-H]-	0.857143	TRUE	No record	No record		No record	-1	-1	-1	149.575	Pooled_Neg_IterativeMSMS-r001		0	0	0	0	0
540	12.716	709.617	101584	-1	Negative			NA		710.625	(M-H)-	NA	NA	NA	NA		NA		NA																										0	0	0	0	0
541	11.3	832.547	101364	-1	Negative			NA		833.554	(M-H)-	NA	NA	NA	NA		NA		NA							6565	11.3	832.547	Unknown		[M-H]-	similar chromatogram in higher mz_6747	0.857143	TRUE	No record	No record		No record	-1	-1	-1	50.8074	Pooled_Neg_IterativeMSMS-r002		0	0	0	0	0
542	1.222	265.148	101348	-1	Negative			NA		266.155	(M-H)-	NA	NA	NA	NA		NA		NA							1162	1.22	265.148	Unknown		[M-H]-		0.857143	TRUE	No record	No record		No record	-1	-1	-1	99.1834	Pooled_Neg_IterativeMSMS-r006		0	0	0	0	0
544	12.221	693.567	100862	-1	Negative			NA		694.575	(M-H)-	NA	NA	NA	NA		NA		NA																										0	0	0	0	0
545	4.527	577.484	100649	-1	Negative			NA		578.491	(M-H)-	NA	NA	NA	NA		NA		NA							3965	4.53	577.484	Unknown		[M-H]-	similar chromatogram in higher mz_6159	0.857143	TRUE	No record	No record		No record	-1	-1	-1	151.802	Pooled_Neg_IterativeMSMS-r001		0	0	0	0	0
546	11.926	239.06	100260	-1	Negative			NA		240.067	(M-H)-	NA	NA	NA	NA		NA		NA																										0	0	0	0	0
547	9.427	900.595	100120	-1	Negative			NA		901.602	(M-H)-	NA	NA	NA	NA		NA		NA							7197	9.42	900.594	Unknown		[M-H]-	adduct linked to 7024_[M-H2O-H]-	0.857143	TRUE	No record	No record		No record	-1	-1	-1	107.878	Pooled_Neg_IterativeMSMS-r001		0	0	0	0	0
548	2.793	593.479	100087	-1	Negative			NA		594.486	(M-H)-	NA	NA	NA	NA		NA		NA							4128	2.79	593.479	Unknown		[M-H]-		0.285714	TRUE	No record	No record		No record	-1	-1	-1	92.698	Pooled_Neg_IterativeMSMS-r001		0	0	0	0	0
549	3.543	611.525	100058	-1	Negative			NA		612.533	(M-H)-	NA	NA	NA	NA		NA		NA							4325	3.54	611.525	Unknown		[M+Hac-H]-	adduct linked to 2214_[M-C6H10O5-H]-; similar chromatogram in higher mz_8239	0.714286	TRUE	No record	No record		No record	-1	-1	-1	43.3198	Pooled_Neg_IterativeMSMS-r002		0	0	0	0	0
550	3.018	591.463	99862	-1	Negative			NA		592.47	(M-H)-	NA	NA	NA	NA		NA		NA							4101	3.03	591.463	Unknown		[M-H]-	adduct linked to 3922_[M-H2O-H]-	0.857143	TRUE	No record	No record		No record	-1	-1	-1	205.69	Pooled_Neg_IterativeMSMS-r002		0	0	0	0	0
552	3.548	349.276	99222	-1	Negative			NA		350.283	(M-H)-	NA	NA	NA	NA		NA		NA							1893	3.55	349.276	Unknown		[M-H2O-H]-	adduct linked to 2210_[M+Na-2H]-	0.857143	TRUE	No record	No record		No record	-1	-1	-1	119.619	Pooled_Neg_IterativeMSMS-r002		0	0	0	0	0
553	11.619	650.573	98754	-1	Negative			NA		651.58	(M-H)-	NA	NA	NA	NA		NA		NA							4708	11.62	650.573	w/o MS2:Cer-NS d38:2; Cer-NS d36:2/2:0; [M+CH3COO]-		[M-H2O-H]-	adduct linked to 5569_[M+Hac-H]-	0.857143	FALSE	C38H73NO3	ABZRAWBKXSUJDG-NELDXMDQNA-N		CCCCCCCCCCCCCCCCCCCCCCCCCCC\C=C\CC\C=C\C(O)C(CO)NC(C)=O	-1	-1	-1	92.8508	Pooled_Neg_IterativeMSMS-r001		0	0	0	0	0
555	9.751	950.61	98465	-1	Negative			NA		951.617	(M-H)-	NA	NA	NA	NA		NA		NA							7598	9.74	950.61	Unknown		[M-H]-		0.857143	TRUE	No record	No record		No record	-1	-1	-1	144.189	Pooled_Neg_IterativeMSMS-r001		0	0	0	0	0
556	12.622	293.176	98408	-1	Negative			NA		294.183	(M-H)-	NA	NA	NA	NA		NA		NA																										0	0	0	0	0
557	12.109	953.694	98389	-1	Negative			NA		954.701	(M-H)-	NA	NA	NA	NA		NA		NA																										0	0	0	0	0
558	1.242	297.244	98322	-1	Negative			NA		298.251	(M-H)-	NA	NA	NA	NA		NA		NA							1526	1.22	297.244	Unknown		[M-H]-	adduct linked to 1657_[M+Na-2H]-	0.857143	TRUE	No record	No record		No record	-1	-1	-1	154.823	Pooled_Neg_IterativeMSMS-r001		0	0	0	0	0
559	2.623	361.26	98241	-1	Negative			NA		362.267	(M-H)-	NA	NA	NA	NA		NA		NA																										0	0	0	0	0
560	14.734	293.176	97718	-1	Negative			NA		294.183	(M-H)-	NA	NA	NA	NA		NA		NA																										0	0	0	0	0
562	2.706	1115.8	97461	-1	Negative			NA		1116.8	(M-H)-	NA	NA	NA	NA		NA		NA																										0	0	0	0	0
565	2.825	721.307	96969	-1	Negative			NA		722.315	(M-H)-	NA	NA	NA	NA		NA		NA							5503	2.83	721.308	Unknown		[M+Na-2H]-	adduct linked to 5246_[M-H]-	0.857143	TRUE	No record	No record		No record	-1	-1	-1	278.185	Pooled_Neg_IterativeMSMS-r002		0	0	0	0	0
566	8.614	697.505	96438	-1	Negative			NA		698.512	(M-H)-	NA	NA	NA	NA		NA		NA							5233	8.61	697.505	Unknown		[M+Na-2H]-	adduct linked to 4805_[M-H2O-H]-	0.857143	TRUE	No record	No record		No record	-1	-1	-1	122.88	Pooled_Neg_IterativeMSMS-r001		0	0	0	0	0
567	5.652	293.176	96212	-1	Negative			NA		294.183	(M-H)-	NA	NA	NA	NA		NA		NA																										0	0	0	0	0
568	1.752	213.186	95902	-1	Negative			NA		214.193	(M-H)-	NA	NA	NA	NA		NA		NA							867	1.75	213.186	w/o MS2:FA 13:0; [M-H]-		[M-H]-		0.857143	TRUE	C13H26O2	SZHOJFHSIKHZHA-UHFFFAOYSA-N		CCCCCCCCCCCCC(O)=O	-1	-1	-1	87.005	Pooled_Neg_IterativeMSMS-r001		0	0	0	0	0
569	12.206	1660.37	95690	-1	Negative			NA		1661.37	(M-H)-	NA	NA	NA	NA		NA		NA																										0	0	0	0	0
570	11.523	928.626	95433	-1	Negative			NA		929.633	(M-H)-	NA	NA	NA	NA		NA		NA							7414	11.52	928.626	w/o MS2:PE 52:14e; PE 26:7e/26:7; [M-H]-		[M-H]-	similar chromatogram in higher mz_8696; adduct linked to 7275_[M-H2O-H]-	0.857143	TRUE	C57H88NO7P	SEAUAOUXPVSPPQ-JZLMSYCZNA-N		CC\C=C/C\C=C/C\C=C/C\C=C/C\C=C/C\C=C/C\C=C/CCCCOCC(COP(O)(=O)OCCN)OC(=O)CCC\C=C/C\C=C/C\C=C/C\C=C/C\C=C/C\C=C/C\C=C/CC	-1	-1	-1	115.594	Pooled_Neg_IterativeMSMS-r002		0	0	0	0	0
571	7.219	293.176	95420	-1	Negative			NA		294.183	(M-H)-	NA	NA	NA	NA		NA		NA																										0	0	0	0	0
572	7.75	922.579	95165	-1	Negative			NA		923.586	(M-H)-	NA	NA	NA	NA		NA		NA							7372	7.75	922.578	Unknown		[M-H2O-H]-	adduct linked to 6070_[M-C6H10O5-H]-	0.857143	TRUE	No record	No record		No record	-1	-1	-1	149.154	Pooled_Neg_IterativeMSMS-r001		0	0	0	0	0
573	1.039	451.307	95022	-1	Negative			NA		452.314	(M-H)-	NA	NA	NA	NA		NA		NA							2812	1.04	451.307	w/o MS2:Deoxycholic acid		[2M+Hac-H]-	adduct linked to 809_[M-H]-	0.857143	FALSE	C24H40O4	KXGVEGMKQFWNSR-LLQZFEROSA-N		C[C@H](CCC(O)=O)[C@H]1CC[C@H]2[C@@H]3CC[C@@H]4C[C@H](O)CC[C@]4(C)[C@H]3C[C@H](O)[C@]12C	-1	-1	-1	35.3206	Pooled_Neg_IterativeMSMS-r001		0	0	0	0	0
[truncated: 4,498 more rows]
[truncated: 33 more columns]

## Sheet: AllSoftwarePos
																				Lipid Annotator	LipidMatch									MSDIAL_ID																Occurrence of ID?			Only in one
[truncated: 6,458 more rows]
[truncated: 32 more columns]

## Sheet: AnnNeg
Feat ID	RT	DT	CCS	Gas	mz	Abundance	Charge	Polarity	Lipid Class	Compound Name	CAS ID	Formula	Mass	Ion Species	Theo mz	ppm Error	Abs ppm Error	Score	Sum Comp	Num Constit	Constit	Constit Abund
[truncated: 5,456 more rows]

[truncated: 19 more sheets: AnnNegUnique, AnnPos, AnnPosUnique, AnnPosNegCombined, AnnMetlin_PCDL_Neg, AnnMetlin_PCDL_Neg_Unique, AnnMetlin_PCDL_Pos, AnnMetlin_PCDL_Pos_Unique, MSDIAL_Pos, MSDIAL_Pos_unique, MSDIAL_Neg, MSDIAL_Neg_unique, LMFlow_Pos, LMFlow_Neg, LipidMatchPos, LipidMatchPos_Unique, LipidMatchNeg, LipidMatchNeg_Unique, Notes]
